# Supplementary material for: Introduced and native vertebrates in pink-footed shearwater (Ardenna creatopus) breeding colonies in Chile
Source: PLoS One. 2021 Jul 29;16(7):e0254416. doi: 10.1371/journal.pone.0254416 (PMC8321096; doi:10.1371/journal.pone.0254416)
Supplement: S1 Data — (CSV) [file pone.0254416.s009.csv]

tipo_registro	tipo_Imagen	nombre_comun	nombre_especie	dia	mes	anyo	reserva	habitat	lugar	coordenadas	codigo_camara	datetime	event	n_individuos	n_images
Aracnido	video	arana cangrejo	acanthopachylus aculeatus	25	enero	2018	isla mocha	reserva isla mocha	cuadrante 1	38°21´16.2´´ 073°55´14.0´´	8	1/25/2018 23:45	10	1	1
aves	foto	bandurria	theristicus melanopis	1	abril	2016	isla mocha	reserva isla mocha	cuadrante 2	38°21376 073°54503	12a	4/1/2016 12:24	41	1	1
aves	foto	bandurria	theristicus melanopis	1	abril	2016	isla mocha	reserva isla mocha	cuadrante 2	38°21376 073°54503	12a	4/1/2016 12:24	41	1	1
aves	foto	bandurria	theristicus melanopis	1	enero	2017	isla mocha	reserva isla mocha	cuadrante 5	38°23´02.6´´ 073°55´06.9´´	5	1/1/2017 14:36	4	1	1
aves	foto	bandurria	theristicus melanopis	1	febrero	2016	isla mocha	reserva isla mocha	cuadrante 2	38°21367 073°54555	5	2/1/2016 9:25	319	1	1
aves	foto	bandurria	theristicus melanopis	1	marzo	2015	isla mocha	reserva isla mocha	cuadrante 3	18 h 0596239 UTM 5752105	12b	3/1/2015 12:09	1585	1	1
aves	foto	bandurria	theristicus melanopis	1	marzo	2015	isla mocha	reserva isla mocha	cuadrante 3	18 h 0596239 UTM 5752105	12b	3/1/2015 12:09	1585	1	1
aves	foto	bandurria	theristicus melanopis	1	marzo	2015	isla mocha	reserva isla mocha	cuadrante 3	18 h 0596239 UTM 5752105	12b	3/1/2015 12:09	1585	1	1
aves	foto	bandurria	theristicus melanopis	1	marzo	2015	isla mocha	reserva isla mocha	cuadrante 3	18 h 0596239 UTM 5752105	12b	3/1/2015 13:23	1586	1	1
aves	foto	bandurria	theristicus melanopis	1	marzo	2015	isla mocha	reserva isla mocha	cuadrante 3	18 h 0596239 UTM 5752105	12b	3/1/2015 13:23	1586	1	1
aves	foto	bandurria	theristicus melanopis	1	marzo	2020	isla mocha	reserva isla mocha	cuadrante 4	38°24´14.0´´ 073°54´13.9´´	5	3/1/2020 10:13	100	1	1
aves	foto	bandurria	theristicus melanopis	1	marzo	2020	isla mocha	reserva isla mocha	cuadrante 4	38°24´14.0´´ 073°54´13.9´´	5	3/1/2020 11:03	101	1	1
aves	foto	bandurria	theristicus melanopis	1	marzo	2020	isla mocha	reserva isla mocha	cuadrante 4	38°24´14.0´´ 073°54´13.9´´	5	3/1/2020 11:19	102	1	1
aves	foto	bandurria	theristicus melanopis	1	marzo	2020	isla mocha	reserva isla mocha	cuadrante 4	38°24´14.0´´ 073°54´13.9´´	5	3/1/2020 11:21	103	1	1
aves	foto	bandurria	theristicus melanopis	1	marzo	2020	isla mocha	reserva isla mocha	cuadrante 4	38°24´14.0´´ 073°54´13.9´´	5	3/1/2020 12:33	105	1	1
aves	foto	bandurria	theristicus melanopis	1	marzo	2020	isla mocha	reserva isla mocha	cuadrante 4	38°24´14.7´´ 073°54´11.5´´	4	3/1/2020 11:20	182	1	1
aves	foto	bandurria	theristicus melanopis	1	mayo	2015	isla mocha	reserva isla mocha	cuadrante 4	18 h 0595724 UTM 5748789	1	5/1/2015 12:01	193	1	1
aves	foto	bandurria	theristicus melanopis	1	noviembre	2016	isla mocha	reserva isla mocha	cuadrante 2	38°21´37.9´´ 073°54´50.5´´	12a	11/1/2016 19:06	21	1	1
aves	foto	bandurria	theristicus melanopis	1	noviembre	2016	isla mocha	reserva isla mocha	cuadrante 2	38°21´37.9´´ 073°54´50.5´´	12a	11/1/2016 19:06	21	1	1
aves	foto	bandurria	theristicus melanopis	1	noviembre	2016	isla mocha	reserva isla mocha	cuadrante 2	38°21´37.9´´ 073°54´50.5´´	12a	11/1/2016 19:06	22	1	1
aves	foto	bandurria	theristicus melanopis	1	noviembre	2016	isla mocha	reserva isla mocha	cuadrante 2	38°21´37.9´´ 073°54´50.5´´	12a	11/1/2016 19:06	22	1	1
aves	foto	bandurria	theristicus melanopis	1	noviembre	2016	isla mocha	reserva isla mocha	cuadrante 2	38°21´37.9´´ 073°54´50.5´´	12a	11/1/2016 19:06	22	1	1
aves	foto	bandurria	theristicus melanopis	2	diciembre	2015	isla mocha	reserva isla mocha	cuadrante 2	38°21367 073°54555	5	12/2/2015 11:45	77	1	1
aves	foto	bandurria	theristicus melanopis	2	diciembre	2015	isla mocha	reserva isla mocha	cuadrante 2	38°21367 073°54555	5	12/2/2015 11:45	78	1	1
aves	foto	bandurria	theristicus melanopis	2	marzo	2015	isla mocha	reserva isla mocha	cuadrante 2	18 h 0594874 UTM 5753611	12a	3/2/2015 11:17	188	1	1
aves	foto	bandurria	theristicus melanopis	2	marzo	2015	isla mocha	reserva isla mocha	cuadrante 2	18 h 0594874 UTM 5753611	12a	3/2/2015 11:17	188	1	1
aves	foto	bandurria	theristicus melanopis	2	marzo	2015	isla mocha	reserva isla mocha	cuadrante 2	18 h 0594874 UTM 5753611	12a	3/2/2015 18:04	189	1	1
aves	foto	bandurria	theristicus melanopis	2	marzo	2015	isla mocha	reserva isla mocha	cuadrante 2	18 h 0594874 UTM 5753611	12a	3/2/2015 18:04	189	1	1
aves	foto	bandurria	theristicus melanopis	2	marzo	2016	isla mocha	reserva isla mocha	cuadrante 2	38°21367 073°54555	5	3/2/2016 11:10	358	1	1
aves	foto	bandurria	theristicus melanopis	2	marzo	2017	isla mocha	reserva isla mocha	cuadrante 2	38°23´02.6´´ 073°55´06.9´´	5	3/2/2017 9:48	251	1	1
aves	foto	bandurria	theristicus melanopis	2	marzo	2017	isla mocha	reserva isla mocha	cuadrante 2	38°23´02.6´´ 073°55´06.9´´	5	3/2/2017 12:25	255	2	1
aves	foto	bandurria	theristicus melanopis	2	marzo	2017	isla mocha	reserva isla mocha	cuadrante 2	38°23´02.6´´ 073°55´06.9´´	5	3/2/2017 14:46	256	1	1
aves	foto	bandurria	theristicus melanopis	2	marzo	2017	isla mocha	reserva isla mocha	cuadrante 2	38°23´02.6´´ 073°55´06.9´´	5	3/2/2017 14:57	257	1	1
aves	foto	bandurria	theristicus melanopis	2	marzo	2017	isla mocha	reserva isla mocha	cuadrante 3	38°22´26.9´´ 073°53´55.0´´	1	3/2/2017 9:25	107	1	1
aves	foto	bandurria	theristicus melanopis	2	marzo	2017	isla mocha	reserva isla mocha	cuadrante 3	38°22´26.9´´ 073°53´55.0´´	1	3/2/2017 9:25	107	1	1
aves	foto	bandurria	theristicus melanopis	2	marzo	2019	isla mocha	reserva isla mocha	cuadrante 2	38°21´38.1¨ 073°54´51.0	9	3/2/2019 12:08	4	1	1
aves	foto	bandurria	theristicus melanopis	2	marzo	2019	isla mocha	reserva isla mocha	cuadrante 2	38°21´38.1¨ 073°54´51.0	9	3/2/2019 12:08	4	1	1
aves	foto	bandurria	theristicus melanopis	2	marzo	2020	isla mocha	reserva isla mocha	cuadrante 4	38°24´14.0´´ 073°54´13.9´´	5	3/2/2020 10:42	114	1	1
aves	foto	bandurria	theristicus melanopis	2	marzo	2020	isla mocha	reserva isla mocha	cuadrante 4	38°24´14.0´´ 073°54´13.9´´	5	3/2/2020 10:57	115	1	1
aves	foto	bandurria	theristicus melanopis	2	marzo	2020	isla mocha	reserva isla mocha	cuadrante 4	38°24´14.0´´ 073°54´13.9´´	5	3/2/2020 11:08	116	1	1
aves	foto	bandurria	theristicus melanopis	2	marzo	2020	isla mocha	reserva isla mocha	cuadrante 4	38°24´14.0´´ 073°54´13.9´´	5	3/2/2020 11:56	117	1	1
aves	foto	bandurria	theristicus melanopis	2	marzo	2020	isla mocha	reserva isla mocha	cuadrante 4	38°24´14.0´´ 073°54´13.9´´	5	3/2/2020 12:10	118	1	1
aves	foto	bandurria	theristicus melanopis	2	marzo	2020	isla mocha	reserva isla mocha	cuadrante 4	38°24´14.0´´ 073°54´13.9´´	5	3/2/2020 12:24	119	1	1
aves	foto	bandurria	theristicus melanopis	2	marzo	2020	isla mocha	reserva isla mocha	cuadrante 4	38°24´14.7´´ 073°54´11.5´´	4	3/2/2020 11:23	184	1	1
aves	foto	bandurria	theristicus melanopis	2	marzo	2020	isla mocha	reserva isla mocha	cuadrante 4	38°24´14.7´´ 073°54´11.5´´	4	3/2/2020 18:59	185	1	1
aves	foto	bandurria	theristicus melanopis	3	abril	2015	isla mocha	reserva isla mocha	cuadrante 4	18 h 0595724 UTM 5748789	1	4/3/2015 2:39	159	1	1
aves	foto	bandurria	theristicus melanopis	3	abril	2019	isla mocha	reserva isla mocha	cuadrante 2	38°21´38.1¨ 073°54´51.0	9	4/3/2019 12:25	12	1	1
aves	foto	bandurria	theristicus melanopis	3	abril	2019	isla mocha	reserva isla mocha	cuadrante 2	38°21´38.1¨ 073°54´51.0	9	4/3/2019 12:25	12	1	1
aves	foto	bandurria	theristicus melanopis	3	diciembre	2016	isla mocha	reserva isla mocha	cuadrante 2	38°21´37.9´´ 073°54´50.5´´	12a	12/3/2016 13:36	88	1	1
aves	foto	bandurria	theristicus melanopis	3	diciembre	2016	isla mocha	reserva isla mocha	cuadrante 2	38°21´37.9´´ 073°54´50.5´´	12a	12/3/2016 13:36	88	1	1
aves	foto	bandurria	theristicus melanopis	3	enero	2016	isla mocha	reserva isla mocha	cuadrante 3	38°22256 073°53435	8	1/3/2016 10:14	75	1	1
aves	foto	bandurria	theristicus melanopis	3	enero	2016	isla mocha	reserva isla mocha	cuadrante 3	38°22256 073°53435	8	1/3/2016 10:14	75	1	1
aves	foto	bandurria	theristicus melanopis	3	febrero	2015	isla mocha	reserva isla mocha	cuadrante 2	18 h 0594874 UTM 5753611	12a	2/3/2015 7:56	86	1	1
aves	foto	bandurria	theristicus melanopis	3	febrero	2015	isla mocha	reserva isla mocha	cuadrante 2	18 h 0594874 UTM 5753611	12a	2/3/2015 8:45	87	1	1
aves	foto	bandurria	theristicus melanopis	3	febrero	2015	isla mocha	reserva isla mocha	cuadrante 2	18 h 0594874 UTM 5753611	12a	2/3/2015 8:45	87	1	1
aves	foto	bandurria	theristicus melanopis	3	febrero	2015	isla mocha	reserva isla mocha	cuadrante 2	18 h 0594874 UTM 5753611	12a	2/3/2015 19:14	88	1	1
aves	foto	bandurria	theristicus melanopis	3	febrero	2015	isla mocha	reserva isla mocha	cuadrante 2	18 h 0594874 UTM 5753611	12a	2/3/2015 19:14	88	1	1
aves	foto	bandurria	theristicus melanopis	3	febrero	2016	isla mocha	reserva isla mocha	cuadrante 2	38°21367 073°54555	5	2/3/2016 20:52	324	1	1
aves	foto	bandurria	theristicus melanopis	3	marzo	2020	isla mocha	reserva isla mocha	cuadrante 4	38°24´14.0´´ 073°54´13.9´´	5	3/3/2020 11:49	127	1	1
aves	foto	bandurria	theristicus melanopis	4	abril	2017	isla mocha	reserva isla mocha	cuadrante 4	38°23´02.6´´ 073°55´06.9´´	5	4/4/2017 17:51	54	1	1
aves	foto	bandurria	theristicus melanopis	4	diciembre	2015	isla mocha	reserva isla mocha	cuadrante 2	38°21367 073°54555	5	12/4/2015 12:08	115	1	1
aves	foto	bandurria	theristicus melanopis	4	diciembre	2015	isla mocha	reserva isla mocha	cuadrante 2	38°21367 073°54555	5	12/4/2015 12:11	116	1	1
aves	foto	bandurria	theristicus melanopis	4	enero	2017	isla mocha	reserva isla mocha	cuadrante 5	38°23´02.6´´ 073°55´06.9´´	5	1/4/2017 8:19	42	1	1
aves	foto	bandurria	theristicus melanopis	4	febrero	2015	isla mocha	reserva isla mocha	cuadrante 2	18 h 0594874 UTM 5753611	12a	2/4/2015 18:08	90	1	1
aves	foto	bandurria	theristicus melanopis	4	febrero	2016	isla mocha	reserva isla mocha	cuadrante 3	38°22256 073°53535	8	2/4/2016 14:32	69	1	1
aves	foto	bandurria	theristicus melanopis	4	marzo	2015	isla mocha	reserva isla mocha	cuadrante 2	18 h 0594874 UTM 5753611	12a	3/4/2015 19:39	190	1	1
aves	foto	bandurria	theristicus melanopis	4	marzo	2015	isla mocha	reserva isla mocha	cuadrante 2	18 h 0594874 UTM 5753611	12a	3/4/2015 19:39	190	1	1
aves	foto	bandurria	theristicus melanopis	4	marzo	2019	isla mocha	reserva isla mocha	cuadrante 2	38°21´38.1¨ 073°54´51.0	9	3/4/2019 13:36	5	1	1
aves	foto	bandurria	theristicus melanopis	4	marzo	2019	isla mocha	reserva isla mocha	cuadrante 2	38°21´38.1¨ 073°54´51.0	9	3/4/2019 13:36	5	1	1
aves	foto	bandurria	theristicus melanopis	4	marzo	2019	isla mocha	reserva isla mocha	cuadrante 2	38°21´38.1¨ 073°54´51.0	9	3/4/2019 13:36	5	1	1
aves	foto	bandurria	theristicus melanopis	4	marzo	2020	isla mocha	reserva isla mocha	cuadrante 4	38°24´14.0´´ 073°54´13.9´´	5	3/4/2020 8:38	129	1	1
aves	foto	bandurria	theristicus melanopis	4	marzo	2020	isla mocha	reserva isla mocha	cuadrante 4	38°24´14.0´´ 073°54´13.9´´	5	3/4/2020 8:45	130	1	1
aves	foto	bandurria	theristicus melanopis	5	abril	2015	isla mocha	reserva isla mocha	cuadrante 2	18 h 0594874 UTM 5753611	12a	4/5/2015 13:19	244	1	1
aves	foto	bandurria	theristicus melanopis	5	abril	2015	isla mocha	reserva isla mocha	cuadrante 2	18 h 0594874 UTM 5753611	12a	4/5/2015 13:19	244	1	1
aves	foto	bandurria	theristicus melanopis	5	abril	2015	isla mocha	reserva isla mocha	cuadrante 2	18 h 0594874 UTM 5753611	12a	4/5/2015 13:44	245	1	1
aves	foto	bandurria	theristicus melanopis	5	abril	2015	isla mocha	reserva isla mocha	cuadrante 2	18 h 0594874 UTM 5753611	12a	4/5/2015 13:44	245	1	1
aves	foto	bandurria	theristicus melanopis	5	abril	2015	isla mocha	reserva isla mocha	cuadrante 2	18 h 0594874 UTM 5753611	12a	4/5/2015 13:55	246	1	1
aves	foto	bandurria	theristicus melanopis	5	abril	2015	isla mocha	reserva isla mocha	cuadrante 2	18 h 0594874 UTM 5753611	12a	4/5/2015 13:55	246	1	1
aves	foto	bandurria	theristicus melanopis	5	abril	2015	isla mocha	reserva isla mocha	cuadrante 2	18 h 0594874 UTM 5753611	12a	4/5/2015 14:42	247	1	1
aves	foto	bandurria	theristicus melanopis	5	abril	2015	isla mocha	reserva isla mocha	cuadrante 2	18 h 0594874 UTM 5753611	12a	4/5/2015 14:42	247	1	1
aves	foto	bandurria	theristicus melanopis	5	abril	2015	isla mocha	reserva isla mocha	cuadrante 2	18 h 0594874 UTM 5753611	12a	4/5/2015 15:12	249	1	1
aves	foto	bandurria	theristicus melanopis	5	abril	2015	isla mocha	reserva isla mocha	cuadrante 2	18 h 0594874 UTM 5753611	12a	4/5/2015 15:12	249	1	1
aves	foto	bandurria	theristicus melanopis	5	abril	2015	isla mocha	reserva isla mocha	cuadrante 2	18 h 0594874 UTM 5753611	12a	4/5/2015 15:31	250	1	1
aves	foto	bandurria	theristicus melanopis	5	abril	2015	isla mocha	reserva isla mocha	cuadrante 2	18 h 0594874 UTM 5753611	12a	4/5/2015 15:31	250	1	1
aves	foto	bandurria	theristicus melanopis	5	abril	2015	isla mocha	reserva isla mocha	cuadrante 2	18 h 0594874 UTM 5753611	12a	4/5/2015 15:32	251	1	1
aves	foto	bandurria	theristicus melanopis	5	abril	2015	isla mocha	reserva isla mocha	cuadrante 2	18 h 0594874 UTM 5753611	12a	4/5/2015 15:32	251	1	1
aves	foto	bandurria	theristicus melanopis	5	abril	2015	isla mocha	reserva isla mocha	cuadrante 2	18 h 0594874 UTM 5753611	12a	4/5/2015 16:04	252	1	1
aves	foto	bandurria	theristicus melanopis	5	abril	2015	isla mocha	reserva isla mocha	cuadrante 2	18 h 0594874 UTM 5753611	12a	4/5/2015 16:04	252	1	1
aves	foto	bandurria	theristicus melanopis	5	enero	2017	isla mocha	reserva isla mocha	cuadrante 5	38°23´02.6´´ 073°55´06.9´´	5	1/5/2017 15:11	49	1	1
aves	foto	bandurria	theristicus melanopis	5	febrero	2015	isla mocha	reserva isla mocha	cuadrante 1	18 h 0594313 UTM 5754311	5	2/5/2015 10:47	1107	1	1
aves	foto	bandurria	theristicus melanopis	5	febrero	2015	isla mocha	reserva isla mocha	cuadrante 1	18 h 0594313 UTM 5754311	5	2/5/2015 11:14	1108	1	1
aves	foto	bandurria	theristicus melanopis	5	febrero	2015	isla mocha	reserva isla mocha	cuadrante 2	18 h 0594874 UTM 5753611	12a	2/5/2015 8:16	91	1	1
aves	foto	bandurria	theristicus melanopis	5	febrero	2015	isla mocha	reserva isla mocha	cuadrante 2	18 h 0594874 UTM 5753611	12a	2/5/2015 8:16	91	1	1
aves	foto	bandurria	theristicus melanopis	5	febrero	2015	isla mocha	reserva isla mocha	cuadrante 2	18 h 0594874 UTM 5753611	12a	2/5/2015 12:58	92	1	1
aves	foto	bandurria	theristicus melanopis	5	febrero	2016	isla mocha	reserva isla mocha	cuadrante 2	38°21367 073°54555	5	2/5/2016 7:08	333	1	1
aves	foto	bandurria	theristicus melanopis	5	febrero	2016	isla mocha	reserva isla mocha	cuadrante 2	38°21367 073°54555	5	2/5/2016 7:57	334	1	1
aves	foto	bandurria	theristicus melanopis	5	febrero	2016	isla mocha	reserva isla mocha	cuadrante 2	38°21367 073°54555	5	2/5/2016 19:49	335	1	1
aves	foto	bandurria	theristicus melanopis	5	febrero	2017	isla mocha	reserva isla mocha	cuadrante 3	38°22´26.9´´ 073°53´55.0´´	1	2/5/2017 3:00	47	1	1
aves	foto	bandurria	theristicus melanopis	5	febrero	2017	isla mocha	reserva isla mocha	cuadrante 3	38°22´26.9´´ 073°53´55.0´´	1	2/5/2017 3:00	47	1	1
aves	foto	bandurria	theristicus melanopis	5	marzo	2015	isla mocha	reserva isla mocha	cuadrante 2	18 h 0594874 UTM 5753611	12a	3/5/2015 8:30	191	1	1
aves	foto	bandurria	theristicus melanopis	5	marzo	2015	isla mocha	reserva isla mocha	cuadrante 2	18 h 0594874 UTM 5753611	12a	3/5/2015 8:30	191	1	1
aves	foto	bandurria	theristicus melanopis	5	marzo	2015	isla mocha	reserva isla mocha	cuadrante 2	18 h 0594874 UTM 5753611	12a	3/5/2015 9:08	193	1	1
aves	foto	bandurria	theristicus melanopis	5	marzo	2015	isla mocha	reserva isla mocha	cuadrante 2	18 h 0594874 UTM 5753611	12a	3/5/2015 9:08	193	1	1
aves	foto	bandurria	theristicus melanopis	5	marzo	2015	isla mocha	reserva isla mocha	cuadrante 2	18 h 0594874 UTM 5753611	12a	3/5/2015 9:08	194	1	1
aves	foto	bandurria	theristicus melanopis	5	marzo	2015	isla mocha	reserva isla mocha	cuadrante 2	18 h 0594874 UTM 5753611	12a	3/5/2015 9:08	194	1	1
aves	foto	bandurria	theristicus melanopis	5	marzo	2015	isla mocha	reserva isla mocha	cuadrante 2	18 h 0594874 UTM 5753611	12a	3/5/2015 9:08	194	1	1
aves	foto	bandurria	theristicus melanopis	5	marzo	2015	isla mocha	reserva isla mocha	cuadrante 2	18 h 0594874 UTM 5753611	12a	3/5/2015 9:09	195	1	1
aves	foto	bandurria	theristicus melanopis	5	marzo	2015	isla mocha	reserva isla mocha	cuadrante 2	18 h 0594874 UTM 5753611	12a	3/5/2015 9:09	195	1	1
aves	foto	bandurria	theristicus melanopis	5	marzo	2015	isla mocha	reserva isla mocha	cuadrante 2	18 h 0594874 UTM 5753611	12a	3/5/2015 9:09	196	1	1
aves	foto	bandurria	theristicus melanopis	5	marzo	2015	isla mocha	reserva isla mocha	cuadrante 2	18 h 0594874 UTM 5753611	12a	3/5/2015 9:09	196	1	1
aves	foto	bandurria	theristicus melanopis	5	marzo	2015	isla mocha	reserva isla mocha	cuadrante 2	18 h 0594874 UTM 5753611	12a	3/5/2015 9:09	197	1	1
aves	foto	bandurria	theristicus melanopis	5	marzo	2015	isla mocha	reserva isla mocha	cuadrante 2	18 h 0594874 UTM 5753611	12a	3/5/2015 9:09	197	1	1
aves	foto	bandurria	theristicus melanopis	5	marzo	2015	isla mocha	reserva isla mocha	cuadrante 2	18 h 0594874 UTM 5753611	12a	3/5/2015 9:09	197	1	1
aves	foto	bandurria	theristicus melanopis	5	marzo	2015	isla mocha	reserva isla mocha	cuadrante 2	18 h 0594874 UTM 5753611	12a	3/5/2015 9:09	198	1	1
aves	foto	bandurria	theristicus melanopis	5	marzo	2015	isla mocha	reserva isla mocha	cuadrante 2	18 h 0594874 UTM 5753611	12a	3/5/2015 9:09	198	1	1
aves	foto	bandurria	theristicus melanopis	5	marzo	2015	isla mocha	reserva isla mocha	cuadrante 2	18 h 0594874 UTM 5753611	12a	3/5/2015 9:09	198	1	1
aves	foto	bandurria	theristicus melanopis	5	marzo	2015	isla mocha	reserva isla mocha	cuadrante 2	18 h 0594874 UTM 5753611	12a	3/5/2015 9:10	199	1	1
aves	foto	bandurria	theristicus melanopis	5	marzo	2015	isla mocha	reserva isla mocha	cuadrante 2	18 h 0594874 UTM 5753611	12a	3/5/2015 9:10	199	1	1
aves	foto	bandurria	theristicus melanopis	5	marzo	2015	isla mocha	reserva isla mocha	cuadrante 2	18 h 0594874 UTM 5753611	12a	3/5/2015 9:10	200	1	1
aves	foto	bandurria	theristicus melanopis	5	marzo	2015	isla mocha	reserva isla mocha	cuadrante 2	18 h 0594874 UTM 5753611	12a	3/5/2015 9:10	200	1	1
aves	foto	bandurria	theristicus melanopis	5	marzo	2015	isla mocha	reserva isla mocha	cuadrante 2	18 h 0594874 UTM 5753611	12a	3/5/2015 9:10	201	2	1
aves	foto	bandurria	theristicus melanopis	5	marzo	2015	isla mocha	reserva isla mocha	cuadrante 2	18 h 0594874 UTM 5753611	12a	3/5/2015 9:10	201	2	1
aves	foto	bandurria	theristicus melanopis	5	marzo	2015	isla mocha	reserva isla mocha	cuadrante 2	18 h 0594874 UTM 5753611	12a	3/5/2015 9:10	202	1	1
aves	foto	bandurria	theristicus melanopis	5	marzo	2015	isla mocha	reserva isla mocha	cuadrante 2	18 h 0594874 UTM 5753611	12a	3/5/2015 9:10	202	1	1
aves	foto	bandurria	theristicus melanopis	5	marzo	2015	isla mocha	reserva isla mocha	cuadrante 2	18 h 0594874 UTM 5753611	12a	3/5/2015 17:12	203	1	1
aves	foto	bandurria	theristicus melanopis	5	marzo	2015	isla mocha	reserva isla mocha	cuadrante 2	18 h 0594874 UTM 5753611	12a	3/5/2015 17:12	203	1	1
aves	foto	bandurria	theristicus melanopis	5	marzo	2015	isla mocha	reserva isla mocha	cuadrante 3	18 h 0596239 UTM 5752105	12b	3/5/2015 10:07	1607	1	1
aves	foto	bandurria	theristicus melanopis	5	marzo	2015	isla mocha	reserva isla mocha	cuadrante 3	18 h 0596239 UTM 5752105	12b	3/5/2015 10:07	1607	1	1
aves	foto	bandurria	theristicus melanopis	5	marzo	2017	isla mocha	reserva isla mocha	cuadrante 2	38°23´02.6´´ 073°55´06.9´´	5	3/5/2017 13:48	270	1	1
aves	foto	bandurria	theristicus melanopis	5	marzo	2020	isla mocha	reserva isla mocha	cuadrante 4	38°24´14.0´´ 073°54´13.9´´	5	3/5/2020 11:18	134	1	1
aves	foto	bandurria	theristicus melanopis	5	marzo	2020	isla mocha	reserva isla mocha	cuadrante 4	38°24´14.0´´ 073°54´13.9´´	5	3/5/2020 11:20	135	1	1
aves	foto	bandurria	theristicus melanopis	5	marzo	2020	isla mocha	reserva isla mocha	cuadrante 4	38°24´14.0´´ 073°54´13.9´´	5	3/5/2020 11:21	136	1	1
aves	foto	bandurria	theristicus melanopis	5	marzo	2020	isla mocha	reserva isla mocha	cuadrante 4	38°24´14.0´´ 073°54´13.9´´	5	3/5/2020 11:23	137	1	1
aves	foto	bandurria	theristicus melanopis	5	marzo	2020	isla mocha	reserva isla mocha	cuadrante 4	38°24´14.0´´ 073°54´13.9´´	5	3/5/2020 12:29	138	1	1
aves	foto	bandurria	theristicus melanopis	5	marzo	2020	isla mocha	reserva isla mocha	cuadrante 4	38°24´14.0´´ 073°54´13.9´´	5	3/5/2020 12:48	139	1	1
aves	foto	bandurria	theristicus melanopis	5	marzo	2020	isla mocha	reserva isla mocha	cuadrante 4	38°24´14.0´´ 073°54´13.9´´	5	3/5/2020 15:59	140	1	1
aves	foto	bandurria	theristicus melanopis	6	abril	2016	isla mocha	reserva isla mocha	cuadrante 2	38°21376 073°54503	12a	4/6/2016 11:23	56	1	1
aves	foto	bandurria	theristicus melanopis	6	marzo	2015	isla mocha	reserva isla mocha	cuadrante 1	18 h 0594313 UTM 5754311	5	3/6/2015 18:52	1827	1	1
aves	foto	bandurria	theristicus melanopis	6	marzo	2015	isla mocha	reserva isla mocha	cuadrante 4	18 h 0595724 UTM 5748789	1	3/6/2015 1:38	151	1	1
aves	foto	bandurria	theristicus melanopis	6	marzo	2015	isla mocha	reserva isla mocha	cuadrante 4	18 h 0595724 UTM 5748789	1	3/6/2015 1:38	151	1	1
aves	foto	bandurria	theristicus melanopis	6	marzo	2015	isla mocha	reserva isla mocha	cuadrante 4	18 h 0595724 UTM 5748789	1	3/6/2015 1:38	151	1	1
aves	foto	bandurria	theristicus melanopis	6	marzo	2015	isla mocha	reserva isla mocha	cuadrante 4	18 h 0595724 UTM 5748789	1	3/6/2015 1:41	152	1	1
aves	foto	bandurria	theristicus melanopis	6	marzo	2015	isla mocha	reserva isla mocha	cuadrante 4	18 h 0595724 UTM 5748789	1	3/6/2015 1:48	153	1	1
aves	foto	bandurria	theristicus melanopis	6	marzo	2015	isla mocha	reserva isla mocha	cuadrante 4	18 h 0595724 UTM 5748789	1	3/6/2015 3:49	154	1	1
aves	foto	bandurria	theristicus melanopis	6	marzo	2015	isla mocha	reserva isla mocha	cuadrante 4	18 h 0595724 UTM 5748789	1	3/6/2015 3:49	154	1	1
aves	foto	bandurria	theristicus melanopis	6	marzo	2016	isla mocha	reserva isla mocha	cuadrante 2	38°21367 073°54555	5	3/6/2016 15:05	361	1	1
aves	foto	bandurria	theristicus melanopis	6	marzo	2017	isla mocha	reserva isla mocha	cuadrante 3	38°22´26.9´´ 073°53´55.0´´	1	3/6/2017 8:33	115	1	1
aves	foto	bandurria	theristicus melanopis	6	marzo	2017	isla mocha	reserva isla mocha	cuadrante 3	38°22´26.9´´ 073°53´55.0´´	1	3/6/2017 8:33	115	1	1
aves	foto	bandurria	theristicus melanopis	6	marzo	2020	isla mocha	reserva isla mocha	cuadrante 2	38°23´02.9´´ 073°55´06.9´´	12	3/6/2020 8:47	47	1	1
aves	foto	bandurria	theristicus melanopis	6	marzo	2020	isla mocha	reserva isla mocha	cuadrante 2	38°23´02.9´´ 073°55´06.9´´	12	3/6/2020 8:47	47	1	1
aves	foto	bandurria	theristicus melanopis	6	marzo	2020	isla mocha	reserva isla mocha	cuadrante 4	38°24´14.0´´ 073°54´13.9´´	5	3/6/2020 7:46	144	1	1
aves	foto	bandurria	theristicus melanopis	6	marzo	2020	isla mocha	reserva isla mocha	cuadrante 4	38°24´14.0´´ 073°54´13.9´´	5	3/6/2020 8:29	145	1	1
aves	foto	bandurria	theristicus melanopis	6	marzo	2020	isla mocha	reserva isla mocha	cuadrante 4	38°24´14.0´´ 073°54´13.9´´	5	3/6/2020 9:13	146	1	1
aves	foto	bandurria	theristicus melanopis	6	marzo	2020	isla mocha	reserva isla mocha	cuadrante 4	38°24´14.0´´ 073°54´13.9´´	5	3/6/2020 9:54	147	1	1
aves	foto	bandurria	theristicus melanopis	6	marzo	2020	isla mocha	reserva isla mocha	cuadrante 4	38°24´14.0´´ 073°54´13.9´´	5	3/6/2020 14:08	151	1	1
aves	foto	bandurria	theristicus melanopis	6	marzo	2020	isla mocha	reserva isla mocha	cuadrante 4	38°24´14.0´´ 073°54´13.9´´	5	3/6/2020 14:09	152	1	1
aves	foto	bandurria	theristicus melanopis	6	marzo	2020	isla mocha	reserva isla mocha	cuadrante 4	38°24´14.0´´ 073°54´13.9´´	5	3/6/2020 15:01	153	1	1
aves	foto	bandurria	theristicus melanopis	6	marzo	2020	isla mocha	reserva isla mocha	cuadrante 4	38°24´14.0´´ 073°54´13.9´´	5	3/6/2020 15:55	154	1	1
aves	foto	bandurria	theristicus melanopis	6	marzo	2020	isla mocha	reserva isla mocha	cuadrante 4	38°24´14.0´´ 073°54´13.9´´	5	3/6/2020 16:08	155	1	1
aves	foto	bandurria	theristicus melanopis	6	marzo	2020	isla mocha	reserva isla mocha	cuadrante 4	38°24´14.0´´ 073°54´13.9´´	5	3/6/2020 18:42	157	1	1
aves	foto	bandurria	theristicus melanopis	6	marzo	2020	isla mocha	reserva isla mocha	cuadrante 4	38°24´14.0´´ 073°54´13.9´´	5	3/6/2020 18:46	158	1	1
aves	foto	bandurria	theristicus melanopis	6	marzo	2020	isla mocha	reserva isla mocha	cuadrante 4	38°24´14.7´´ 073°54´11.5´´	4	3/6/2020 9:14	196	1	1
aves	foto	bandurria	theristicus melanopis	6	marzo	2020	isla mocha	reserva isla mocha	cuadrante 4	38°24´14.7´´ 073°54´11.5´´	4	3/6/2020 14:10	197	2	1
aves	foto	bandurria	theristicus melanopis	6	marzo	2020	isla mocha	reserva isla mocha	cuadrante 4	38°24´14.7´´ 073°54´11.5´´	4	3/6/2020 14:12	198	1	1
aves	foto	bandurria	theristicus melanopis	6	marzo	2020	isla mocha	reserva isla mocha	cuadrante 4	38°24´14.7´´ 073°54´11.5´´	4	3/6/2020 14:17	199	1	1
aves	foto	bandurria	theristicus melanopis	7	enero	2016	isla mocha	reserva isla mocha	cuadrante 2	38°21367 073°54555	5	1/7/2016 18:48	58	1	1
aves	foto	bandurria	theristicus melanopis	7	febrero	2015	isla mocha	reserva isla mocha	cuadrante 2	18 h 0594874 UTM 5753611	12a	2/7/2015 14:39	95	1	1
aves	foto	bandurria	theristicus melanopis	7	febrero	2015	isla mocha	reserva isla mocha	cuadrante 2	18 h 0594874 UTM 5753611	12a	2/7/2015 14:39	95	1	1
aves	foto	bandurria	theristicus melanopis	7	febrero	2015	isla mocha	reserva isla mocha	cuadrante 2	18 h 0594874 UTM 5753611	12a	2/7/2015 19:42	96	1	1
aves	foto	bandurria	theristicus melanopis	7	febrero	2015	isla mocha	reserva isla mocha	cuadrante 2	18 h 0594874 UTM 5753611	12a	2/7/2015 20:23	97	1	1
aves	foto	bandurria	theristicus melanopis	7	febrero	2015	isla mocha	reserva isla mocha	cuadrante 2	18 h 0594874 UTM 5753611	12a	2/7/2015 20:23	97	1	1
aves	foto	bandurria	theristicus melanopis	7	febrero	2016	isla mocha	reserva isla mocha	cuadrante 2	38°21367 073°54555	5	2/7/2016 9:50	339	1	1
aves	foto	bandurria	theristicus melanopis	7	febrero	2017	isla mocha	reserva isla mocha	cuadrante 2	38°23´02.6´´ 073°55´06.9´´	5	2/7/2017 15:42	172	1	1
aves	foto	bandurria	theristicus melanopis	7	marzo	2016	isla mocha	reserva isla mocha	cuadrante 2	38°21367 073°54555	5	3/7/2016 9:37	367	1	1
aves	foto	bandurria	theristicus melanopis	7	marzo	2017	isla mocha	reserva isla mocha	cuadrante 2	38°23´02.6´´ 073°55´06.9´´	5	3/7/2017 14:07	279	1	1
aves	foto	bandurria	theristicus melanopis	7	marzo	2020	isla mocha	reserva isla mocha	cuadrante 4	38°24´14.0´´ 073°54´13.9´´	5	3/7/2020 9:08	164	1	1
aves	foto	bandurria	theristicus melanopis	7	marzo	2020	isla mocha	reserva isla mocha	cuadrante 4	38°24´14.0´´ 073°54´13.9´´	5	3/7/2020 9:55	165	1	1
aves	foto	bandurria	theristicus melanopis	7	marzo	2020	isla mocha	reserva isla mocha	cuadrante 4	38°24´14.0´´ 073°54´13.9´´	5	3/7/2020 9:56	166	1	1
aves	foto	bandurria	theristicus melanopis	7	marzo	2020	isla mocha	reserva isla mocha	cuadrante 4	38°24´14.0´´ 073°54´13.9´´	5	3/7/2020 11:09	167	1	1
aves	foto	bandurria	theristicus melanopis	7	marzo	2020	isla mocha	reserva isla mocha	cuadrante 4	38°24´14.0´´ 073°54´13.9´´	5	3/7/2020 11:14	168	1	1
aves	foto	bandurria	theristicus melanopis	7	marzo	2020	isla mocha	reserva isla mocha	cuadrante 4	38°24´14.7´´ 073°54´11.5´´	4	3/7/2020 9:55	201	1	1
aves	foto	bandurria	theristicus melanopis	8	abril	2015	isla mocha	reserva isla mocha	cuadrante 2	18 h 0594874 UTM 5753611	12a	4/8/2015 13:31	254	1	1
aves	foto	bandurria	theristicus melanopis	8	abril	2015	isla mocha	reserva isla mocha	cuadrante 2	18 h 0594874 UTM 5753611	12a	4/8/2015 13:31	254	1	1
aves	foto	bandurria	theristicus melanopis	8	diciembre	2015	isla mocha	reserva isla mocha	cuadrante 2	38°21376 073°54503	12a	12/8/2015 13:56	8	1	1
aves	foto	bandurria	theristicus melanopis	8	diciembre	2015	isla mocha	reserva isla mocha	cuadrante 2	38°21376 073°54503	12a	12/8/2015 13:56	8	1	1
aves	foto	bandurria	theristicus melanopis	8	diciembre	2015	isla mocha	reserva isla mocha	cuadrante 2	38°21376 073°54503	12a	12/8/2015 16:24	9	1	1
aves	foto	bandurria	theristicus melanopis	8	diciembre	2015	isla mocha	reserva isla mocha	cuadrante 2	38°21376 073°54503	12a	12/8/2015 16:24	9	1	1
aves	foto	bandurria	theristicus melanopis	8	diciembre	2015	isla mocha	reserva isla mocha	cuadrante 2	38°21376 073°54503	12a	12/8/2015 17:40	10	1	1
aves	foto	bandurria	theristicus melanopis	8	diciembre	2015	isla mocha	reserva isla mocha	cuadrante 2	38°21376 073°54503	12a	12/8/2015 17:40	10	1	1
aves	foto	bandurria	theristicus melanopis	8	diciembre	2015	isla mocha	reserva isla mocha	cuadrante 2	38°21376 073°54503	12a	12/8/2015 17:40	10	1	1
aves	foto	bandurria	theristicus melanopis	8	enero	2020	isla mocha	reserva isla mocha	cuadrante 2	NA	12	1/8/2020 9:56	369	1	1
aves	foto	bandurria	theristicus melanopis	8	enero	2020	isla mocha	reserva isla mocha	cuadrante 2	NA	12	1/8/2020 9:56	369	1	1
aves	foto	bandurria	theristicus melanopis	8	febrero	2015	isla mocha	reserva isla mocha	cuadrante 2	18 h 0594874 UTM 5753611	12a	2/8/2015 16:38	98	1	1
aves	foto	bandurria	theristicus melanopis	8	febrero	2015	isla mocha	reserva isla mocha	cuadrante 2	18 h 0594874 UTM 5753611	12a	2/8/2015 16:38	98	1	1
aves	foto	bandurria	theristicus melanopis	8	marzo	2015	isla mocha	reserva isla mocha	cuadrante 2	18 h 0594874 UTM 5753611	12a	3/8/2015 15:58	205	1	1
aves	foto	bandurria	theristicus melanopis	8	marzo	2015	isla mocha	reserva isla mocha	cuadrante 2	18 h 0594874 UTM 5753611	12a	3/8/2015 15:58	205	1	1
aves	foto	bandurria	theristicus melanopis	8	marzo	2015	isla mocha	reserva isla mocha	cuadrante 2	18 h 0594874 UTM 5753611	12a	3/8/2015 16:55	206	1	1
aves	foto	bandurria	theristicus melanopis	8	marzo	2015	isla mocha	reserva isla mocha	cuadrante 2	18 h 0594874 UTM 5753611	12a	3/8/2015 16:55	206	1	1
aves	foto	bandurria	theristicus melanopis	8	marzo	2016	isla mocha	reserva isla mocha	cuadrante 2	38°21376 073°54503	12a	3/8/2016 8:32	12	1	1
aves	foto	bandurria	theristicus melanopis	8	marzo	2016	isla mocha	reserva isla mocha	cuadrante 2	38°21376 073°54503	12a	3/8/2016 10:38	13	1	1
aves	foto	bandurria	theristicus melanopis	8	marzo	2017	isla mocha	reserva isla mocha	cuadrante 2	38°23´02.6´´ 073°55´06.9´´	5	3/8/2017 10:11	282	1	1
aves	foto	bandurria	theristicus melanopis	8	marzo	2019	isla mocha	reserva isla mocha	cuadrante 2	38°21´38.1¨ 073°54´51.0	9	3/8/2019 8:34	6	1	1
aves	foto	bandurria	theristicus melanopis	8	marzo	2019	isla mocha	reserva isla mocha	cuadrante 2	38°21´38.1¨ 073°54´51.0	9	3/8/2019 8:34	6	1	1
aves	foto	bandurria	theristicus melanopis	8	marzo	2020	isla mocha	reserva isla mocha	cuadrante 4	38°24´14.0´´ 073°54´13.9´´	5	3/8/2020 8:58	175	1	1
aves	foto	bandurria	theristicus melanopis	8	marzo	2020	isla mocha	reserva isla mocha	cuadrante 4	38°24´14.0´´ 073°54´13.9´´	5	3/8/2020 9:39	176	1	1
aves	foto	bandurria	theristicus melanopis	8	marzo	2020	isla mocha	reserva isla mocha	cuadrante 4	38°24´14.0´´ 073°54´13.9´´	5	3/8/2020 9:48	177	1	1
aves	foto	bandurria	theristicus melanopis	8	marzo	2020	isla mocha	reserva isla mocha	cuadrante 4	38°24´14.0´´ 073°54´13.9´´	5	3/8/2020 9:53	178	1	1
aves	foto	bandurria	theristicus melanopis	8	marzo	2020	isla mocha	reserva isla mocha	cuadrante 4	38°24´14.0´´ 073°54´13.9´´	5	3/8/2020 10:18	179	1	1
aves	foto	bandurria	theristicus melanopis	8	marzo	2020	isla mocha	reserva isla mocha	cuadrante 4	38°24´14.7´´ 073°54´11.5´´	4	3/8/2020 9:54	204	1	1
aves	foto	bandurria	theristicus melanopis	8	marzo	2020	isla mocha	reserva isla mocha	cuadrante 4	38°24´14.7´´ 073°54´11.5´´	4	3/8/2020 10:19	205	1	1
aves	foto	bandurria	theristicus melanopis	9	abril	2015	isla mocha	reserva isla mocha	cuadrante 3	18 h 0596239 UTM 5752105	12b	4/9/2015 15:52	1781	1	1
aves	foto	bandurria	theristicus melanopis	9	abril	2015	isla mocha	reserva isla mocha	cuadrante 3	18 h 0596239 UTM 5752105	12b	4/9/2015 15:52	1781	1	1
aves	foto	bandurria	theristicus melanopis	9	abril	2015	isla mocha	reserva isla mocha	cuadrante 4	18 h 0595724 UTM 5748789	1	4/9/2015 11:18	162	1	1
aves	foto	bandurria	theristicus melanopis	9	febrero	2016	isla mocha	reserva isla mocha	cuadrante 2	38°21367 073°54555	5	2/9/2016 8:24	346	1	1
aves	foto	bandurria	theristicus melanopis	9	febrero	2016	isla mocha	reserva isla mocha	cuadrante 2	38°21367 073°54555	5	2/9/2016 9:07	347	1	1
aves	foto	bandurria	theristicus melanopis	9	febrero	2017	isla mocha	reserva isla mocha	cuadrante 2	38°23´02.6´´ 073°55´06.9´´	5	2/9/2017 18:06	180	1	1
aves	foto	bandurria	theristicus melanopis	9	febrero	2017	isla mocha	reserva isla mocha	cuadrante 3	38°22´26.9´´ 073°53´55.0´´	1	2/9/2017 1:37	51	1	1
aves	foto	bandurria	theristicus melanopis	9	marzo	2015	isla mocha	reserva isla mocha	cuadrante 1	18 h 0594313 UTM 5754311	5	3/9/2015 17:53	1831	1	1
aves	foto	bandurria	theristicus melanopis	9	marzo	2020	isla mocha	reserva isla mocha	cuadrante 4	38°24´14.0´´ 073°54´13.9´´	5	3/9/2020 8:49	183	1	1
aves	foto	bandurria	theristicus melanopis	9	marzo	2020	isla mocha	reserva isla mocha	cuadrante 4	38°24´14.0´´ 073°54´13.9´´	5	3/9/2020 8:59	184	1	1
aves	foto	bandurria	theristicus melanopis	9	marzo	2020	isla mocha	reserva isla mocha	cuadrante 4	38°24´14.0´´ 073°54´13.9´´	5	3/9/2020 9:57	185	1	1
aves	foto	bandurria	theristicus melanopis	9	marzo	2020	isla mocha	reserva isla mocha	cuadrante 4	38°24´14.0´´ 073°54´13.9´´	5	3/9/2020 10:11	186	1	1
aves	foto	bandurria	theristicus melanopis	9	marzo	2020	isla mocha	reserva isla mocha	cuadrante 4	38°24´14.0´´ 073°54´13.9´´	5	3/9/2020 10:13	187	1	1
aves	foto	bandurria	theristicus melanopis	9	marzo	2020	isla mocha	reserva isla mocha	cuadrante 4	38°24´14.0´´ 073°54´13.9´´	5	3/9/2020 15:34	189	1	1
aves	foto	bandurria	theristicus melanopis	10	abril	2015	isla mocha	reserva isla mocha	cuadrante 2	18 h 0594874 UTM 5753611	12a	4/10/2015 18:16	255	1	1
aves	foto	bandurria	theristicus melanopis	10	abril	2015	isla mocha	reserva isla mocha	cuadrante 2	18 h 0594874 UTM 5753611	12a	4/10/2015 18:16	255	1	1
aves	foto	bandurria	theristicus melanopis	10	abril	2015	isla mocha	reserva isla mocha	cuadrante 2	18 h 0594874 UTM 5753611	12a	4/10/2015 18:16	255	1	1
aves	foto	bandurria	theristicus melanopis	10	diciembre	2015	isla mocha	reserva isla mocha	cuadrante 2	38°21376 073°54503	12a	12/10/2015 12:20	17	1	1
aves	foto	bandurria	theristicus melanopis	10	diciembre	2015	isla mocha	reserva isla mocha	cuadrante 2	38°21376 073°54503	12a	12/10/2015 12:20	17	1	1
aves	foto	bandurria	theristicus melanopis	10	diciembre	2015	isla mocha	reserva isla mocha	cuadrante 2	38°21376 073°54503	12a	12/10/2015 13:57	18	1	1
aves	foto	bandurria	theristicus melanopis	10	diciembre	2015	isla mocha	reserva isla mocha	cuadrante 2	38°21376 073°54503	12a	12/10/2015 13:57	18	1	1
aves	foto	bandurria	theristicus melanopis	10	enero	2017	isla mocha	reserva isla mocha	cuadrante 2	38°21´37.9´´ 073°54´50.5´´	12a	1/10/2017 8:41	10	1	1
aves	foto	bandurria	theristicus melanopis	10	febrero	2016	isla mocha	reserva isla mocha	cuadrante 3	38°22256 073°53535	8	2/10/2016 11:47	146	1	1
aves	foto	bandurria	theristicus melanopis	10	febrero	2016	isla mocha	reserva isla mocha	cuadrante 3	38°22256 073°53535	8	2/10/2016 11:47	146	1	1
aves	foto	bandurria	theristicus melanopis	10	marzo	2015	isla mocha	reserva isla mocha	cuadrante 2	18 h 0594874 UTM 5753611	12a	3/10/2015 9:23	207	1	1
aves	foto	bandurria	theristicus melanopis	10	marzo	2015	isla mocha	reserva isla mocha	cuadrante 2	18 h 0594874 UTM 5753611	12a	3/10/2015 9:23	207	1	1
aves	foto	bandurria	theristicus melanopis	10	marzo	2015	isla mocha	reserva isla mocha	cuadrante 2	18 h 0594874 UTM 5753611	12a	3/10/2015 9:23	207	1	1
aves	foto	bandurria	theristicus melanopis	10	noviembre	2016	isla mocha	reserva isla mocha	cuadrante 2	38°21´37.9´´ 073°54´50.5´´	12a	11/10/2016 8:55	51	1	1
aves	foto	bandurria	theristicus melanopis	10	noviembre	2016	isla mocha	reserva isla mocha	cuadrante 2	38°21´37.9´´ 073°54´50.5´´	12a	11/10/2016 8:55	51	1	1
aves	foto	bandurria	theristicus melanopis	11	abril	2015	isla mocha	reserva isla mocha	cuadrante 3	18 h 0596239 UTM 5752105	12b	4/11/2015 17:23	1797	1	1
aves	foto	bandurria	theristicus melanopis	11	abril	2015	isla mocha	reserva isla mocha	cuadrante 3	18 h 0596239 UTM 5752105	12b	4/11/2015 17:23	1797	1	1
aves	foto	bandurria	theristicus melanopis	11	abril	2020	isla mocha	reserva isla mocha	cuadrante 4	38°24´14.7´´ 073°54´11.5´´	4	4/11/2020 9:35	407	1	1
aves	foto	bandurria	theristicus melanopis	11	abril	2020	isla mocha	reserva isla mocha	cuadrante 4	38°24´14.7´´ 073°54´11.5´´	4	4/11/2020 9:55	408	1	1
aves	foto	bandurria	theristicus melanopis	11	abril	2020	isla mocha	reserva isla mocha	cuadrante 4	38°24´14.7´´ 073°54´11.5´´	4	4/11/2020 19:15	411	1	1
aves	foto	bandurria	theristicus melanopis	11	abril	2020	isla mocha	reserva isla mocha	cuadrante 4	38°24´14.7´´ 073°54´11.5´´	4	4/11/2020 19:18	412	1	1
aves	foto	bandurria	theristicus melanopis	11	enero	2017	isla mocha	reserva isla mocha	cuadrante 5	38°23´02.6´´ 073°55´06.9´´	5	1/11/2017 19:08	80	1	1
aves	foto	bandurria	theristicus melanopis	11	enero	2020	isla mocha	reserva isla mocha	cuadrante 2	NA	12	1/11/2020 19:43	381	1	1
aves	foto	bandurria	theristicus melanopis	11	enero	2020	isla mocha	reserva isla mocha	cuadrante 2	NA	12	1/11/2020 19:43	381	1	1
aves	foto	bandurria	theristicus melanopis	11	enero	2020	isla mocha	reserva isla mocha	cuadrante 2	NA	12	1/11/2020 19:44	382	1	1
aves	foto	bandurria	theristicus melanopis	11	enero	2020	isla mocha	reserva isla mocha	cuadrante 2	NA	12	1/11/2020 19:44	382	1	1
aves	foto	bandurria	theristicus melanopis	11	enero	2020	isla mocha	reserva isla mocha	cuadrante 2	NA	12	1/11/2020 19:53	383	1	1
aves	foto	bandurria	theristicus melanopis	11	enero	2020	isla mocha	reserva isla mocha	cuadrante 2	NA	12	1/11/2020 19:54	383	1	1
aves	foto	bandurria	theristicus melanopis	11	febrero	2015	isla mocha	reserva isla mocha	cuadrante 3	18 h 0596239 UTM 5752105	12b	2/11/2015 11:36	1088	1	1
aves	foto	bandurria	theristicus melanopis	11	febrero	2015	isla mocha	reserva isla mocha	cuadrante 3	18 h 0596239 UTM 5752105	12b	2/11/2015 11:36	1088	1	1
aves	foto	bandurria	theristicus melanopis	11	febrero	2016	isla mocha	reserva isla mocha	cuadrante 3	38°22256 073°53535	8	2/11/2016 11:09	152	1	1
aves	foto	bandurria	theristicus melanopis	11	febrero	2017	isla mocha	reserva isla mocha	cuadrante 2	38°23´02.6´´ 073°55´06.9´´	5	2/11/2017 16:12	185	1	1
aves	foto	bandurria	theristicus melanopis	11	marzo	2017	isla mocha	reserva isla mocha	cuadrante 3	38°22´26.9´´ 073°53´55.0´´	1	3/11/2017 10:26	124	1	1
aves	foto	bandurria	theristicus melanopis	11	marzo	2020	isla mocha	reserva isla mocha	cuadrante 4	38°24´14.0´´ 073°54´13.9´´	5	3/11/2020 16:00	223	1	1
aves	foto	bandurria	theristicus melanopis	12	diciembre	2015	isla mocha	reserva isla mocha	cuadrante 5	38°23024 073°55060	15	12/12/2015 8:07	436	1	1
aves	foto	bandurria	theristicus melanopis	12	diciembre	2015	isla mocha	reserva isla mocha	cuadrante 5	38°23024 073°55060	15	12/12/2015 8:07	436	1	1
aves	foto	bandurria	theristicus melanopis	12	enero	2016	isla mocha	reserva isla mocha	cuadrante 2	38°21367 073°54555	5	1/12/2016 15:19	146	1	1
aves	foto	bandurria	theristicus melanopis	12	febrero	2016	isla mocha	reserva isla mocha	cuadrante 4	38°24144 073°54118	12b	2/12/2016 18:23	467	1	1
aves	foto	bandurria	theristicus melanopis	12	febrero	2016	isla mocha	reserva isla mocha	cuadrante 4	38°24144 073°54118	12b	2/12/2016 18:23	467	1	1
aves	foto	bandurria	theristicus melanopis	12	febrero	2016	isla mocha	reserva isla mocha	cuadrante 4	38°24144 073°54118	12b	2/12/2016 18:23	468	1	1
aves	foto	bandurria	theristicus melanopis	12	febrero	2016	isla mocha	reserva isla mocha	cuadrante 4	38°24144 073°54118	12b	2/12/2016 18:23	468	1	1
aves	foto	bandurria	theristicus melanopis	12	marzo	2015	isla mocha	reserva isla mocha	cuadrante 1	18 h 0594327 UTM 5754293	6	3/12/2015 16:41	743	1	1
aves	foto	bandurria	theristicus melanopis	12	marzo	2015	isla mocha	reserva isla mocha	cuadrante 1	18 h 0594327 UTM 5754293	6	3/12/2015 16:41	743	1	1
aves	foto	bandurria	theristicus melanopis	12	marzo	2015	isla mocha	reserva isla mocha	cuadrante 1	18 h 0594327 UTM 5754293	6	3/12/2015 16:41	743	1	1
aves	foto	bandurria	theristicus melanopis	12	marzo	2015	isla mocha	reserva isla mocha	cuadrante 2	18 h 0594874 UTM 5753611	12a	3/12/2015 8:32	209	1	1
aves	foto	bandurria	theristicus melanopis	12	marzo	2015	isla mocha	reserva isla mocha	cuadrante 2	18 h 0594874 UTM 5753611	12a	3/12/2015 8:32	209	1	1
aves	foto	bandurria	theristicus melanopis	12	marzo	2015	isla mocha	reserva isla mocha	cuadrante 2	18 h 0594874 UTM 5753611	12a	3/12/2015 8:33	210	1	1
aves	foto	bandurria	theristicus melanopis	12	marzo	2015	isla mocha	reserva isla mocha	cuadrante 2	18 h 0594874 UTM 5753611	12a	3/12/2015 8:40	211	1	1
aves	foto	bandurria	theristicus melanopis	12	marzo	2015	isla mocha	reserva isla mocha	cuadrante 2	18 h 0594874 UTM 5753611	12a	3/12/2015 8:40	211	1	1
aves	foto	bandurria	theristicus melanopis	12	marzo	2015	isla mocha	reserva isla mocha	cuadrante 2	18 h 0594874 UTM 5753611	12a	3/12/2015 9:34	212	1	1
aves	foto	bandurria	theristicus melanopis	12	marzo	2015	isla mocha	reserva isla mocha	cuadrante 2	18 h 0594874 UTM 5753611	12a	3/12/2015 9:34	212	1	1
aves	foto	bandurria	theristicus melanopis	12	marzo	2015	isla mocha	reserva isla mocha	cuadrante 2	18 h 0594874 UTM 5753611	12a	3/12/2015 18:52	214	1	1
aves	foto	bandurria	theristicus melanopis	12	marzo	2015	isla mocha	reserva isla mocha	cuadrante 2	18 h 0594874 UTM 5753611	12a	3/12/2015 18:52	214	1	1
aves	foto	bandurria	theristicus melanopis	12	marzo	2015	isla mocha	reserva isla mocha	cuadrante 2	18 h 0594874 UTM 5753611	12a	3/12/2015 18:52	214	1	1
aves	foto	bandurria	theristicus melanopis	12	marzo	2017	isla mocha	reserva isla mocha	cuadrante 2	38°23´02.6´´ 073°55´06.9´´	5	3/12/2017 15:48	294	1	1
aves	foto	bandurria	theristicus melanopis	12	marzo	2017	isla mocha	reserva isla mocha	cuadrante 2	38°23´02.6´´ 073°55´06.9´´	5	3/12/2017 15:48	295	1	1
aves	foto	bandurria	theristicus melanopis	12	marzo	2017	isla mocha	reserva isla mocha	cuadrante 2	38°23´02.6´´ 073°55´06.9´´	5	3/12/2017 18:04	296	1	1
aves	foto	bandurria	theristicus melanopis	12	marzo	2017	isla mocha	reserva isla mocha	cuadrante 3	38°22´26.9´´ 073°53´55.0´´	1	3/12/2017 8:20	126	1	1
aves	foto	bandurria	theristicus melanopis	12	marzo	2020	isla mocha	reserva isla mocha	cuadrante 4	38°24´14.0´´ 073°54´13.9´´	5	3/12/2020 8:36	229	1	1
aves	foto	bandurria	theristicus melanopis	12	marzo	2020	isla mocha	reserva isla mocha	cuadrante 4	38°24´14.0´´ 073°54´13.9´´	5	3/12/2020 8:43	230	1	1
aves	foto	bandurria	theristicus melanopis	12	marzo	2020	isla mocha	reserva isla mocha	cuadrante 4	38°24´14.0´´ 073°54´13.9´´	5	3/12/2020 8:51	231	1	1
aves	foto	bandurria	theristicus melanopis	12	marzo	2020	isla mocha	reserva isla mocha	cuadrante 4	38°24´14.0´´ 073°54´13.9´´	5	3/12/2020 13:17	232	1	1
aves	foto	bandurria	theristicus melanopis	12	marzo	2020	isla mocha	reserva isla mocha	cuadrante 4	38°24´14.0´´ 073°54´13.9´´	5	3/12/2020 13:23	233	1	1
aves	foto	bandurria	theristicus melanopis	12	marzo	2020	isla mocha	reserva isla mocha	cuadrante 4	38°24´14.0´´ 073°54´13.9´´	5	3/12/2020 15:09	234	1	1
aves	foto	bandurria	theristicus melanopis	12	marzo	2020	isla mocha	reserva isla mocha	cuadrante 4	38°24´14.0´´ 073°54´13.9´´	5	3/12/2020 16:50	235	1	1
aves	foto	bandurria	theristicus melanopis	12	marzo	2020	isla mocha	reserva isla mocha	cuadrante 4	38°24´14.0´´ 073°54´13.9´´	5	3/12/2020 18:07	236	1	1
aves	foto	bandurria	theristicus melanopis	13	enero	2017	isla mocha	reserva isla mocha	cuadrante 5	38°23´02.6´´ 073°55´06.9´´	5	1/13/2017 7:29	86	2	1
aves	foto	bandurria	theristicus melanopis	13	febrero	2015	isla mocha	reserva isla mocha	cuadrante 3	18 h 0596239 UTM 5752105	12b	2/13/2015 9:47	1184	1	1
aves	foto	bandurria	theristicus melanopis	13	febrero	2015	isla mocha	reserva isla mocha	cuadrante 3	18 h 0596239 UTM 5752105	12b	2/13/2015 9:47	1184	1	1
aves	foto	bandurria	theristicus melanopis	13	marzo	2019	isla mocha	reserva isla mocha	cuadrante 2	38°21´38.1¨ 073°54´51.0	9	3/13/2019 8:48	7	1	1
aves	foto	bandurria	theristicus melanopis	13	marzo	2020	isla mocha	reserva isla mocha	cuadrante 4	38°24´14.0´´ 073°54´13.9´´	5	3/13/2020 9:40	241	1	1
aves	foto	bandurria	theristicus melanopis	13	marzo	2020	isla mocha	reserva isla mocha	cuadrante 4	38°24´14.0´´ 073°54´13.9´´	5	3/13/2020 9:51	242	1	1
aves	foto	bandurria	theristicus melanopis	13	marzo	2020	isla mocha	reserva isla mocha	cuadrante 4	38°24´14.0´´ 073°54´13.9´´	5	3/13/2020 11:17	244	1	1
aves	foto	bandurria	theristicus melanopis	13	marzo	2020	isla mocha	reserva isla mocha	cuadrante 4	38°24´14.0´´ 073°54´13.9´´	5	3/13/2020 11:30	245	1	1
aves	foto	bandurria	theristicus melanopis	13	marzo	2020	isla mocha	reserva isla mocha	cuadrante 4	38°24´14.0´´ 073°54´13.9´´	5	3/13/2020 11:32	246	1	1
aves	foto	bandurria	theristicus melanopis	14	abril	2016	isla mocha	reserva isla mocha	cuadrante 2	38°21367 073°54555	5	4/14/2016 14:45	413	1	1
aves	foto	bandurria	theristicus melanopis	14	febrero	2015	isla mocha	reserva isla mocha	cuadrante 2	18 h 0594874 UTM 5753611	12a	2/14/2015 17:34	111	1	1
aves	foto	bandurria	theristicus melanopis	14	febrero	2015	isla mocha	reserva isla mocha	cuadrante 2	18 h 0594874 UTM 5753611	12a	2/14/2015 17:34	111	1	1
aves	foto	bandurria	theristicus melanopis	14	febrero	2015	isla mocha	reserva isla mocha	cuadrante 2	18 h 0594874 UTM 5753611	12a	2/14/2015 18:06	112	1	1
aves	foto	bandurria	theristicus melanopis	14	febrero	2015	isla mocha	reserva isla mocha	cuadrante 2	18 h 0594874 UTM 5753611	12a	2/14/2015 18:06	112	1	1
aves	foto	bandurria	theristicus melanopis	14	marzo	2015	isla mocha	reserva isla mocha	cuadrante 2	18 h 0594874 UTM 5753611	12a	3/14/2015 8:50	217	1	1
aves	foto	bandurria	theristicus melanopis	14	marzo	2015	isla mocha	reserva isla mocha	cuadrante 2	18 h 0594874 UTM 5753611	12a	3/14/2015 8:50	217	1	1
aves	foto	bandurria	theristicus melanopis	14	marzo	2015	isla mocha	reserva isla mocha	cuadrante 2	18 h 0594874 UTM 5753611	12a	3/14/2015 16:22	218	1	1
aves	foto	bandurria	theristicus melanopis	14	marzo	2015	isla mocha	reserva isla mocha	cuadrante 2	18 h 0594874 UTM 5753611	12a	3/14/2015 16:22	218	1	1
aves	foto	bandurria	theristicus melanopis	14	marzo	2020	isla mocha	reserva isla mocha	cuadrante 4	38°24´14.0´´ 073°54´13.9´´	5	3/14/2020 18:00	252	1	1
aves	foto	bandurria	theristicus melanopis	14	marzo	2020	isla mocha	reserva isla mocha	cuadrante 4	38°24´14.0´´ 073°54´13.9´´	5	3/14/2020 18:19	253	1	1
aves	foto	bandurria	theristicus melanopis	14	marzo	2020	isla mocha	reserva isla mocha	cuadrante 4	38°24´14.0´´ 073°54´13.9´´	5	3/14/2020 19:26	254	1	1
aves	foto	bandurria	theristicus melanopis	15	abril	2015	isla mocha	reserva isla mocha	cuadrante 2	18 h 0594874 UTM 5753611	12a	4/15/2015 10:52	260	1	1
aves	foto	bandurria	theristicus melanopis	15	abril	2015	isla mocha	reserva isla mocha	cuadrante 2	18 h 0594874 UTM 5753611	12a	4/15/2015 10:52	260	1	1
aves	foto	bandurria	theristicus melanopis	15	abril	2015	isla mocha	reserva isla mocha	cuadrante 2	18 h 0594874 UTM 5753611	12a	4/15/2015 11:06	261	1	1
aves	foto	bandurria	theristicus melanopis	15	abril	2015	isla mocha	reserva isla mocha	cuadrante 2	18 h 0594874 UTM 5753611	12a	4/15/2015 15:17	263	1	1
aves	foto	bandurria	theristicus melanopis	15	abril	2015	isla mocha	reserva isla mocha	cuadrante 2	18 h 0594874 UTM 5753611	12a	4/15/2015 15:17	263	1	1
aves	foto	bandurria	theristicus melanopis	15	abril	2015	isla mocha	reserva isla mocha	cuadrante 2	18 h 0594874 UTM 5753611	12a	4/15/2015 15:17	264	1	1
aves	foto	bandurria	theristicus melanopis	15	abril	2015	isla mocha	reserva isla mocha	cuadrante 2	18 h 0594874 UTM 5753611	12a	4/15/2015 15:17	264	1	1
aves	foto	bandurria	theristicus melanopis	15	abril	2016	isla mocha	reserva isla mocha	cuadrante 2	38°21376 073°54503	12a	4/15/2016 11:38	83	1	1
aves	foto	bandurria	theristicus melanopis	15	abril	2016	isla mocha	reserva isla mocha	cuadrante 2	38°21376 073°54503	12a	4/15/2016 13:50	84	1	1
aves	foto	bandurria	theristicus melanopis	15	abril	2016	isla mocha	reserva isla mocha	cuadrante 2	38°21376 073°54503	12a	4/15/2016 13:50	84	1	1
aves	foto	bandurria	theristicus melanopis	15	diciembre	2015	isla mocha	reserva isla mocha	cuadrante 2	38°21376 073°54503	12a	12/15/2015 10:10	38	1	1
aves	foto	bandurria	theristicus melanopis	15	diciembre	2015	isla mocha	reserva isla mocha	cuadrante 2	38°21376 073°54503	12a	12/15/2015 10:10	38	1	1
aves	foto	bandurria	theristicus melanopis	15	diciembre	2015	isla mocha	reserva isla mocha	cuadrante 2	38°21376 073°54503	12a	12/15/2015 10:53	39	1	1
aves	foto	bandurria	theristicus melanopis	15	diciembre	2015	isla mocha	reserva isla mocha	cuadrante 2	38°21376 073°54503	12a	12/15/2015 10:53	39	1	1
aves	foto	bandurria	theristicus melanopis	15	diciembre	2015	isla mocha	reserva isla mocha	cuadrante 2	38°21376 073°54503	12a	12/15/2015 10:57	40	1	1
aves	foto	bandurria	theristicus melanopis	15	diciembre	2015	isla mocha	reserva isla mocha	cuadrante 2	38°21376 073°54503	12a	12/15/2015 12:19	41	1	1
aves	foto	bandurria	theristicus melanopis	15	diciembre	2015	isla mocha	reserva isla mocha	cuadrante 2	38°21376 073°54503	12a	12/15/2015 12:19	41	1	1
aves	foto	bandurria	theristicus melanopis	15	diciembre	2015	isla mocha	reserva isla mocha	cuadrante 2	38°21376 073°54503	12a	12/15/2015 15:34	42	1	1
aves	foto	bandurria	theristicus melanopis	15	diciembre	2015	isla mocha	reserva isla mocha	cuadrante 2	38°21376 073°54503	12a	12/15/2015 15:34	42	1	1
aves	foto	bandurria	theristicus melanopis	15	diciembre	2015	isla mocha	reserva isla mocha	cuadrante 2	38°21376 073°54503	12a	12/15/2015 15:55	43	1	1
aves	foto	bandurria	theristicus melanopis	15	diciembre	2015	isla mocha	reserva isla mocha	cuadrante 2	38°21376 073°54503	12a	12/15/2015 15:55	43	1	1
aves	foto	bandurria	theristicus melanopis	15	enero	2016	isla mocha	reserva isla mocha	cuadrante 2	38°21367 073°54555	5	1/15/2016 17:24	225	1	1
aves	foto	bandurria	theristicus melanopis	15	enero	2020	isla mocha	reserva isla mocha	cuadrante 2	NA	12	1/15/2020 9:56	384	1	1
aves	foto	bandurria	theristicus melanopis	15	enero	2020	isla mocha	reserva isla mocha	cuadrante 2	NA	12	1/15/2020 9:56	384	1	1
aves	foto	bandurria	theristicus melanopis	15	febrero	2015	isla mocha	reserva isla mocha	cuadrante 3	18 h 0596239 UTM 5752105	12b	2/15/2015 11:46	1285	1	1
aves	foto	bandurria	theristicus melanopis	15	marzo	2015	isla mocha	reserva isla mocha	cuadrante 2	18 h 0594874 UTM 5753611	12a	3/15/2015 10:40	219	1	1
aves	foto	bandurria	theristicus melanopis	15	marzo	2015	isla mocha	reserva isla mocha	cuadrante 2	18 h 0594874 UTM 5753611	12a	3/15/2015 10:40	219	1	1
aves	foto	bandurria	theristicus melanopis	15	marzo	2015	isla mocha	reserva isla mocha	cuadrante 2	18 h 0594874 UTM 5753611	12a	3/15/2015 10:41	220	1	1
aves	foto	bandurria	theristicus melanopis	15	marzo	2015	isla mocha	reserva isla mocha	cuadrante 2	18 h 0594874 UTM 5753611	12a	3/15/2015 10:41	220	1	1
aves	foto	bandurria	theristicus melanopis	15	marzo	2015	isla mocha	reserva isla mocha	cuadrante 2	18 h 0594874 UTM 5753611	12a	3/15/2015 11:24	221	1	1
aves	foto	bandurria	theristicus melanopis	15	marzo	2015	isla mocha	reserva isla mocha	cuadrante 2	18 h 0594874 UTM 5753611	12a	3/15/2015 11:24	221	1	1
aves	foto	bandurria	theristicus melanopis	15	marzo	2016	isla mocha	reserva isla mocha	cuadrante 2	38°21367 073°54555	5	3/15/2016 9:10	387	1	1
aves	foto	bandurria	theristicus melanopis	15	marzo	2016	isla mocha	reserva isla mocha	cuadrante 2	38°21367 073°54555	5	3/15/2016 9:13	388	1	1
aves	foto	bandurria	theristicus melanopis	15	marzo	2020	isla mocha	reserva isla mocha	cuadrante 4	38°24´14.0´´ 073°54´13.9´´	5	3/15/2020 17:35	257	1	1
aves	foto	bandurria	theristicus melanopis	15	marzo	2020	isla mocha	reserva isla mocha	cuadrante 4	38°24´14.0´´ 073°54´13.9´´	5	3/15/2020 17:40	258	1	1
aves	foto	bandurria	theristicus melanopis	15	marzo	2020	isla mocha	reserva isla mocha	cuadrante 4	38°24´14.7´´ 073°54´11.5´´	4	3/15/2020 17:41	240	1	1
aves	foto	bandurria	theristicus melanopis	16	abril	2015	isla mocha	reserva isla mocha	cuadrante 3	18 h 0596239 UTM 5752105	12b	4/16/2015 12:25	1861	1	1
aves	foto	bandurria	theristicus melanopis	16	abril	2015	isla mocha	reserva isla mocha	cuadrante 3	18 h 0596239 UTM 5752105	12b	4/16/2015 12:25	1861	1	1
aves	foto	bandurria	theristicus melanopis	16	abril	2016	isla mocha	reserva isla mocha	cuadrante 2	38°21376 073°54503	12a	4/16/2016 9:56	87	1	1
aves	foto	bandurria	theristicus melanopis	16	abril	2016	isla mocha	reserva isla mocha	cuadrante 2	38°21376 073°54503	12a	4/16/2016 9:56	87	1	1
aves	foto	bandurria	theristicus melanopis	16	abril	2016	isla mocha	reserva isla mocha	cuadrante 2	38°21376 073°54503	12a	4/16/2016 10:05	88	1	1
aves	foto	bandurria	theristicus melanopis	16	diciembre	2015	isla mocha	reserva isla mocha	cuadrante 2	38°21376 073°54503	12a	12/16/2015 10:50	45	1	1
aves	foto	bandurria	theristicus melanopis	16	diciembre	2015	isla mocha	reserva isla mocha	cuadrante 2	38°21376 073°54503	12a	12/16/2015 19:36	46	1	1
aves	foto	bandurria	theristicus melanopis	16	enero	2020	isla mocha	reserva isla mocha	cuadrante 2	NA	12	1/16/2020 10:41	385	1	1
aves	foto	bandurria	theristicus melanopis	16	enero	2020	isla mocha	reserva isla mocha	cuadrante 2	NA	12	1/16/2020 10:41	385	1	1
aves	foto	bandurria	theristicus melanopis	16	enero	2020	isla mocha	reserva isla mocha	cuadrante 2	NA	12	1/16/2020 10:41	385	1	1
aves	foto	bandurria	theristicus melanopis	16	febrero	2015	isla mocha	reserva isla mocha	cuadrante 2	18 h 0594874 UTM 5753611	12a	2/16/2015 11:43	123	2	1
aves	foto	bandurria	theristicus melanopis	16	febrero	2015	isla mocha	reserva isla mocha	cuadrante 2	18 h 0594874 UTM 5753611	12a	2/16/2015 11:43	123	2	1
aves	foto	bandurria	theristicus melanopis	16	febrero	2015	isla mocha	reserva isla mocha	cuadrante 2	18 h 0594874 UTM 5753611	12a	2/16/2015 11:48	124	1	1
aves	foto	bandurria	theristicus melanopis	16	febrero	2015	isla mocha	reserva isla mocha	cuadrante 2	18 h 0594874 UTM 5753611	12a	2/16/2015 11:48	124	1	1
aves	foto	bandurria	theristicus melanopis	16	febrero	2016	isla mocha	reserva isla mocha	cuadrante 4	38°24144 073°54118	12b	2/16/2016 11:03	708	1	1
aves	foto	bandurria	theristicus melanopis	16	febrero	2016	isla mocha	reserva isla mocha	cuadrante 4	38°24144 073°54118	12b	2/16/2016 11:03	708	1	1
aves	foto	bandurria	theristicus melanopis	16	febrero	2016	isla mocha	reserva isla mocha	cuadrante 4	38°24144 073°54118	12b	2/16/2016 11:03	709	1	1
aves	foto	bandurria	theristicus melanopis	16	febrero	2016	isla mocha	reserva isla mocha	cuadrante 4	38°24144 073°54118	12b	2/16/2016 11:03	709	1	1
aves	foto	bandurria	theristicus melanopis	16	febrero	2017	isla mocha	reserva isla mocha	cuadrante 3	38°22´26.9´´ 073°53´55.0´´	1	2/16/2017 2:25	69	1	1
aves	foto	bandurria	theristicus melanopis	16	marzo	2017	isla mocha	reserva isla mocha	cuadrante 2	38°23´02.6´´ 073°55´06.9´´	5	3/16/2017 15:55	299	1	1
aves	foto	bandurria	theristicus melanopis	16	marzo	2020	isla mocha	reserva isla mocha	cuadrante 4	38°24´14.0´´ 073°54´13.9´´	5	3/16/2020 11:07	261	1	1
aves	foto	bandurria	theristicus melanopis	16	marzo	2020	isla mocha	reserva isla mocha	cuadrante 4	38°24´14.0´´ 073°54´13.9´´	5	3/16/2020 12:13	262	1	1
aves	foto	bandurria	theristicus melanopis	16	marzo	2020	isla mocha	reserva isla mocha	cuadrante 4	38°24´14.7´´ 073°54´11.5´´	4	3/16/2020 12:41	242	1	1
aves	foto	bandurria	theristicus melanopis	17	abril	2015	isla mocha	reserva isla mocha	cuadrante 4	18 h 0595724 UTM 5748789	1	4/17/2015 2:26	165	1	1
aves	foto	bandurria	theristicus melanopis	17	diciembre	2015	isla mocha	reserva isla mocha	cuadrante 2	38°21376 073°54503	12a	12/17/2015 12:43	51	1	1
aves	foto	bandurria	theristicus melanopis	17	diciembre	2015	isla mocha	reserva isla mocha	cuadrante 2	38°21376 073°54503	12a	12/17/2015 12:43	51	1	1
aves	foto	bandurria	theristicus melanopis	17	diciembre	2015	isla mocha	reserva isla mocha	cuadrante 2	38°21376 073°54503	12a	12/17/2015 12:43	52	1	1
aves	foto	bandurria	theristicus melanopis	17	febrero	2015	isla mocha	reserva isla mocha	cuadrante 2	18 h 0594874 UTM 5753611	12a	2/17/2015 12:46	129	1	1
aves	foto	bandurria	theristicus melanopis	17	febrero	2015	isla mocha	reserva isla mocha	cuadrante 2	18 h 0594874 UTM 5753611	12a	2/17/2015 12:46	129	1	1
aves	foto	bandurria	theristicus melanopis	17	febrero	2015	isla mocha	reserva isla mocha	cuadrante 2	18 h 0594874 UTM 5753611	12a	2/17/2015 15:50	130	1	1
aves	foto	bandurria	theristicus melanopis	17	febrero	2015	isla mocha	reserva isla mocha	cuadrante 2	18 h 0594874 UTM 5753611	12a	2/17/2015 15:50	130	1	1
aves	foto	bandurria	theristicus melanopis	17	febrero	2015	isla mocha	reserva isla mocha	cuadrante 2	18 h 0594874 UTM 5753611	12a	2/17/2015 17:11	131	1	1
aves	foto	bandurria	theristicus melanopis	17	febrero	2015	isla mocha	reserva isla mocha	cuadrante 2	18 h 0594874 UTM 5753611	12a	2/17/2015 17:11	131	1	1
aves	foto	bandurria	theristicus melanopis	17	febrero	2017	isla mocha	reserva isla mocha	cuadrante 3	38°22´26.9´´ 073°53´55.0´´	1	2/17/2017 4:55	76	1	1
aves	foto	bandurria	theristicus melanopis	17	marzo	2015	isla mocha	reserva isla mocha	cuadrante 2	18 h 0594874 UTM 5753611	12a	3/17/2015 9:31	222	1	1
aves	foto	bandurria	theristicus melanopis	17	marzo	2015	isla mocha	reserva isla mocha	cuadrante 2	18 h 0594874 UTM 5753611	12a	3/17/2015 9:31	222	1	1
aves	foto	bandurria	theristicus melanopis	17	marzo	2015	isla mocha	reserva isla mocha	cuadrante 2	18 h 0594874 UTM 5753611	12a	3/17/2015 11:52	223	1	1
aves	foto	bandurria	theristicus melanopis	17	marzo	2015	isla mocha	reserva isla mocha	cuadrante 2	18 h 0594874 UTM 5753611	12a	3/17/2015 11:52	223	1	1
aves	foto	bandurria	theristicus melanopis	17	marzo	2015	isla mocha	reserva isla mocha	cuadrante 2	18 h 0594874 UTM 5753611	12a	3/17/2015 13:06	224	1	1
aves	foto	bandurria	theristicus melanopis	17	marzo	2016	isla mocha	reserva isla mocha	cuadrante 2	38°21376 073°54503	12a	3/17/2016 17:42	18	1	1
aves	foto	bandurria	theristicus melanopis	17	marzo	2016	isla mocha	reserva isla mocha	cuadrante 2	38°21376 073°54503	12a	3/17/2016 17:42	18	1	1
aves	foto	bandurria	theristicus melanopis	17	marzo	2016	isla mocha	reserva isla mocha	cuadrante 2	38°21376 073°54503	12a	3/17/2016 17:42	18	1	1
aves	foto	bandurria	theristicus melanopis	17	marzo	2017	isla mocha	reserva isla mocha	cuadrante 3	38°22´26.9´´ 073°53´55.0´´	1	3/17/2017 10:35	132	1	1
aves	foto	bandurria	theristicus melanopis	17	marzo	2017	isla mocha	reserva isla mocha	cuadrante 3	38°22´26.9´´ 073°53´55.0´´	1	3/17/2017 10:35	132	1	1
aves	foto	bandurria	theristicus melanopis	17	marzo	2019	isla mocha	reserva isla mocha	cuadrante 2	38°21´38.1¨ 073°54´51.0	9	3/17/2019 14:18	8	1	1
aves	foto	bandurria	theristicus melanopis	17	marzo	2019	isla mocha	reserva isla mocha	cuadrante 2	38°21´38.1¨ 073°54´51.0	9	3/17/2019 14:18	8	1	1
aves	foto	bandurria	theristicus melanopis	17	marzo	2020	isla mocha	reserva isla mocha	cuadrante 4	38°24´14.0´´ 073°54´13.9´´	5	3/17/2020 10:45	264	1	1
aves	foto	bandurria	theristicus melanopis	17	marzo	2020	isla mocha	reserva isla mocha	cuadrante 4	38°24´14.0´´ 073°54´13.9´´	5	3/17/2020 10:56	265	1	1
aves	foto	bandurria	theristicus melanopis	17	marzo	2020	isla mocha	reserva isla mocha	cuadrante 4	38°24´14.0´´ 073°54´13.9´´	5	3/17/2020 11:25	266	1	1
aves	foto	bandurria	theristicus melanopis	17	marzo	2020	isla mocha	reserva isla mocha	cuadrante 4	38°24´14.0´´ 073°54´13.9´´	5	3/17/2020 12:32	267	1	1
aves	foto	bandurria	theristicus melanopis	17	marzo	2020	isla mocha	reserva isla mocha	cuadrante 4	38°24´14.0´´ 073°54´13.9´´	5	3/17/2020 13:17	268	1	1
aves	foto	bandurria	theristicus melanopis	17	marzo	2020	isla mocha	reserva isla mocha	cuadrante 4	38°24´14.0´´ 073°54´13.9´´	5	3/17/2020 17:44	269	1	1
aves	foto	bandurria	theristicus melanopis	17	marzo	2020	isla mocha	reserva isla mocha	cuadrante 4	38°24´14.0´´ 073°54´13.9´´	5	3/17/2020 18:52	270	1	1
aves	foto	bandurria	theristicus melanopis	18	febrero	2015	isla mocha	reserva isla mocha	cuadrante 2	18 h 0594874 UTM 5753611	12a	2/18/2015 7:32	134	3	1
aves	foto	bandurria	theristicus melanopis	18	febrero	2015	isla mocha	reserva isla mocha	cuadrante 2	18 h 0594874 UTM 5753611	12a	2/18/2015 7:32	134	3	1
aves	foto	bandurria	theristicus melanopis	18	febrero	2015	isla mocha	reserva isla mocha	cuadrante 2	18 h 0594874 UTM 5753611	12a	2/18/2015 7:32	134	3	1
aves	foto	bandurria	theristicus melanopis	18	febrero	2015	isla mocha	reserva isla mocha	cuadrante 2	18 h 0594874 UTM 5753611	12a	2/18/2015 7:36	135	1	1
aves	foto	bandurria	theristicus melanopis	18	febrero	2015	isla mocha	reserva isla mocha	cuadrante 2	18 h 0594874 UTM 5753611	12a	2/18/2015 10:57	136	1	1
aves	foto	bandurria	theristicus melanopis	18	febrero	2015	isla mocha	reserva isla mocha	cuadrante 2	18 h 0594874 UTM 5753611	12a	2/18/2015 10:57	136	1	1
aves	foto	bandurria	theristicus melanopis	18	febrero	2015	isla mocha	reserva isla mocha	cuadrante 2	18 h 0594874 UTM 5753611	12a	2/18/2015 16:15	137	1	1
aves	foto	bandurria	theristicus melanopis	18	febrero	2015	isla mocha	reserva isla mocha	cuadrante 2	18 h 0594874 UTM 5753611	12a	2/18/2015 16:15	137	1	1
aves	foto	bandurria	theristicus melanopis	18	febrero	2015	isla mocha	reserva isla mocha	cuadrante 2	18 h 0594874 UTM 5753611	12a	2/18/2015 16:37	138	1	1
aves	foto	bandurria	theristicus melanopis	18	febrero	2015	isla mocha	reserva isla mocha	cuadrante 2	18 h 0594874 UTM 5753611	12a	2/18/2015 16:37	138	1	1
aves	foto	bandurria	theristicus melanopis	18	febrero	2015	isla mocha	reserva isla mocha	cuadrante 2	18 h 0594874 UTM 5753611	12a	2/18/2015 19:29	139	1	1
aves	foto	bandurria	theristicus melanopis	18	febrero	2016	isla mocha	reserva isla mocha	cuadrante 4	38°24144 073°54118	12b	2/18/2016 14:55	758	1	1
aves	foto	bandurria	theristicus melanopis	18	febrero	2016	isla mocha	reserva isla mocha	cuadrante 4	38°24144 073°54118	12b	2/18/2016 14:55	758	1	1
aves	foto	bandurria	theristicus melanopis	18	febrero	2017	isla mocha	reserva isla mocha	cuadrante 2	38°23´02.6´´ 073°55´06.9´´	5	2/18/2017 19:30	222	1	1
aves	foto	bandurria	theristicus melanopis	18	febrero	2017	isla mocha	reserva isla mocha	cuadrante 3	38°22´26.9´´ 073°53´55.0´´	1	2/18/2017 12:01	83	1	1
aves	foto	bandurria	theristicus melanopis	18	marzo	2017	isla mocha	reserva isla mocha	cuadrante 3	38°22´26.9´´ 073°53´55.0´´	1	3/18/2017 3:14	133	1	1
aves	foto	bandurria	theristicus melanopis	18	marzo	2017	isla mocha	reserva isla mocha	cuadrante 3	38°22´26.9´´ 073°53´55.0´´	1	3/18/2017 3:14	133	1	1
aves	foto	bandurria	theristicus melanopis	18	marzo	2017	isla mocha	reserva isla mocha	cuadrante 3	38°22´26.9´´ 073°53´55.0´´	1	3/18/2017 3:15	133	1	1
aves	foto	bandurria	theristicus melanopis	18	marzo	2020	isla mocha	reserva isla mocha	cuadrante 4	38°24´14.0´´ 073°54´13.9´´	5	3/18/2020 11:42	273	1	1
aves	foto	bandurria	theristicus melanopis	18	marzo	2020	isla mocha	reserva isla mocha	cuadrante 4	38°24´14.0´´ 073°54´13.9´´	5	3/18/2020 11:54	274	1	1
aves	foto	bandurria	theristicus melanopis	18	marzo	2020	isla mocha	reserva isla mocha	cuadrante 4	38°24´14.0´´ 073°54´13.9´´	5	3/18/2020 12:02	275	1	1
aves	foto	bandurria	theristicus melanopis	18	marzo	2020	isla mocha	reserva isla mocha	cuadrante 4	38°24´14.0´´ 073°54´13.9´´	5	3/18/2020 12:06	276	1	1
aves	foto	bandurria	theristicus melanopis	18	marzo	2020	isla mocha	reserva isla mocha	cuadrante 4	38°24´14.0´´ 073°54´13.9´´	5	3/18/2020 12:30	277	1	1
aves	foto	bandurria	theristicus melanopis	18	marzo	2020	isla mocha	reserva isla mocha	cuadrante 4	38°24´14.0´´ 073°54´13.9´´	5	3/18/2020 13:22	278	1	1
aves	foto	bandurria	theristicus melanopis	18	marzo	2020	isla mocha	reserva isla mocha	cuadrante 4	38°24´14.7´´ 073°54´11.5´´	4	3/18/2020 12:03	250	1	1
aves	foto	bandurria	theristicus melanopis	18	marzo	2020	isla mocha	reserva isla mocha	cuadrante 4	38°24´14.7´´ 073°54´11.5´´	4	3/18/2020 15:54	251	1	1
aves	foto	bandurria	theristicus melanopis	19	abril	2015	isla mocha	reserva isla mocha	cuadrante 2	18 h 0594874 UTM 5753611	12a	4/19/2015 13:17	274	1	1
aves	foto	bandurria	theristicus melanopis	19	abril	2015	isla mocha	reserva isla mocha	cuadrante 2	18 h 0594874 UTM 5753611	12a	4/19/2015 13:17	274	1	1
aves	foto	bandurria	theristicus melanopis	19	abril	2015	isla mocha	reserva isla mocha	cuadrante 2	18 h 0594874 UTM 5753611	12a	4/19/2015 13:29	275	1	1
aves	foto	bandurria	theristicus melanopis	19	abril	2015	isla mocha	reserva isla mocha	cuadrante 2	18 h 0594874 UTM 5753611	12a	4/19/2015 13:29	275	1	1
aves	foto	bandurria	theristicus melanopis	19	abril	2015	isla mocha	reserva isla mocha	cuadrante 2	18 h 0594874 UTM 5753611	12a	4/19/2015 13:36	276	1	1
aves	foto	bandurria	theristicus melanopis	19	abril	2015	isla mocha	reserva isla mocha	cuadrante 2	18 h 0594874 UTM 5753611	12a	4/19/2015 13:36	276	1	1
aves	foto	bandurria	theristicus melanopis	19	abril	2016	isla mocha	reserva isla mocha	cuadrante 2	38°21376 073°54503	12a	4/19/2016 11:47	91	1	1
aves	foto	bandurria	theristicus melanopis	19	abril	2016	isla mocha	reserva isla mocha	cuadrante 2	38°21376 073°54503	12a	4/19/2016 11:47	91	1	1
aves	foto	bandurria	theristicus melanopis	19	abril	2016	isla mocha	reserva isla mocha	cuadrante 2	38°21376 073°54503	12a	4/19/2016 13:42	92	1	1
aves	foto	bandurria	theristicus melanopis	19	abril	2016	isla mocha	reserva isla mocha	cuadrante 2	38°21376 073°54503	12a	4/19/2016 13:42	92	1	1
aves	foto	bandurria	theristicus melanopis	19	abril	2019	isla mocha	reserva isla mocha	cuadrante 2	38°21´38.1¨ 073°54´51.0	9	4/19/2019 11:50	13	1	1
aves	foto	bandurria	theristicus melanopis	19	abril	2019	isla mocha	reserva isla mocha	cuadrante 2	38°21´38.1¨ 073°54´51.0	9	4/19/2019 11:50	13	1	1
aves	foto	bandurria	theristicus melanopis	19	diciembre	2015	isla mocha	reserva isla mocha	cuadrante 2	38°21376 073°54503	12a	12/19/2015 12:54	97	1	1
aves	foto	bandurria	theristicus melanopis	19	diciembre	2015	isla mocha	reserva isla mocha	cuadrante 2	38°21376 073°54503	12a	12/19/2015 13:23	98	1	1
aves	foto	bandurria	theristicus melanopis	19	diciembre	2015	isla mocha	reserva isla mocha	cuadrante 2	38°21376 073°54503	12a	12/19/2015 13:23	98	1	1
aves	foto	bandurria	theristicus melanopis	19	diciembre	2015	isla mocha	reserva isla mocha	cuadrante 2	38°21376 073°54503	12a	12/19/2015 13:40	99	1	1
aves	foto	bandurria	theristicus melanopis	19	diciembre	2015	isla mocha	reserva isla mocha	cuadrante 2	38°21376 073°54503	12a	12/19/2015 13:40	99	1	1
aves	foto	bandurria	theristicus melanopis	19	diciembre	2015	isla mocha	reserva isla mocha	cuadrante 2	38°21376 073°54503	12a	12/19/2015 14:02	100	1	1
aves	foto	bandurria	theristicus melanopis	19	diciembre	2015	isla mocha	reserva isla mocha	cuadrante 2	38°21376 073°54503	12a	12/19/2015 14:02	100	1	1
aves	foto	bandurria	theristicus melanopis	19	enero	2016	isla mocha	reserva isla mocha	cuadrante 2	38°21367 073°54555	5	1/19/2016 13:57	273	1	1
aves	foto	bandurria	theristicus melanopis	19	febrero	2020	isla mocha	reserva isla mocha	cuadrante 4	38°24´14.0´´ 073°54´13.9´´	5	2/19/2020 8:01	4	1	1
aves	foto	bandurria	theristicus melanopis	19	febrero	2020	isla mocha	reserva isla mocha	cuadrante 4	38°24´14.0´´ 073°54´13.9´´	5	2/19/2020 8:50	5	1	1
aves	foto	bandurria	theristicus melanopis	19	febrero	2020	isla mocha	reserva isla mocha	cuadrante 4	38°24´14.0´´ 073°54´13.9´´	5	2/19/2020 11:11	6	1	1
aves	foto	bandurria	theristicus melanopis	19	marzo	2015	isla mocha	reserva isla mocha	cuadrante 2	18 h 0594874 UTM 5753611	12a	3/19/2015 19:41	227	1	1
aves	foto	bandurria	theristicus melanopis	19	marzo	2015	isla mocha	reserva isla mocha	cuadrante 2	18 h 0594874 UTM 5753611	12a	3/19/2015 19:41	227	1	1
aves	foto	bandurria	theristicus melanopis	19	marzo	2015	isla mocha	reserva isla mocha	cuadrante 3	18 h 0596239 UTM 5752105	12b	3/19/2015 8:52	1689	1	1
aves	foto	bandurria	theristicus melanopis	19	marzo	2015	isla mocha	reserva isla mocha	cuadrante 3	18 h 0596239 UTM 5752105	12b	3/19/2015 8:52	1689	1	1
aves	foto	bandurria	theristicus melanopis	19	marzo	2017	isla mocha	reserva isla mocha	cuadrante 2	38°21´37.9´´ 073°54´50.5´´	12a	3/19/2017 19:15	24	1	1
aves	foto	bandurria	theristicus melanopis	19	marzo	2017	isla mocha	reserva isla mocha	cuadrante 2	38°21´37.9´´ 073°54´50.5´´	12a	3/19/2017 19:15	24	1	1
aves	foto	bandurria	theristicus melanopis	19	marzo	2019	isla mocha	reserva isla mocha	cuadrante 3	38°22´25.9¨ 073°53´52.7	15	3/19/2019 18:29	101	1	1
aves	foto	bandurria	theristicus melanopis	19	marzo	2019	isla mocha	reserva isla mocha	cuadrante 3	38°22´25.9¨ 073°53´52.7	15	3/19/2019 18:29	101	1	1
aves	foto	bandurria	theristicus melanopis	20	diciembre	2015	isla mocha	reserva isla mocha	cuadrante 2	38°21367 073°54555	5	12/20/2015 18:35	363	1	1
aves	foto	bandurria	theristicus melanopis	20	diciembre	2015	isla mocha	reserva isla mocha	cuadrante 2	38°21376 073°54503	12a	12/20/2015 19:42	106	2	1
aves	foto	bandurria	theristicus melanopis	20	diciembre	2015	isla mocha	reserva isla mocha	cuadrante 2	38°21376 073°54503	12a	12/20/2015 19:42	106	2	1
aves	foto	bandurria	theristicus melanopis	20	diciembre	2016	isla mocha	reserva isla mocha	cuadrante 5	38°23´02.6´´ 073°55´06.9´´	5	12/20/2016 19:20	403	1	1
aves	foto	bandurria	theristicus melanopis	20	enero	2017	isla mocha	reserva isla mocha	cuadrante 2	38°23´02.6´´ 073°55´06.9´´	5	1/20/2017 17:56	3	1	1
aves	foto	bandurria	theristicus melanopis	20	febrero	2015	isla mocha	reserva isla mocha	cuadrante 3	18 h 0596239 UTM 5752105	12b	2/20/2015 10:09	1477	1	1
aves	foto	bandurria	theristicus melanopis	20	febrero	2015	isla mocha	reserva isla mocha	cuadrante 3	18 h 0596239 UTM 5752105	12b	2/20/2015 10:09	1477	1	1
aves	foto	bandurria	theristicus melanopis	20	febrero	2017	isla mocha	reserva isla mocha	cuadrante 2	38°23´02.6´´ 073°55´06.9´´	5	2/20/2017 14:41	227	1	1
aves	foto	bandurria	theristicus melanopis	20	febrero	2020	isla mocha	reserva isla mocha	cuadrante 4	38°24´14.0´´ 073°54´13.9´´	5	2/20/2020 8:09	18	1	1
aves	foto	bandurria	theristicus melanopis	20	febrero	2020	isla mocha	reserva isla mocha	cuadrante 4	38°24´14.0´´ 073°54´13.9´´	5	2/20/2020 9:46	19	1	1
aves	foto	bandurria	theristicus melanopis	20	febrero	2020	isla mocha	reserva isla mocha	cuadrante 4	38°24´14.0´´ 073°54´13.9´´	5	2/20/2020 9:48	20	1	1
aves	foto	bandurria	theristicus melanopis	20	febrero	2020	isla mocha	reserva isla mocha	cuadrante 4	38°24´14.0´´ 073°54´13.9´´	5	2/20/2020 10:45	21	1	1
aves	foto	bandurria	theristicus melanopis	20	febrero	2020	isla mocha	reserva isla mocha	cuadrante 4	38°24´14.7´´ 073°54´11.5´´	4	2/20/2020 9:49	118	1	1
aves	foto	bandurria	theristicus melanopis	20	febrero	2020	isla mocha	reserva isla mocha	cuadrante 4	38°24´14.7´´ 073°54´11.5´´	4	2/20/2020 10:21	119	1	1
aves	foto	bandurria	theristicus melanopis	20	febrero	2020	isla mocha	reserva isla mocha	cuadrante 4	38°24´14.7´´ 073°54´11.5´´	4	2/20/2020 10:33	120	1	1
aves	foto	bandurria	theristicus melanopis	20	marzo	2015	isla mocha	reserva isla mocha	cuadrante 2	18 h 0594874 UTM 5753611	12a	3/20/2015 8:52	228	1	1
aves	foto	bandurria	theristicus melanopis	20	marzo	2015	isla mocha	reserva isla mocha	cuadrante 2	18 h 0594874 UTM 5753611	12a	3/20/2015 8:52	228	1	1
aves	foto	bandurria	theristicus melanopis	20	marzo	2015	isla mocha	reserva isla mocha	cuadrante 2	18 h 0594874 UTM 5753611	12a	3/20/2015 9:21	229	1	1
aves	foto	bandurria	theristicus melanopis	20	marzo	2015	isla mocha	reserva isla mocha	cuadrante 2	18 h 0594874 UTM 5753611	12a	3/20/2015 18:26	230	1	1
aves	foto	bandurria	theristicus melanopis	20	marzo	2015	isla mocha	reserva isla mocha	cuadrante 2	18 h 0594874 UTM 5753611	12a	3/20/2015 18:26	230	1	1
aves	foto	bandurria	theristicus melanopis	20	marzo	2015	isla mocha	reserva isla mocha	cuadrante 3	18 h 0596239 UTM 5752105	12b	3/20/2015 9:58	1695	1	1
aves	foto	bandurria	theristicus melanopis	20	marzo	2015	isla mocha	reserva isla mocha	cuadrante 3	18 h 0596239 UTM 5752105	12b	3/20/2015 9:58	1695	1	1
aves	foto	bandurria	theristicus melanopis	20	marzo	2016	isla mocha	reserva isla mocha	cuadrante 2	38°21367 073°54555	5	3/20/2016 19:23	400	1	1
aves	foto	bandurria	theristicus melanopis	20	marzo	2016	isla mocha	reserva isla mocha	cuadrante 2	38°21376 073°54503	12a	3/20/2016 19:15	20	1	1
aves	foto	bandurria	theristicus melanopis	20	marzo	2016	isla mocha	reserva isla mocha	cuadrante 2	38°21376 073°54503	12a	3/20/2016 19:15	20	1	1
aves	foto	bandurria	theristicus melanopis	20	marzo	2020	isla mocha	reserva isla mocha	cuadrante 4	38°24´14.0´´ 073°54´13.9´´	5	3/20/2020 12:08	280	1	1
aves	foto	bandurria	theristicus melanopis	21	abril	2015	isla mocha	reserva isla mocha	cuadrante 3	18 h 0596239 UTM 5752105	12b	4/21/2015 10:16	1928	1	1
aves	foto	bandurria	theristicus melanopis	21	abril	2015	isla mocha	reserva isla mocha	cuadrante 3	18 h 0596239 UTM 5752105	12b	4/21/2015 10:16	1928	1	1
aves	foto	bandurria	theristicus melanopis	21	abril	2016	isla mocha	reserva isla mocha	cuadrante 2	38°21376 073°54503	12a	4/21/2016 9:55	93	1	1
aves	foto	bandurria	theristicus melanopis	21	abril	2016	isla mocha	reserva isla mocha	cuadrante 2	38°21376 073°54503	12a	4/21/2016 9:55	93	1	1
aves	foto	bandurria	theristicus melanopis	21	abril	2019	isla mocha	reserva isla mocha	cuadrante 2	38°21´38.1¨ 073°54´51.0	9	4/21/2019 16:42	14	1	1
aves	foto	bandurria	theristicus melanopis	21	abril	2019	isla mocha	reserva isla mocha	cuadrante 2	38°21´38.1¨ 073°54´51.0	9	4/21/2019 16:42	14	1	1
aves	foto	bandurria	theristicus melanopis	21	diciembre	2015	isla mocha	reserva isla mocha	cuadrante 3	38°22256 073°53435	8	12/21/2015 9:45	505	1	1
aves	foto	bandurria	theristicus melanopis	21	diciembre	2015	isla mocha	reserva isla mocha	cuadrante 3	38°22256 073°53435	8	12/21/2015 9:45	505	1	1
aves	foto	bandurria	theristicus melanopis	21	diciembre	2015	isla mocha	reserva isla mocha	cuadrante 3	38°22256 073°53435	8	12/21/2015 16:04	507	1	1
aves	foto	bandurria	theristicus melanopis	21	diciembre	2015	isla mocha	reserva isla mocha	cuadrante 3	38°22256 073°53435	8	12/21/2015 16:04	507	1	1
aves	foto	bandurria	theristicus melanopis	21	enero	2016	isla mocha	reserva isla mocha	cuadrante 2	38°21367 073°54555	5	1/21/2016 9:39	277	1	1
aves	foto	bandurria	theristicus melanopis	21	enero	2019	isla mocha	reserva isla mocha	cuadrante 2	38°21´38.1¨ 073°54´51.0	9	1/21/2019 9:45	2	1	1
aves	foto	bandurria	theristicus melanopis	21	enero	2019	isla mocha	reserva isla mocha	cuadrante 2	38°21´38.1¨ 073°54´51.0	9	1/21/2019 9:45	2	1	1
aves	foto	bandurria	theristicus melanopis	21	febrero	2015	isla mocha	reserva isla mocha	cuadrante 2	18 h 0594874 UTM 5753611	12a	2/21/2015 13:30	152	1	1
aves	foto	bandurria	theristicus melanopis	21	febrero	2015	isla mocha	reserva isla mocha	cuadrante 2	18 h 0594874 UTM 5753611	12a	2/21/2015 13:30	152	1	1
aves	foto	bandurria	theristicus melanopis	21	febrero	2015	isla mocha	reserva isla mocha	cuadrante 2	18 h 0594874 UTM 5753611	12a	2/21/2015 13:55	153	1	1
aves	foto	bandurria	theristicus melanopis	21	febrero	2015	isla mocha	reserva isla mocha	cuadrante 2	18 h 0594874 UTM 5753611	12a	2/21/2015 13:55	153	1	1
aves	foto	bandurria	theristicus melanopis	21	febrero	2016	isla mocha	reserva isla mocha	cuadrante 3	38°22256 073°53535	8	2/21/2016 10:27	321	1	1
aves	foto	bandurria	theristicus melanopis	21	febrero	2020	isla mocha	reserva isla mocha	cuadrante 4	38°24´14.0´´ 073°54´13.9´´	5	2/21/2020 12:04	30	1	1
aves	foto	bandurria	theristicus melanopis	21	marzo	2016	isla mocha	reserva isla mocha	cuadrante 2	38°21367 073°54555	5	3/21/2016 14:54	401	1	1
aves	foto	bandurria	theristicus melanopis	21	marzo	2016	isla mocha	reserva isla mocha	cuadrante 2	38°21367 073°54555	5	3/21/2016 15:00	402	1	1
aves	foto	bandurria	theristicus melanopis	21	marzo	2020	isla mocha	reserva isla mocha	cuadrante 4	38°24´14.0´´ 073°54´13.9´´	5	3/21/2020 17:40	281	1	1
aves	foto	bandurria	theristicus melanopis	21	marzo	2020	isla mocha	reserva isla mocha	cuadrante 4	38°24´14.0´´ 073°54´13.9´´	5	3/21/2020 17:51	282	1	1
aves	foto	bandurria	theristicus melanopis	22	abril	2016	isla mocha	reserva isla mocha	cuadrante 2	38°21367 073°54555	5	4/22/2016 13:27	438	1	1
aves	foto	bandurria	theristicus melanopis	22	diciembre	2015	isla mocha	reserva isla mocha	cuadrante 2	38°21376 073°54503	12a	12/22/2015 18:03	109	1	1
aves	foto	bandurria	theristicus melanopis	22	marzo	2016	isla mocha	reserva isla mocha	cuadrante 2	38°21367 073°54555	5	3/22/2016 13:08	403	1	1
aves	foto	bandurria	theristicus melanopis	22	marzo	2016	isla mocha	reserva isla mocha	cuadrante 2	38°21376 073°54503	12a	3/22/2016 13:09	21	1	1
aves	foto	bandurria	theristicus melanopis	22	marzo	2016	isla mocha	reserva isla mocha	cuadrante 2	38°21376 073°54503	12a	3/22/2016 13:09	21	1	1
aves	foto	bandurria	theristicus melanopis	22	marzo	2020	isla mocha	reserva isla mocha	cuadrante 4	38°24´14.7´´ 073°54´11.5´´	4	3/22/2020 8:44	270	1	1
aves	foto	bandurria	theristicus melanopis	23	diciembre	2015	isla mocha	reserva isla mocha	cuadrante 2	38°21376 073°54503	12a	12/23/2015 13:13	110	1	1
aves	foto	bandurria	theristicus melanopis	23	diciembre	2015	isla mocha	reserva isla mocha	cuadrante 2	38°21376 073°54503	12a	12/23/2015 13:16	111	1	1
aves	foto	bandurria	theristicus melanopis	23	diciembre	2015	isla mocha	reserva isla mocha	cuadrante 2	38°21376 073°54503	12a	12/23/2015 13:16	111	1	1
aves	foto	bandurria	theristicus melanopis	23	diciembre	2015	isla mocha	reserva isla mocha	cuadrante 2	38°21376 073°54503	12a	12/23/2015 17:46	113	1	1
aves	foto	bandurria	theristicus melanopis	23	diciembre	2015	isla mocha	reserva isla mocha	cuadrante 2	38°21376 073°54503	12a	12/23/2015 17:46	113	1	1
aves	foto	bandurria	theristicus melanopis	23	diciembre	2015	isla mocha	reserva isla mocha	cuadrante 2	38°21376 073°54503	12a	12/23/2015 17:46	114	1	1
aves	foto	bandurria	theristicus melanopis	23	diciembre	2015	isla mocha	reserva isla mocha	cuadrante 3	38°22256 073°53435	8	12/23/2015 15:48	645	1	1
aves	foto	bandurria	theristicus melanopis	23	diciembre	2015	isla mocha	reserva isla mocha	cuadrante 3	38°22256 073°53435	8	12/23/2015 15:48	645	1	1
aves	foto	bandurria	theristicus melanopis	23	diciembre	2016	isla mocha	reserva isla mocha	cuadrante 5	38°23´02.6´´ 073°55´06.9´´	5	12/23/2016 13:50	443	1	1
aves	foto	bandurria	theristicus melanopis	23	enero	2015	isla mocha	reserva isla mocha	cuadrante 4	18 h 0595724 UTM 5748789	1	1/23/2015 1:27	64	1	1
aves	foto	bandurria	theristicus melanopis	23	enero	2015	isla mocha	reserva isla mocha	cuadrante 4	18 h 0595724 UTM 5748789	1	1/23/2015 12:41	67	1	1
aves	foto	bandurria	theristicus melanopis	23	febrero	2015	isla mocha	reserva isla mocha	cuadrante 1	18 h 0594327 UTM 5754293	6	2/23/2015 17:23	697	1	1
aves	foto	bandurria	theristicus melanopis	23	febrero	2015	isla mocha	reserva isla mocha	cuadrante 1	18 h 0594327 UTM 5754293	6	2/23/2015 17:23	697	1	1
aves	foto	bandurria	theristicus melanopis	23	febrero	2015	isla mocha	reserva isla mocha	cuadrante 1	18 h 0594327 UTM 5754293	6	2/23/2015 17:23	698	1	1
aves	foto	bandurria	theristicus melanopis	23	febrero	2015	isla mocha	reserva isla mocha	cuadrante 1	18 h 0594327 UTM 5754293	6	2/23/2015 17:23	698	1	1
aves	foto	bandurria	theristicus melanopis	23	febrero	2015	isla mocha	reserva isla mocha	cuadrante 1	18 h 0594327 UTM 5754293	6	2/23/2015 17:23	699	1	1
aves	foto	bandurria	theristicus melanopis	23	febrero	2015	isla mocha	reserva isla mocha	cuadrante 1	18 h 0594327 UTM 5754293	6	2/23/2015 17:23	699	1	1
aves	foto	bandurria	theristicus melanopis	23	febrero	2015	isla mocha	reserva isla mocha	cuadrante 2	18 h 0594874 UTM 5753611	12a	2/23/2015 10:36	154	1	1
aves	foto	bandurria	theristicus melanopis	23	febrero	2015	isla mocha	reserva isla mocha	cuadrante 2	18 h 0594874 UTM 5753611	12a	2/23/2015 10:36	154	1	1
aves	foto	bandurria	theristicus melanopis	23	febrero	2015	isla mocha	reserva isla mocha	cuadrante 2	18 h 0594874 UTM 5753611	12a	2/23/2015 18:02	155	1	1
aves	foto	bandurria	theristicus melanopis	23	febrero	2015	isla mocha	reserva isla mocha	cuadrante 2	18 h 0594874 UTM 5753611	12a	2/23/2015 18:02	155	1	1
aves	foto	bandurria	theristicus melanopis	23	febrero	2017	isla mocha	reserva isla mocha	cuadrante 3	38°22´26.9´´ 073°53´55.0´´	1	2/23/2017 12:38	87	1	1
aves	foto	bandurria	theristicus melanopis	23	febrero	2020	isla mocha	reserva isla mocha	cuadrante 4	38°24´14.0´´ 073°54´13.9´´	5	2/23/2020 9:51	56	1	1
aves	foto	bandurria	theristicus melanopis	23	febrero	2020	isla mocha	reserva isla mocha	cuadrante 4	38°24´14.0´´ 073°54´13.9´´	5	2/23/2020 9:59	57	1	1
aves	foto	bandurria	theristicus melanopis	23	marzo	2020	isla mocha	reserva isla mocha	cuadrante 4	38°24´14.7´´ 073°54´11.5´´	4	3/23/2020 13:22	281	1	1
aves	foto	bandurria	theristicus melanopis	23	marzo	2020	isla mocha	reserva isla mocha	cuadrante 4	38°24´14.7´´ 073°54´11.5´´	4	3/23/2020 13:26	282	1	1
aves	foto	bandurria	theristicus melanopis	23	marzo	2020	isla mocha	reserva isla mocha	cuadrante 4	38°24´14.7´´ 073°54´11.5´´	4	3/23/2020 15:50	283	1	1
aves	foto	bandurria	theristicus melanopis	24	diciembre	2015	isla mocha	reserva isla mocha	cuadrante 3	38°22256 073°53435	8	12/24/2015 12:12	670	1	1
aves	foto	bandurria	theristicus melanopis	24	diciembre	2015	isla mocha	reserva isla mocha	cuadrante 3	38°22256 073°53435	8	12/24/2015 12:12	670	1	1
aves	foto	bandurria	theristicus melanopis	24	diciembre	2015	isla mocha	reserva isla mocha	cuadrante 3	38°22256 073°53435	8	12/24/2015 12:12	670	1	1
aves	foto	bandurria	theristicus melanopis	24	febrero	2017	isla mocha	reserva isla mocha	cuadrante 2	38°23´02.6´´ 073°55´06.9´´	5	2/24/2017 12:10	235	1	1
aves	foto	bandurria	theristicus melanopis	24	febrero	2017	isla mocha	reserva isla mocha	cuadrante 3	38°22´26.9´´ 073°53´55.0´´	1	2/24/2017 1:35	88	1	1
aves	foto	bandurria	theristicus melanopis	24	febrero	2017	isla mocha	reserva isla mocha	cuadrante 3	38°22´26.9´´ 073°53´55.0´´	1	2/24/2017 12:44	90	1	1
aves	foto	bandurria	theristicus melanopis	24	febrero	2020	isla mocha	reserva isla mocha	cuadrante 4	38°24´14.0´´ 073°54´13.9´´	5	2/24/2020 8:06	65	1	1
aves	foto	bandurria	theristicus melanopis	24	febrero	2020	isla mocha	reserva isla mocha	cuadrante 4	38°24´14.0´´ 073°54´13.9´´	5	2/24/2020 10:32	68	1	1
aves	foto	bandurria	theristicus melanopis	24	febrero	2020	isla mocha	reserva isla mocha	cuadrante 4	38°24´14.0´´ 073°54´13.9´´	5	2/24/2020 14:30	71	1	1
aves	foto	bandurria	theristicus melanopis	24	febrero	2020	isla mocha	reserva isla mocha	cuadrante 4	38°24´14.0´´ 073°54´13.9´´	5	2/24/2020 14:44	72	1	1
aves	foto	bandurria	theristicus melanopis	24	febrero	2020	isla mocha	reserva isla mocha	cuadrante 4	38°24´14.0´´ 073°54´13.9´´	5	2/24/2020 17:03	73	1	1
aves	foto	bandurria	theristicus melanopis	24	febrero	2020	isla mocha	reserva isla mocha	cuadrante 4	38°24´14.7´´ 073°54´11.5´´	4	2/24/2020 13:12	165	1	1
aves	foto	bandurria	theristicus melanopis	24	marzo	2015	isla mocha	reserva isla mocha	cuadrante 1	18 h 0594313 UTM 5754311	5	3/24/2015 16:42	1901	1	1
aves	foto	bandurria	theristicus melanopis	24	marzo	2015	isla mocha	reserva isla mocha	cuadrante 1	18 h 0594313 UTM 5754311	5	3/24/2015 16:42	1902	1	1
aves	foto	bandurria	theristicus melanopis	24	marzo	2015	isla mocha	reserva isla mocha	cuadrante 2	18 h 0594874 UTM 5753611	12a	3/24/2015 13:05	233	1	1
aves	foto	bandurria	theristicus melanopis	24	marzo	2015	isla mocha	reserva isla mocha	cuadrante 2	18 h 0594874 UTM 5753611	12a	3/24/2015 13:05	233	1	1
aves	foto	bandurria	theristicus melanopis	24	marzo	2020	isla mocha	reserva isla mocha	cuadrante 4	38°24´14.7´´ 073°54´11.5´´	4	3/24/2020 11:26	296	1	1
aves	foto	bandurria	theristicus melanopis	24	marzo	2020	isla mocha	reserva isla mocha	cuadrante 4	38°24´14.7´´ 073°54´11.5´´	4	3/24/2020 14:04	301	1	1
aves	foto	bandurria	theristicus melanopis	24	marzo	2020	isla mocha	reserva isla mocha	cuadrante 4	38°24´14.7´´ 073°54´11.5´´	4	3/24/2020 15:20	305	1	1
aves	foto	bandurria	theristicus melanopis	25	diciembre	2016	isla mocha	reserva isla mocha	cuadrante 5	38°23´02.6´´ 073°55´06.9´´	5	12/25/2016 9:08	463	1	1
aves	foto	bandurria	theristicus melanopis	25	enero	2016	isla mocha	reserva isla mocha	cuadrante 2	38°21367 073°54555	5	1/25/2016 12:50	296	1	1
aves	foto	bandurria	theristicus melanopis	25	enero	2016	isla mocha	reserva isla mocha	cuadrante 2	38°21367 073°54555	5	1/25/2016 12:50	297	1	1
aves	foto	bandurria	theristicus melanopis	25	enero	2017	isla mocha	reserva isla mocha	cuadrante 2	38°23´02.6´´ 073°55´06.9´´	5	1/25/2017 16:43	30	1	1
aves	foto	bandurria	theristicus melanopis	25	enero	2019	isla mocha	reserva isla mocha	cuadrante 3	38°22´25.9¨ 073°53´52.7	15	1/25/2019 13:23	41	1	1
aves	foto	bandurria	theristicus melanopis	25	enero	2019	isla mocha	reserva isla mocha	cuadrante 3	38°22´25.9¨ 073°53´52.7	15	1/25/2019 13:23	41	1	1
aves	foto	bandurria	theristicus melanopis	25	febrero	2015	isla mocha	reserva isla mocha	cuadrante 2	18 h 0594874 UTM 5753611	12a	2/25/2015 12:21	158	1	1
aves	foto	bandurria	theristicus melanopis	25	febrero	2015	isla mocha	reserva isla mocha	cuadrante 2	18 h 0594874 UTM 5753611	12a	2/25/2015 12:42	159	1	1
aves	foto	bandurria	theristicus melanopis	25	febrero	2015	isla mocha	reserva isla mocha	cuadrante 2	18 h 0594874 UTM 5753611	12a	2/25/2015 12:42	159	1	1
aves	foto	bandurria	theristicus melanopis	25	febrero	2015	isla mocha	reserva isla mocha	cuadrante 2	18 h 0594874 UTM 5753611	12a	2/25/2015 20:07	160	1	1
aves	foto	bandurria	theristicus melanopis	25	febrero	2015	isla mocha	reserva isla mocha	cuadrante 2	18 h 0594874 UTM 5753611	12a	2/25/2015 20:07	160	1	1
aves	foto	bandurria	theristicus melanopis	25	febrero	2017	isla mocha	reserva isla mocha	cuadrante 3	38°22´26.9´´ 073°53´55.0´´	1	2/25/2017 9:20	92	1	1
aves	foto	bandurria	theristicus melanopis	25	febrero	2017	isla mocha	reserva isla mocha	cuadrante 3	38°22´26.9´´ 073°53´55.0´´	1	2/25/2017 9:20	92	1	1
aves	foto	bandurria	theristicus melanopis	25	marzo	2017	isla mocha	reserva isla mocha	cuadrante 3	38°22´26.9´´ 073°53´55.0´´	1	3/25/2017 12:13	152	1	1
aves	foto	bandurria	theristicus melanopis	25	marzo	2017	isla mocha	reserva isla mocha	cuadrante 3	38°22´26.9´´ 073°53´55.0´´	1	3/25/2017 12:47	153	1	1
aves	foto	bandurria	theristicus melanopis	25	marzo	2020	isla mocha	reserva isla mocha	cuadrante 4	38°24´14.7´´ 073°54´11.5´´	4	3/25/2020 14:22	308	1	1
aves	foto	bandurria	theristicus melanopis	26	abril	2020	isla mocha	reserva isla mocha	cuadrante 4	38°24´14.7´´ 073°54´11.5´´	4	4/26/2020 15:50	506	1	1
aves	foto	bandurria	theristicus melanopis	26	diciembre	2015	isla mocha	reserva isla mocha	cuadrante 3	38°22256 073°53435	8	12/26/2015 17:53	688	1	1
aves	foto	bandurria	theristicus melanopis	26	diciembre	2015	isla mocha	reserva isla mocha	cuadrante 3	38°22256 073°53435	8	12/26/2015 17:53	688	1	1
aves	foto	bandurria	theristicus melanopis	26	diciembre	2016	isla mocha	reserva isla mocha	cuadrante 5	38°23´02.6´´ 073°55´06.9´´	5	12/26/2016 10:45	488	1	1
aves	foto	bandurria	theristicus melanopis	26	enero	2017	isla mocha	reserva isla mocha	cuadrante 2	38°23´02.6´´ 073°55´06.9´´	5	1/26/2017 15:07	31	1	1
aves	foto	bandurria	theristicus melanopis	26	febrero	2015	isla mocha	reserva isla mocha	cuadrante 2	18 h 0594874 UTM 5753611	12a	2/26/2015 17:02	166	1	1
aves	foto	bandurria	theristicus melanopis	26	febrero	2015	isla mocha	reserva isla mocha	cuadrante 2	18 h 0594874 UTM 5753611	12a	2/26/2015 17:02	166	1	1
aves	foto	bandurria	theristicus melanopis	26	febrero	2015	isla mocha	reserva isla mocha	cuadrante 2	18 h 0594874 UTM 5753611	12a	2/26/2015 20:03	167	1	1
aves	foto	bandurria	theristicus melanopis	26	febrero	2015	isla mocha	reserva isla mocha	cuadrante 2	18 h 0594874 UTM 5753611	12a	2/26/2015 20:03	167	1	1
aves	foto	bandurria	theristicus melanopis	26	febrero	2016	isla mocha	reserva isla mocha	cuadrante 2	38°21367 073°54555	5	2/26/2016 15:38	350	1	1
aves	foto	bandurria	theristicus melanopis	26	febrero	2016	isla mocha	reserva isla mocha	cuadrante 2	38°21376 073°54503	12a	2/26/2016 11:21	3	1	1
aves	foto	bandurria	theristicus melanopis	26	febrero	2016	isla mocha	reserva isla mocha	cuadrante 2	38°21376 073°54503	12a	2/26/2016 11:21	3	1	1
aves	foto	bandurria	theristicus melanopis	26	febrero	2016	isla mocha	reserva isla mocha	cuadrante 2	38°21376 073°54503	12a	2/26/2016 15:27	4	1	1
aves	foto	bandurria	theristicus melanopis	26	febrero	2016	isla mocha	reserva isla mocha	cuadrante 2	38°21376 073°54503	12a	2/26/2016 15:27	4	1	1
aves	foto	bandurria	theristicus melanopis	26	febrero	2016	isla mocha	reserva isla mocha	cuadrante 2	38°21376 073°54503	12a	2/26/2016 15:28	5	1	1
aves	foto	bandurria	theristicus melanopis	26	febrero	2016	isla mocha	reserva isla mocha	cuadrante 2	38°21376 073°54503	12a	2/26/2016 15:28	5	1	1
aves	foto	bandurria	theristicus melanopis	26	febrero	2016	isla mocha	reserva isla mocha	cuadrante 3	38°22256 073°53535	8	2/26/2016 13:03	367	1	1
aves	foto	bandurria	theristicus melanopis	26	febrero	2016	isla mocha	reserva isla mocha	cuadrante 3	38°22256 073°53535	8	2/26/2016 13:03	367	1	1
aves	foto	bandurria	theristicus melanopis	26	febrero	2017	isla mocha	reserva isla mocha	cuadrante 2	38°23´02.6´´ 073°55´06.9´´	5	2/26/2017 9:48	236	1	1
aves	foto	bandurria	theristicus melanopis	26	febrero	2020	isla mocha	reserva isla mocha	cuadrante 4	38°24´14.0´´ 073°54´13.9´´	5	2/26/2020 10:36	80	1	1
aves	foto	bandurria	theristicus melanopis	26	febrero	2020	isla mocha	reserva isla mocha	cuadrante 4	38°24´14.0´´ 073°54´13.9´´	5	2/26/2020 10:48	81	1	1
aves	foto	bandurria	theristicus melanopis	26	febrero	2020	isla mocha	reserva isla mocha	cuadrante 4	38°24´14.0´´ 073°54´13.9´´	5	2/26/2020 16:09	82	1	1
aves	foto	bandurria	theristicus melanopis	26	marzo	2016	isla mocha	reserva isla mocha	cuadrante 2	38°21376 073°54503	12a	3/26/2016 8:23	25	1	1
aves	foto	bandurria	theristicus melanopis	26	marzo	2016	isla mocha	reserva isla mocha	cuadrante 2	38°21376 073°54503	12a	3/26/2016 8:23	25	1	1
aves	foto	bandurria	theristicus melanopis	26	marzo	2016	isla mocha	reserva isla mocha	cuadrante 2	38°21376 073°54503	12a	3/26/2016 9:58	26	1	1
aves	foto	bandurria	theristicus melanopis	26	marzo	2016	isla mocha	reserva isla mocha	cuadrante 2	38°21376 073°54503	12a	3/26/2016 9:58	26	1	1
aves	foto	bandurria	theristicus melanopis	26	marzo	2016	isla mocha	reserva isla mocha	cuadrante 2	38°21376 073°54503	12a	3/26/2016 12:39	27	1	1
aves	foto	bandurria	theristicus melanopis	26	marzo	2016	isla mocha	reserva isla mocha	cuadrante 2	38°21376 073°54503	12a	3/26/2016 12:39	27	1	1
aves	foto	bandurria	theristicus melanopis	26	marzo	2016	isla mocha	reserva isla mocha	cuadrante 2	38°21376 073°54503	12a	3/26/2016 14:14	28	1	1
aves	foto	bandurria	theristicus melanopis	26	marzo	2016	isla mocha	reserva isla mocha	cuadrante 2	38°21376 073°54503	12a	3/26/2016 14:14	28	1	1
aves	foto	bandurria	theristicus melanopis	26	marzo	2016	isla mocha	reserva isla mocha	cuadrante 2	38°21376 073°54503	12a	3/26/2016 18:05	29	1	1
aves	foto	bandurria	theristicus melanopis	26	marzo	2016	isla mocha	reserva isla mocha	cuadrante 2	38°21376 073°54503	12a	3/26/2016 18:05	29	1	1
aves	foto	bandurria	theristicus melanopis	26	marzo	2020	isla mocha	reserva isla mocha	cuadrante 4	38°24´14.7´´ 073°54´11.5´´	4	3/26/2020 16:10	319	1	1
aves	foto	bandurria	theristicus melanopis	26	marzo	2020	isla mocha	reserva isla mocha	cuadrante 4	38°24´14.7´´ 073°54´11.5´´	4	3/26/2020 17:08	320	1	1
aves	foto	bandurria	theristicus melanopis	27	abril	2015	isla mocha	reserva isla mocha	cuadrante 3	18 h 0596239 UTM 5752105	12b	4/27/2015 12:40	1986	1	1
aves	foto	bandurria	theristicus melanopis	27	abril	2015	isla mocha	reserva isla mocha	cuadrante 3	18 h 0596239 UTM 5752105	12b	4/27/2015 12:40	1986	1	1
aves	foto	bandurria	theristicus melanopis	27	abril	2015	isla mocha	reserva isla mocha	cuadrante 3	18 h 0596239 UTM 5752105	12b	4/27/2015 15:44	1988	1	1
aves	foto	bandurria	theristicus melanopis	27	abril	2015	isla mocha	reserva isla mocha	cuadrante 3	18 h 0596239 UTM 5752105	12b	4/27/2015 15:44	1988	1	1
aves	foto	bandurria	theristicus melanopis	27	abril	2015	isla mocha	reserva isla mocha	cuadrante 4	18 h 0595724 UTM 5748789	1	4/27/2015 1:32	178	1	1
aves	foto	bandurria	theristicus melanopis	27	abril	2015	isla mocha	reserva isla mocha	cuadrante 4	18 h 0595724 UTM 5748789	1	4/27/2015 3:32	179	1	1
aves	foto	bandurria	theristicus melanopis	27	abril	2015	isla mocha	reserva isla mocha	cuadrante 4	18 h 0595724 UTM 5748789	1	4/27/2015 11:19	180	1	1
aves	foto	bandurria	theristicus melanopis	27	abril	2015	isla mocha	reserva isla mocha	cuadrante 4	18 h 0595724 UTM 5748789	1	4/27/2015 12:51	181	1	1
aves	foto	bandurria	theristicus melanopis	27	diciembre	2015	isla mocha	reserva isla mocha	cuadrante 2	38°21376 073°54503	12a	12/27/2015 11:22	116	1	1
aves	foto	bandurria	theristicus melanopis	27	enero	2017	isla mocha	reserva isla mocha	cuadrante 2	38°23´02.6´´ 073°55´06.9´´	5	1/27/2017 11:04	32	1	1
aves	foto	bandurria	theristicus melanopis	27	febrero	2015	isla mocha	reserva isla mocha	cuadrante 2	18 h 0594874 UTM 5753611	12a	2/27/2015 16:47	177	1	1
aves	foto	bandurria	theristicus melanopis	27	febrero	2015	isla mocha	reserva isla mocha	cuadrante 2	18 h 0594874 UTM 5753611	12a	2/27/2015 16:47	177	1	1
aves	foto	bandurria	theristicus melanopis	27	febrero	2016	isla mocha	reserva isla mocha	cuadrante 2	38°21376 073°54503	12a	2/27/2016 10:12	6	1	1
aves	foto	bandurria	theristicus melanopis	27	febrero	2016	isla mocha	reserva isla mocha	cuadrante 2	38°21376 073°54503	12a	2/27/2016 10:12	6	1	1
aves	foto	bandurria	theristicus melanopis	27	febrero	2016	isla mocha	reserva isla mocha	cuadrante 2	38°21376 073°54503	12a	2/27/2016 10:12	7	1	1
aves	foto	bandurria	theristicus melanopis	27	febrero	2016	isla mocha	reserva isla mocha	cuadrante 2	38°21376 073°54503	12a	2/27/2016 10:12	7	1	1
aves	foto	bandurria	theristicus melanopis	27	febrero	2016	isla mocha	reserva isla mocha	cuadrante 3	38°22256 073°53535	8	2/27/2016 18:37	381	1	1
aves	foto	bandurria	theristicus melanopis	27	febrero	2016	isla mocha	reserva isla mocha	cuadrante 3	38°22256 073°53535	8	2/27/2016 18:37	381	1	1
aves	foto	bandurria	theristicus melanopis	27	febrero	2017	isla mocha	reserva isla mocha	cuadrante 2	38°23´02.6´´ 073°55´06.9´´	5	2/27/2017 16:24	241	1	1
aves	foto	bandurria	theristicus melanopis	27	febrero	2020	isla mocha	reserva isla mocha	cuadrante 4	38°24´14.0´´ 073°54´13.9´´	5	2/27/2020 15:38	83	1	1
aves	foto	bandurria	theristicus melanopis	27	febrero	2020	isla mocha	reserva isla mocha	cuadrante 4	38°24´14.0´´ 073°54´13.9´´	5	2/27/2020 15:42	84	1	1
aves	foto	bandurria	theristicus melanopis	27	febrero	2020	isla mocha	reserva isla mocha	cuadrante 4	38°24´14.7´´ 073°54´11.5´´	4	2/27/2020 13:34	174	1	1
aves	foto	bandurria	theristicus melanopis	27	marzo	2019	isla mocha	reserva isla mocha	cuadrante 2	38°21´38.1¨ 073°54´51.0	9	3/27/2019 14:43	9	1	1
aves	foto	bandurria	theristicus melanopis	28	diciembre	2015	isla mocha	reserva isla mocha	cuadrante 3	38°22256 073°53435	8	12/28/2015 14:04	715	1	1
aves	foto	bandurria	theristicus melanopis	28	diciembre	2015	isla mocha	reserva isla mocha	cuadrante 3	38°22256 073°53435	8	12/28/2015 14:04	715	1	1
aves	foto	bandurria	theristicus melanopis	28	diciembre	2015	isla mocha	reserva isla mocha	cuadrante 3	38°22256 073°53435	8	12/28/2015 14:07	716	1	1
aves	foto	bandurria	theristicus melanopis	28	diciembre	2015	isla mocha	reserva isla mocha	cuadrante 3	38°22256 073°53435	8	12/28/2015 14:07	716	1	1
aves	foto	bandurria	theristicus melanopis	28	enero	2017	isla mocha	reserva isla mocha	cuadrante 2	38°23´02.6´´ 073°55´06.9´´	5	1/28/2017 13:11	36	1	1
aves	foto	bandurria	theristicus melanopis	28	febrero	2015	isla mocha	reserva isla mocha	cuadrante 2	18 h 0594874 UTM 5753611	12a	2/28/2015 13:41	179	1	1
aves	foto	bandurria	theristicus melanopis	28	febrero	2015	isla mocha	reserva isla mocha	cuadrante 2	18 h 0594874 UTM 5753611	12a	2/28/2015 13:41	179	1	1
aves	foto	bandurria	theristicus melanopis	28	febrero	2015	isla mocha	reserva isla mocha	cuadrante 2	18 h 0594874 UTM 5753611	12a	2/28/2015 13:42	180	1	1
aves	foto	bandurria	theristicus melanopis	28	febrero	2015	isla mocha	reserva isla mocha	cuadrante 2	18 h 0594874 UTM 5753611	12a	2/28/2015 13:42	180	1	1
aves	foto	bandurria	theristicus melanopis	28	febrero	2015	isla mocha	reserva isla mocha	cuadrante 2	18 h 0594874 UTM 5753611	12a	2/28/2015 15:26	181	1	1
aves	foto	bandurria	theristicus melanopis	28	febrero	2015	isla mocha	reserva isla mocha	cuadrante 2	18 h 0594874 UTM 5753611	12a	2/28/2015 15:26	181	1	1
aves	foto	bandurria	theristicus melanopis	28	febrero	2016	isla mocha	reserva isla mocha	cuadrante 2	38°21376 073°54503	12a	2/28/2016 12:49	9	1	1
aves	foto	bandurria	theristicus melanopis	28	febrero	2016	isla mocha	reserva isla mocha	cuadrante 2	38°21376 073°54503	12a	2/28/2016 12:49	9	1	1
aves	foto	bandurria	theristicus melanopis	28	febrero	2020	isla mocha	reserva isla mocha	cuadrante 4	38°24´14.0´´ 073°54´13.9´´	5	2/28/2020 10:53	87	1	1
aves	foto	bandurria	theristicus melanopis	28	febrero	2020	isla mocha	reserva isla mocha	cuadrante 4	38°24´14.0´´ 073°54´13.9´´	5	2/28/2020 10:55	88	1	1
aves	foto	bandurria	theristicus melanopis	29	enero	2016	isla mocha	reserva isla mocha	cuadrante 2	38°21367 073°54555	5	1/29/2016 12:20	310	1	1
aves	foto	bandurria	theristicus melanopis	29	febrero	2016	isla mocha	reserva isla mocha	cuadrante 2	38°21367 073°54555	5	2/29/2016 11:00	356	1	1
aves	foto	bandurria	theristicus melanopis	29	marzo	2015	isla mocha	reserva isla mocha	cuadrante 1	18 h 0594313 UTM 5754311	5	3/29/2015 17:33	1937	1	1
aves	foto	bandurria	theristicus melanopis	29	marzo	2015	isla mocha	reserva isla mocha	cuadrante 1	18 h 0594327 UTM 5754293	6	3/29/2015 18:03	777	1	1
aves	foto	bandurria	theristicus melanopis	29	marzo	2015	isla mocha	reserva isla mocha	cuadrante 1	18 h 0594327 UTM 5754293	6	3/29/2015 18:03	777	1	1
aves	foto	bandurria	theristicus melanopis	29	marzo	2016	isla mocha	reserva isla mocha	cuadrante 2	38°21376 073°54503	12a	3/29/2016 14:48	32	1	1
aves	foto	bandurria	theristicus melanopis	29	marzo	2016	isla mocha	reserva isla mocha	cuadrante 2	38°21376 073°54503	12a	3/29/2016 14:48	32	1	1
aves	foto	bandurria	theristicus melanopis	29	marzo	2016	isla mocha	reserva isla mocha	cuadrante 2	38°21376 073°54503	12a	3/29/2016 14:48	32	1	1
aves	foto	bandurria	theristicus melanopis	29	marzo	2017	isla mocha	reserva isla mocha	cuadrante 4	38°23´02.6´´ 073°55´06.9´´	5	3/29/2017 10:51	25	1	1
aves	foto	bandurria	theristicus melanopis	29	marzo	2019	isla mocha	reserva isla mocha	cuadrante 2	38°21´38.1¨ 073°54´51.0	9	3/29/2019 13:47	10	1	1
aves	foto	bandurria	theristicus melanopis	29	marzo	2019	isla mocha	reserva isla mocha	cuadrante 2	38°21´38.1¨ 073°54´51.0	9	3/29/2019 13:47	10	1	1
aves	foto	bandurria	theristicus melanopis	29	marzo	2019	isla mocha	reserva isla mocha	cuadrante 2	38°21´38.1¨ 073°54´51.0	9	3/29/2019 13:47	10	1	1
aves	foto	bandurria	theristicus melanopis	29	marzo	2020	isla mocha	reserva isla mocha	cuadrante 2	38°23´02.9´´ 073°55´06.9´´	12	3/29/2020 13:07	78	1	1
aves	foto	bandurria	theristicus melanopis	29	marzo	2020	isla mocha	reserva isla mocha	cuadrante 2	38°23´02.9´´ 073°55´06.9´´	12	3/29/2020 13:07	78	1	1
aves	foto	bandurria	theristicus melanopis	29	marzo	2020	isla mocha	reserva isla mocha	cuadrante 2	38°23´02.9´´ 073°55´06.9´´	12	3/29/2020 13:07	78	1	1
aves	foto	bandurria	theristicus melanopis	29	marzo	2020	isla mocha	reserva isla mocha	cuadrante 2	38°23´02.9´´ 073°55´06.9´´	12	3/29/2020 13:20	79	1	1
aves	foto	bandurria	theristicus melanopis	29	marzo	2020	isla mocha	reserva isla mocha	cuadrante 2	38°23´02.9´´ 073°55´06.9´´	12	3/29/2020 13:20	79	1	1
aves	foto	bandurria	theristicus melanopis	29	marzo	2020	isla mocha	reserva isla mocha	cuadrante 2	38°23´02.9´´ 073°55´06.9´´	12	3/29/2020 15:31	81	1	1
aves	foto	bandurria	theristicus melanopis	29	marzo	2020	isla mocha	reserva isla mocha	cuadrante 2	38°23´02.9´´ 073°55´06.9´´	12	3/29/2020 15:31	81	1	1
aves	foto	bandurria	theristicus melanopis	29	marzo	2020	isla mocha	reserva isla mocha	cuadrante 2	38°23´02.9´´ 073°55´06.9´´	12	3/29/2020 15:31	81	1	1
aves	foto	bandurria	theristicus melanopis	29	marzo	2020	isla mocha	reserva isla mocha	cuadrante 2	38°23´02.9´´ 073°55´06.9´´	12	3/29/2020 15:32	82	1	1
aves	foto	bandurria	theristicus melanopis	29	marzo	2020	isla mocha	reserva isla mocha	cuadrante 2	38°23´02.9´´ 073°55´06.9´´	12	3/29/2020 15:32	82	1	1
aves	foto	bandurria	theristicus melanopis	29	marzo	2020	isla mocha	reserva isla mocha	cuadrante 4	38°24´14.7´´ 073°54´11.5´´	4	3/29/2020 11:10	346	1	1
aves	foto	bandurria	theristicus melanopis	29	noviembre	2015	isla mocha	reserva isla mocha	cuadrante 2	38°21367 073°54555	5	11/29/2015 12:27	47	1	1
aves	foto	bandurria	theristicus melanopis	30	marzo	2015	isla mocha	reserva isla mocha	cuadrante 2	18 h 0594874 UTM 5753611	12a	3/30/2015 9:23	235	1	1
aves	foto	bandurria	theristicus melanopis	30	marzo	2015	isla mocha	reserva isla mocha	cuadrante 2	18 h 0594874 UTM 5753611	12a	3/30/2015 9:23	235	1	1
aves	foto	bandurria	theristicus melanopis	30	marzo	2015	isla mocha	reserva isla mocha	cuadrante 2	18 h 0594874 UTM 5753611	12a	3/30/2015 9:33	236	1	1
aves	foto	bandurria	theristicus melanopis	30	marzo	2015	isla mocha	reserva isla mocha	cuadrante 2	18 h 0594874 UTM 5753611	12a	3/30/2015 12:35	237	1	1
aves	foto	bandurria	theristicus melanopis	30	marzo	2015	isla mocha	reserva isla mocha	cuadrante 2	18 h 0594874 UTM 5753611	12a	3/30/2015 12:35	237	1	1
aves	foto	bandurria	theristicus melanopis	30	noviembre	2015	isla mocha	reserva isla mocha	cuadrante 4	38°24144 073°54118	12b	11/30/2015 15:31	244	1	1
aves	foto	bandurria	theristicus melanopis	30	noviembre	2015	isla mocha	reserva isla mocha	cuadrante 4	38°24144 073°54118	12b	11/30/2015 15:31	244	1	1
aves	foto	bandurria	theristicus melanopis	30	noviembre	2015	isla mocha	reserva isla mocha	cuadrante 4	38°24144 073°54118	12b	11/30/2015 15:31	244	1	1
aves	foto	bandurria	theristicus melanopis	31	marzo	2016	isla mocha	reserva isla mocha	cuadrante 2	38°21376 073°54503	12a	3/31/2016 12:10	34	1	1
aves	foto	bandurria	theristicus melanopis	31	marzo	2016	isla mocha	reserva isla mocha	cuadrante 2	38°21376 073°54503	12a	3/31/2016 12:10	34	1	1
aves	foto	bandurria	theristicus melanopis	31	marzo	2016	isla mocha	reserva isla mocha	cuadrante 2	38°21376 073°54503	12a	3/31/2016 12:10	34	1	1
aves	foto	bandurria	theristicus melanopis	31	marzo	2017	isla mocha	reserva isla mocha	cuadrante 3	38°22´27.1´´ 073°53´55.0´´	4	3/31/2017 12:01	97	1	1
aves	foto	bandurria	theristicus melanopis	31	marzo	2019	isla mocha	reserva isla mocha	cuadrante 2	38°21´38.1¨ 073°54´51.0	9	3/31/2019 11:29	11	1	1
aves	foto	bandurria	theristicus melanopis	31	marzo	2019	isla mocha	reserva isla mocha	cuadrante 2	38°21´38.1¨ 073°54´51.0	9	3/31/2019 11:29	11	1	1
aves	foto	bandurria	theristicus melanopis	31	marzo	2020	isla mocha	reserva isla mocha	cuadrante 4	38°24´14.7´´ 073°54´11.5´´	4	3/31/2020 11:18	352	1	1
aves	foto	bandurria	theristicus melanopis	31	marzo	2020	isla mocha	reserva isla mocha	cuadrante 4	38°24´14.7´´ 073°54´11.5´´	4	3/31/2020 11:19	353	1	1
aves	foto	bandurria	theristicus melanopis	31	marzo	2020	isla mocha	reserva isla mocha	cuadrante 4	38°24´14.7´´ 073°54´11.5´´	4	3/31/2020 14:30	354	1	1
aves	foto	bandurria	theristicus melanopis	31	marzo	2020	isla mocha	reserva isla mocha	cuadrante 4	38°24´14.7´´ 073°54´11.5´´	4	3/31/2020 16:21	355	1	1
aves	foto	chincol	scelorchilus rubecula mochae	12	mayo	2020	isla mocha	reserva isla mocha	cuadrante 4	38°24´14.7´´ 073°54´11.5´´	4	5/12/2020 12:32	625	1	1
aves	foto	chincol	scelorchilus rubecula mochae	27	abril	2020	isla mocha	reserva isla mocha	cuadrante 4	38°24´14.7´´ 073°54´11.5´´	4	4/27/2020 18:36	514	1	1
aves	foto	chincol	zonotrichia capensis chilensis	2	junio	2016	isla mocha	reserva isla mocha	cuadrante 2	38°21367 073°54555	5	6/2/2016 11:28	708	1	1
aves	foto	chincol	zonotrichia capensis chilensis	2	junio	2016	isla mocha	reserva isla mocha	cuadrante 2	38°21367 073°54555	5	6/2/2016 11:33	709	1	1
aves	foto	chincol	zonotrichia capensis chilensis	2	junio	2016	isla mocha	reserva isla mocha	cuadrante 2	38°21367 073°54555	5	6/2/2016 11:33	710	1	1
aves	foto	chincol	zonotrichia capensis chilensis	3	junio	2016	isla mocha	reserva isla mocha	cuadrante 2	38°21367 073°54555	5	6/3/2016 9:25	711	1	1
aves	foto	chincol	zonotrichia capensis chilensis	3	mayo	2020	isla mocha	reserva isla mocha	cuadrante 4	38°24´14.7´´ 073°54´11.5´´	4	5/3/2020 10:25	565	1	1
aves	foto	chincol	zonotrichia capensis chilensis	3	mayo	2020	isla mocha	reserva isla mocha	cuadrante 4	38°24´14.7´´ 073°54´11.5´´	4	5/3/2020 10:27	566	1	1
aves	foto	chincol	zonotrichia capensis chilensis	3	mayo	2020	isla mocha	reserva isla mocha	cuadrante 4	38°24´14.7´´ 073°54´11.5´´	4	5/3/2020 12:50	567	1	1
aves	foto	chincol	zonotrichia capensis chilensis	4	junio	2016	isla mocha	reserva isla mocha	cuadrante 2	38°21367 073°54555	5	6/4/2016 10:00	712	1	1
aves	foto	chincol	zonotrichia capensis chilensis	4	junio	2016	isla mocha	reserva isla mocha	cuadrante 2	38°21367 073°54555	5	6/4/2016 12:19	713	1	1
aves	foto	chincol	zonotrichia capensis chilensis	5	abril	2020	isla mocha	reserva isla mocha	cuadrante 4	38°24´14.7´´ 073°54´11.5´´	4	4/5/2020 15:11	371	1	1
aves	foto	chincol	zonotrichia capensis chilensis	5	abril	2020	isla mocha	reserva isla mocha	cuadrante 4	38°24´14.7´´ 073°54´11.5´´	4	4/5/2020 15:58	372	1	1
aves	foto	chincol	zonotrichia capensis chilensis	5	junio	2016	isla mocha	reserva isla mocha	cuadrante 2	38°21367 073°54555	5	6/5/2016 10:17	721	1	1
aves	foto	chincol	zonotrichia capensis chilensis	5	mayo	2015	isla mocha	reserva isla mocha	cuadrante 3	18 h 0596239 UTM 5752105	12b	5/5/2015 11:00	2097	1	1
aves	foto	chincol	zonotrichia capensis chilensis	5	mayo	2015	isla mocha	reserva isla mocha	cuadrante 3	18 h 0596239 UTM 5752105	12b	5/5/2015 11:00	2097	1	1
aves	foto	chincol	zonotrichia capensis chilensis	8	junio	2016	isla mocha	reserva isla mocha	cuadrante 2	38°21367 073°54555	5	6/8/2016 13:16	724	1	1
aves	foto	chincol	zonotrichia capensis chilensis	11	mayo	2020	isla mocha	reserva isla mocha	cuadrante 4	38°24´14.7´´ 073°54´11.5´´	4	5/11/2020 9:32	619	1	1
aves	foto	chincol	zonotrichia capensis chilensis	17	mayo	2020	isla mocha	reserva isla mocha	cuadrante 4	38°24´14.7´´ 073°54´11.5´´	4	5/17/2020 13:37	807	1	1
aves	foto	chincol	zonotrichia capensis chilensis	18	abril	2020	isla mocha	reserva isla mocha	cuadrante 4	38°24´14.7´´ 073°54´11.5´´	4	4/18/2020 14:29	448	1	1
aves	foto	chincol	zonotrichia capensis chilensis	19	mayo	2020	isla mocha	reserva isla mocha	cuadrante 4	38°24´14.7´´ 073°54´11.5´´	4	5/19/2020 15:00	860	1	1
aves	foto	chincol	zonotrichia capensis chilensis	19	mayo	2020	isla mocha	reserva isla mocha	cuadrante 4	38°24´14.7´´ 073°54´11.5´´	4	5/19/2020 15:02	861	1	1
aves	foto	chincol	zonotrichia capensis chilensis	20	mayo	2020	isla mocha	reserva isla mocha	cuadrante 4	38°24´14.7´´ 073°54´11.5´´	4	5/20/2020 13:28	862	1	1
aves	foto	chincol	zonotrichia capensis chilensis	22	mayo	2016	isla mocha	reserva isla mocha	cuadrante 2	38°21367 073°54555	5	5/22/2016 15:06	636	1	1
aves	foto	chincol	zonotrichia capensis chilensis	23	mayo	2020	isla mocha	reserva isla mocha	cuadrante 4	38°24´14.7´´ 073°54´11.5´´	4	5/23/2020 13:44	870	1	1
aves	foto	chincol	zonotrichia capensis chilensis	27	mayo	2016	isla mocha	reserva isla mocha	cuadrante 2	38°21367 073°54555	5	5/27/2016 16:28	698	1	1
aves	foto	chincol	zonotrichia capensis chilensis	30	abril	2020	isla mocha	reserva isla mocha	cuadrante 4	38°24´14.7´´ 073°54´11.5´´	4	4/30/2020 11:25	536	1	1
aves	foto	chucao	scelorchilus rubecula mochae	1	abril	2015	isla mocha	reserva isla mocha	cuadrante 1	18 h 0594313 UTM 5754311	5	4/1/2015 9:50	1962	1	1
aves	foto	chucao	scelorchilus rubecula mochae	1	abril	2017	isla mocha	reserva isla mocha	cuadrante 4	38°23´02.6´´ 073°55´06.9´´	5	4/1/2017 16:14	35	1	1
aves	foto	chucao	scelorchilus rubecula mochae	1	abril	2017	isla mocha	reserva isla mocha	cuadrante 4	38°23´02.6´´ 073°55´06.9´´	5	4/1/2017 18:27	37	1	1
aves	foto	chucao	scelorchilus rubecula mochae	1	diciembre	2015	isla mocha	reserva isla mocha	cuadrante 3	38°22260 073°53535	6	12/1/2015 9:06	40	1	1
aves	foto	chucao	scelorchilus rubecula mochae	1	diciembre	2015	isla mocha	reserva isla mocha	cuadrante 3	38°22260 073°53535	6	12/1/2015 9:06	40	1	1
aves	foto	chucao	scelorchilus rubecula mochae	1	diciembre	2015	isla mocha	reserva isla mocha	cuadrante 3	38°22260 073°53535	6	12/1/2015 9:06	40	1	1
aves	foto	chucao	scelorchilus rubecula mochae	1	diciembre	2015	isla mocha	reserva isla mocha	cuadrante 4	38°24144 073°54118	12b	12/1/2015 13:10	288	1	1
aves	foto	chucao	scelorchilus rubecula mochae	1	diciembre	2015	isla mocha	reserva isla mocha	cuadrante 4	38°24144 073°54118	12b	12/1/2015 13:10	288	1	1
aves	foto	chucao	scelorchilus rubecula mochae	1	enero	2016	isla mocha	reserva isla mocha	cuadrante 3	38°22256 073°53435	8	1/1/2016 9:22	23	1	1
aves	foto	chucao	scelorchilus rubecula mochae	1	enero	2016	isla mocha	reserva isla mocha	cuadrante 3	38°22256 073°53435	8	1/1/2016 9:22	23	1	1
aves	foto	chucao	scelorchilus rubecula mochae	1	enero	2016	isla mocha	reserva isla mocha	cuadrante 3	38°22256 073°53435	8	1/1/2016 17:02	25	1	1
aves	foto	chucao	scelorchilus rubecula mochae	1	enero	2016	isla mocha	reserva isla mocha	cuadrante 3	38°22256 073°53435	8	1/1/2016 17:02	25	1	1
aves	foto	chucao	scelorchilus rubecula mochae	1	enero	2016	isla mocha	reserva isla mocha	cuadrante 3	38°22256 073°53435	8	1/1/2016 17:17	26	1	1
aves	foto	chucao	scelorchilus rubecula mochae	1	enero	2016	isla mocha	reserva isla mocha	cuadrante 3	38°22256 073°53435	8	1/1/2016 17:17	26	1	1
aves	foto	chucao	scelorchilus rubecula mochae	1	febrero	2015	isla mocha	reserva isla mocha	cuadrante 4	18 h 0595728 UTM 5748763	3	2/1/2015 2:39	183	1	1
aves	foto	chucao	scelorchilus rubecula mochae	1	febrero	2015	isla mocha	reserva isla mocha	cuadrante 4	18 h 0595728 UTM 5748763	3	2/1/2015 2:39	183	1	1
aves	foto	chucao	scelorchilus rubecula mochae	1	febrero	2016	isla mocha	reserva isla mocha	cuadrante 3	38°22256 073°53535	8	2/1/2016 8:04	42	1	1
aves	foto	chucao	scelorchilus rubecula mochae	1	febrero	2016	isla mocha	reserva isla mocha	cuadrante 3	38°22256 073°53535	8	2/1/2016 8:04	42	1	1
aves	foto	chucao	scelorchilus rubecula mochae	1	febrero	2016	isla mocha	reserva isla mocha	cuadrante 3	38°22256 073°53535	8	2/1/2016 8:45	44	1	1
aves	foto	chucao	scelorchilus rubecula mochae	1	febrero	2016	isla mocha	reserva isla mocha	cuadrante 3	38°22256 073°53535	8	2/1/2016 8:45	44	1	1
aves	foto	chucao	scelorchilus rubecula mochae	1	febrero	2016	isla mocha	reserva isla mocha	cuadrante 3	38°22256 073°53535	8	2/1/2016 15:11	45	1	1
aves	foto	chucao	scelorchilus rubecula mochae	1	febrero	2016	isla mocha	reserva isla mocha	cuadrante 3	38°22256 073°53535	8	2/1/2016 15:11	45	1	1
aves	foto	chucao	scelorchilus rubecula mochae	1	febrero	2017	isla mocha	reserva isla mocha	cuadrante 3	38°22´26.9´´ 073°53´55.0´´	1	2/1/2017 2:22	25	1	1
aves	foto	chucao	scelorchilus rubecula mochae	1	marzo	2015	isla mocha	reserva isla mocha	cuadrante 1	18 h 0594313 UTM 5754311	5	3/1/2015 12:07	1797	1	1
aves	foto	chucao	scelorchilus rubecula mochae	1	marzo	2015	isla mocha	reserva isla mocha	cuadrante 1	18 h 0594313 UTM 5754311	5	3/1/2015 16:45	1798	1	1
aves	foto	chucao	scelorchilus rubecula mochae	1	marzo	2015	isla mocha	reserva isla mocha	cuadrante 1	18 h 0594313 UTM 5754311	5	3/1/2015 18:52	1799	1	1
aves	foto	chucao	scelorchilus rubecula mochae	1	marzo	2015	isla mocha	reserva isla mocha	cuadrante 3	18 h 0596239 UTM 5752105	12b	3/1/2015 20:42	1588	1	1
aves	foto	chucao	scelorchilus rubecula mochae	1	marzo	2015	isla mocha	reserva isla mocha	cuadrante 3	18 h 0596239 UTM 5752105	12b	3/1/2015 20:42	1588	1	1
aves	foto	chucao	scelorchilus rubecula mochae	1	marzo	2017	isla mocha	reserva isla mocha	cuadrante 2	38°23´02.6´´ 073°55´06.9´´	5	3/1/2017 19:14	246	1	1
aves	foto	chucao	scelorchilus rubecula mochae	1	marzo	2017	isla mocha	reserva isla mocha	cuadrante 3	38°22´26.9´´ 073°53´55.0´´	1	3/1/2017 1:52	98	1	1
aves	foto	chucao	scelorchilus rubecula mochae	1	marzo	2017	isla mocha	reserva isla mocha	cuadrante 3	38°22´26.9´´ 073°53´55.0´´	1	3/1/2017 1:52	98	1	1
aves	foto	chucao	scelorchilus rubecula mochae	1	marzo	2018	isla mocha	reserva isla mocha	cuadrante 1	38°21´16.0´´ 073°55´14.1´´	2	3/1/2018 8:43	303	1	1
aves	foto	chucao	scelorchilus rubecula mochae	1	marzo	2018	isla mocha	reserva isla mocha	cuadrante 1	38°21´16.0´´ 073°55´14.1´´	2	3/1/2018 8:43	303	1	1
aves	foto	chucao	scelorchilus rubecula mochae	1	marzo	2018	isla mocha	reserva isla mocha	cuadrante 1	38°21´16.0´´ 073°55´14.1´´	2	3/1/2018 11:15	305	1	1
aves	foto	chucao	scelorchilus rubecula mochae	1	marzo	2018	isla mocha	reserva isla mocha	cuadrante 1	38°21´16.0´´ 073°55´14.1´´	2	3/1/2018 11:15	305	1	1
aves	foto	chucao	scelorchilus rubecula mochae	1	marzo	2020	isla mocha	reserva isla mocha	cuadrante 4	38°24´14.0´´ 073°54´13.9´´	5	3/1/2020 10:11	99	1	1
aves	foto	chucao	scelorchilus rubecula mochae	1	marzo	2020	isla mocha	reserva isla mocha	cuadrante 4	38°24´14.0´´ 073°54´13.9´´	5	3/1/2020 12:09	104	1	1
aves	foto	chucao	scelorchilus rubecula mochae	1	marzo	2020	isla mocha	reserva isla mocha	cuadrante 4	38°24´14.0´´ 073°54´13.9´´	5	3/1/2020 14:36	106	1	1
aves	foto	chucao	scelorchilus rubecula mochae	1	marzo	2020	isla mocha	reserva isla mocha	cuadrante 4	38°24´14.7´´ 073°54´11.5´´	4	3/1/2020 10:28	181	1	1
aves	foto	chucao	scelorchilus rubecula mochae	1	mayo	2015	isla mocha	reserva isla mocha	cuadrante 1	18 h 0594313 UTM 5754311	5	5/1/2015 16:26	2156	1	1
aves	foto	chucao	scelorchilus rubecula mochae	2	abril	2015	isla mocha	reserva isla mocha	cuadrante 1	18 h 0594313 UTM 5754311	5	4/2/2015 19:11	1964	1	1
aves	foto	chucao	scelorchilus rubecula mochae	2	enero	2016	isla mocha	reserva isla mocha	cuadrante 2	38°21367 073°54555	5	1/2/2016 10:07	5	1	1
aves	foto	chucao	scelorchilus rubecula mochae	2	enero	2016	isla mocha	reserva isla mocha	cuadrante 3	38°22256 073°53435	8	1/2/2016 8:09	29	1	1
aves	foto	chucao	scelorchilus rubecula mochae	2	enero	2016	isla mocha	reserva isla mocha	cuadrante 3	38°22256 073°53435	8	1/2/2016 8:09	29	1	1
aves	foto	chucao	scelorchilus rubecula mochae	2	enero	2016	isla mocha	reserva isla mocha	cuadrante 3	38°22256 073°53435	8	1/2/2016 10:23	30	1	1
aves	foto	chucao	scelorchilus rubecula mochae	2	enero	2016	isla mocha	reserva isla mocha	cuadrante 3	38°22256 073°53435	8	1/2/2016 10:23	30	1	1
aves	foto	chucao	scelorchilus rubecula mochae	2	febrero	2016	isla mocha	reserva isla mocha	cuadrante 3	38°22256 073°53535	8	2/2/2016 7:07	49	1	1
aves	foto	chucao	scelorchilus rubecula mochae	2	febrero	2016	isla mocha	reserva isla mocha	cuadrante 3	38°22256 073°53535	8	2/2/2016 7:07	49	1	1
aves	foto	chucao	scelorchilus rubecula mochae	2	febrero	2016	isla mocha	reserva isla mocha	cuadrante 3	38°22256 073°53535	8	2/2/2016 20:25	51	1	1
aves	foto	chucao	scelorchilus rubecula mochae	2	febrero	2016	isla mocha	reserva isla mocha	cuadrante 3	38°22256 073°53535	8	2/2/2016 20:25	51	1	1
aves	foto	chucao	scelorchilus rubecula mochae	2	marzo	2015	isla mocha	reserva isla mocha	cuadrante 1	18 h 0594313 UTM 5754311	5	3/2/2015 17:18	1805	1	1
aves	foto	chucao	scelorchilus rubecula mochae	2	marzo	2015	isla mocha	reserva isla mocha	cuadrante 3	18 h 0596239 UTM 5752105	12b	3/2/2015 7:32	1595	1	1
aves	foto	chucao	scelorchilus rubecula mochae	2	marzo	2015	isla mocha	reserva isla mocha	cuadrante 3	18 h 0596239 UTM 5752105	12b	3/2/2015 7:32	1595	1	1
aves	foto	chucao	scelorchilus rubecula mochae	2	marzo	2015	isla mocha	reserva isla mocha	cuadrante 3	18 h 0596239 UTM 5752105	12b	3/2/2015 14:03	1596	1	1
aves	foto	chucao	scelorchilus rubecula mochae	2	marzo	2015	isla mocha	reserva isla mocha	cuadrante 3	18 h 0596239 UTM 5752105	12b	3/2/2015 14:03	1596	1	1
aves	foto	chucao	scelorchilus rubecula mochae	2	marzo	2017	isla mocha	reserva isla mocha	cuadrante 2	38°23´02.6´´ 073°55´06.9´´	5	3/2/2017 9:51	252	1	1
aves	foto	chucao	scelorchilus rubecula mochae	2	marzo	2017	isla mocha	reserva isla mocha	cuadrante 2	38°23´02.6´´ 073°55´06.9´´	5	3/2/2017 11:36	253	1	1
aves	foto	chucao	scelorchilus rubecula mochae	2	marzo	2017	isla mocha	reserva isla mocha	cuadrante 2	38°23´02.6´´ 073°55´06.9´´	5	3/2/2017 14:58	258	1	1
aves	foto	chucao	scelorchilus rubecula mochae	2	marzo	2020	isla mocha	reserva isla mocha	cuadrante 4	38°24´14.0´´ 073°54´13.9´´	5	3/2/2020 12:49	120	1	1
aves	foto	chucao	scelorchilus rubecula mochae	2	mayo	2015	isla mocha	reserva isla mocha	cuadrante 3	18 h 0596239 UTM 5752105	12b	5/2/2015 12:36	2066	1	1
aves	foto	chucao	scelorchilus rubecula mochae	2	mayo	2015	isla mocha	reserva isla mocha	cuadrante 3	18 h 0596239 UTM 5752105	12b	5/2/2015 12:36	2066	1	1
aves	foto	chucao	scelorchilus rubecula mochae	2	mayo	2015	isla mocha	reserva isla mocha	cuadrante 3	18 h 0596239 UTM 5752105	12b	5/2/2015 17:11	2067	1	1
aves	foto	chucao	scelorchilus rubecula mochae	2	mayo	2015	isla mocha	reserva isla mocha	cuadrante 3	18 h 0596239 UTM 5752105	12b	5/2/2015 17:11	2067	1	1
aves	foto	chucao	scelorchilus rubecula mochae	3	abril	2015	isla mocha	reserva isla mocha	cuadrante 1	18 h 0594313 UTM 5754311	5	4/3/2015 9:55	1968	1	1
aves	foto	chucao	scelorchilus rubecula mochae	3	abril	2015	isla mocha	reserva isla mocha	cuadrante 1	18 h 0594313 UTM 5754311	5	4/3/2015 14:13	1969	1	1
aves	foto	chucao	scelorchilus rubecula mochae	3	abril	2015	isla mocha	reserva isla mocha	cuadrante 3	18 h 0596239 UTM 5752105	12b	4/3/2015 13:36	1760	1	1
aves	foto	chucao	scelorchilus rubecula mochae	3	abril	2015	isla mocha	reserva isla mocha	cuadrante 3	18 h 0596239 UTM 5752105	12b	4/3/2015 13:36	1760	1	1
aves	foto	chucao	scelorchilus rubecula mochae	3	abril	2015	isla mocha	reserva isla mocha	cuadrante 3	18 h 0596239 UTM 5752105	12b	4/3/2015 13:36	1760	1	1
aves	foto	chucao	scelorchilus rubecula mochae	3	diciembre	2015	isla mocha	reserva isla mocha	cuadrante 2	38°21367 073°54555	5	12/3/2015 13:44	95	1	1
aves	foto	chucao	scelorchilus rubecula mochae	3	enero	2016	isla mocha	reserva isla mocha	cuadrante 3	38°22256 073°53435	8	1/3/2016 20:00	76	2	1
aves	foto	chucao	scelorchilus rubecula mochae	3	enero	2016	isla mocha	reserva isla mocha	cuadrante 3	38°22256 073°53435	8	1/3/2016 20:00	76	2	1
aves	foto	chucao	scelorchilus rubecula mochae	3	enero	2016	isla mocha	reserva isla mocha	cuadrante 3	38°22256 073°53435	8	1/3/2016 20:23	77	1	1
aves	foto	chucao	scelorchilus rubecula mochae	3	enero	2016	isla mocha	reserva isla mocha	cuadrante 3	38°22256 073°53435	8	1/3/2016 20:23	77	1	1
aves	foto	chucao	scelorchilus rubecula mochae	3	febrero	2015	isla mocha	reserva isla mocha	cuadrante 1	18 h 0594313 UTM 5754311	5	2/3/2015 13:35	1030	1	1
aves	foto	chucao	scelorchilus rubecula mochae	3	febrero	2015	isla mocha	reserva isla mocha	cuadrante 1	18 h 0594313 UTM 5754311	5	2/3/2015 15:36	1031	1	1
aves	foto	chucao	scelorchilus rubecula mochae	3	febrero	2015	isla mocha	reserva isla mocha	cuadrante 1	18 h 0594313 UTM 5754311	5	2/3/2015 16:32	1032	1	1
aves	foto	chucao	scelorchilus rubecula mochae	3	febrero	2016	isla mocha	reserva isla mocha	cuadrante 2	38°21367 073°54555	5	2/3/2016 13:05	323	1	1
aves	foto	chucao	scelorchilus rubecula mochae	3	febrero	2016	isla mocha	reserva isla mocha	cuadrante 3	38°22256 073°53535	8	2/3/2016 8:52	64	1	1
aves	foto	chucao	scelorchilus rubecula mochae	3	febrero	2016	isla mocha	reserva isla mocha	cuadrante 3	38°22256 073°53535	8	2/3/2016 8:52	64	1	1
aves	foto	chucao	scelorchilus rubecula mochae	3	febrero	2017	isla mocha	reserva isla mocha	cuadrante 3	38°22´26.9´´ 073°53´55.0´´	1	2/3/2017 9:30	38	1	1
aves	foto	chucao	scelorchilus rubecula mochae	3	marzo	2015	isla mocha	reserva isla mocha	cuadrante 1	18 h 0594313 UTM 5754311	5	3/3/2015 11:00	1812	1	1
aves	foto	chucao	scelorchilus rubecula mochae	3	marzo	2015	isla mocha	reserva isla mocha	cuadrante 1	18 h 0594313 UTM 5754311	5	3/3/2015 16:05	1813	1	1
aves	foto	chucao	scelorchilus rubecula mochae	3	mayo	2016	isla mocha	reserva isla mocha	cuadrante 2	38°21367 073°54555	5	5/3/2016 16:07	484	1	1
aves	foto	chucao	scelorchilus rubecula mochae	4	abril	2015	isla mocha	reserva isla mocha	cuadrante 1	18 h 0594313 UTM 5754311	5	4/4/2015 17:58	1971	1	1
aves	foto	chucao	scelorchilus rubecula mochae	4	abril	2015	isla mocha	reserva isla mocha	cuadrante 1	18 h 0594313 UTM 5754311	5	4/4/2015 18:10	1972	1	1
aves	foto	chucao	scelorchilus rubecula mochae	4	enero	2016	isla mocha	reserva isla mocha	cuadrante 3	38°22256 073°53435	8	1/4/2016 11:13	137	1	1
aves	foto	chucao	scelorchilus rubecula mochae	4	enero	2016	isla mocha	reserva isla mocha	cuadrante 3	38°22256 073°53435	8	1/4/2016 11:13	137	1	1
aves	foto	chucao	scelorchilus rubecula mochae	4	febrero	2015	isla mocha	reserva isla mocha	cuadrante 1	18 h 0594313 UTM 5754311	5	2/4/2015 17:17	1060	1	1
aves	foto	chucao	scelorchilus rubecula mochae	4	febrero	2015	isla mocha	reserva isla mocha	cuadrante 1	18 h 0594313 UTM 5754311	5	2/4/2015 19:39	1061	1	1
aves	foto	chucao	scelorchilus rubecula mochae	4	febrero	2015	isla mocha	reserva isla mocha	cuadrante 3	18 h 0596239 UTM 5752105	12b	2/4/2015 13:19	992	1	1
aves	foto	chucao	scelorchilus rubecula mochae	4	febrero	2016	isla mocha	reserva isla mocha	cuadrante 3	38°22256 073°53535	8	2/4/2016 11:59	68	1	1
aves	foto	chucao	scelorchilus rubecula mochae	4	febrero	2016	isla mocha	reserva isla mocha	cuadrante 3	38°22256 073°53535	8	2/4/2016 11:59	68	1	1
aves	foto	chucao	scelorchilus rubecula mochae	4	febrero	2017	isla mocha	reserva isla mocha	cuadrante 2	38°23´02.6´´ 073°55´06.9´´	5	2/4/2017 15:24	152	1	1
aves	foto	chucao	scelorchilus rubecula mochae	4	febrero	2018	isla mocha	reserva isla mocha	cuadrante 1	38°21´16.0´´ 073°55´14.1´´	2	2/4/2018 3:15	91	1	1
aves	foto	chucao	scelorchilus rubecula mochae	4	febrero	2018	isla mocha	reserva isla mocha	cuadrante 1	38°21´16.0´´ 073°55´14.1´´	2	2/4/2018 3:15	91	1	1
aves	foto	chucao	scelorchilus rubecula mochae	4	febrero	2018	isla mocha	reserva isla mocha	cuadrante 1	38°21´16.0´´ 073°55´14.1´´	2	2/4/2018 9:30	93	2	1
aves	foto	chucao	scelorchilus rubecula mochae	4	febrero	2018	isla mocha	reserva isla mocha	cuadrante 1	38°21´16.0´´ 073°55´14.1´´	2	2/4/2018 9:30	93	2	1
aves	foto	chucao	scelorchilus rubecula mochae	4	febrero	2018	isla mocha	reserva isla mocha	cuadrante 1	38°21´16.0´´ 073°55´14.1´´	2	2/4/2018 9:30	93	1	1
aves	foto	chucao	scelorchilus rubecula mochae	4	marzo	2016	isla mocha	reserva isla mocha	cuadrante 3	38°22256 073°53535	8	3/4/2016 15:09	430	1	1
aves	foto	chucao	scelorchilus rubecula mochae	4	marzo	2016	isla mocha	reserva isla mocha	cuadrante 3	38°22256 073°53535	8	3/4/2016 15:09	430	1	1
aves	foto	chucao	scelorchilus rubecula mochae	4	marzo	2016	isla mocha	reserva isla mocha	cuadrante 4	38°24144 073°54118	12b	3/4/2016 7:49	849	1	1
aves	foto	chucao	scelorchilus rubecula mochae	4	marzo	2016	isla mocha	reserva isla mocha	cuadrante 4	38°24144 073°54118	12b	3/4/2016 7:49	849	1	1
aves	foto	chucao	scelorchilus rubecula mochae	4	marzo	2020	isla mocha	reserva isla mocha	cuadrante 4	38°24´14.0´´ 073°54´13.9´´	5	3/4/2020 12:23	131	1	1
aves	foto	chucao	scelorchilus rubecula mochae	4	mayo	2015	isla mocha	reserva isla mocha	cuadrante 3	18 h 0596239 UTM 5752105	12b	5/4/2015 15:49	2093	1	1
aves	foto	chucao	scelorchilus rubecula mochae	4	mayo	2015	isla mocha	reserva isla mocha	cuadrante 3	18 h 0596239 UTM 5752105	12b	5/4/2015 15:49	2093	1	1
aves	foto	chucao	scelorchilus rubecula mochae	5	febrero	2015	isla mocha	reserva isla mocha	cuadrante 1	18 h 0594313 UTM 5754311	5	2/5/2015 7:46	1106	1	1
aves	foto	chucao	scelorchilus rubecula mochae	5	febrero	2015	isla mocha	reserva isla mocha	cuadrante 1	18 h 0594313 UTM 5754311	5	2/5/2015 14:14	1109	1	1
aves	foto	chucao	scelorchilus rubecula mochae	5	febrero	2015	isla mocha	reserva isla mocha	cuadrante 1	18 h 0594313 UTM 5754311	5	2/5/2015 19:13	1110	1	1
aves	foto	chucao	scelorchilus rubecula mochae	5	febrero	2016	isla mocha	reserva isla mocha	cuadrante 3	38°22256 073°53535	8	2/5/2016 21:09	80	1	1
aves	foto	chucao	scelorchilus rubecula mochae	5	febrero	2016	isla mocha	reserva isla mocha	cuadrante 3	38°22256 073°53535	8	2/5/2016 21:09	80	1	1
aves	foto	chucao	scelorchilus rubecula mochae	5	febrero	2016	isla mocha	reserva isla mocha	cuadrante 3	38°22256 073°53535	8	2/5/2016 21:09	80	1	1
aves	foto	chucao	scelorchilus rubecula mochae	5	febrero	2018	isla mocha	reserva isla mocha	cuadrante 1	38°21´16.0´´ 073°55´14.1´´	2	2/5/2018 6:47	97	1	1
aves	foto	chucao	scelorchilus rubecula mochae	5	febrero	2018	isla mocha	reserva isla mocha	cuadrante 1	38°21´16.0´´ 073°55´14.1´´	2	2/5/2018 6:47	97	1	1
aves	foto	chucao	scelorchilus rubecula mochae	5	febrero	2018	isla mocha	reserva isla mocha	cuadrante 1	38°21´16.0´´ 073°55´14.1´´	2	2/5/2018 6:47	97	1	1
aves	foto	chucao	scelorchilus rubecula mochae	5	junio	2016	isla mocha	reserva isla mocha	cuadrante 5	38°23031 073°55064	10	6/5/2016 14:13	239	1	1
aves	foto	chucao	scelorchilus rubecula mochae	5	marzo	2016	isla mocha	reserva isla mocha	cuadrante 3	38°22256 073°53535	8	3/5/2016 14:45	436	1	1
aves	foto	chucao	scelorchilus rubecula mochae	5	marzo	2016	isla mocha	reserva isla mocha	cuadrante 3	38°22256 073°53535	8	3/5/2016 14:45	436	1	1
aves	foto	chucao	scelorchilus rubecula mochae	5	marzo	2017	isla mocha	reserva isla mocha	cuadrante 2	38°23´02.6´´ 073°55´06.9´´	5	3/5/2017 16:28	271	1	1
aves	foto	chucao	scelorchilus rubecula mochae	5	mayo	2015	isla mocha	reserva isla mocha	cuadrante 3	18 h 0596239 UTM 5752105	12b	5/5/2015 11:48	2098	1	1
aves	foto	chucao	scelorchilus rubecula mochae	6	abril	2015	isla mocha	reserva isla mocha	cuadrante 1	18 h 0594313 UTM 5754311	5	4/6/2015 17:56	1977	1	1
aves	foto	chucao	scelorchilus rubecula mochae	6	diciembre	2015	isla mocha	reserva isla mocha	cuadrante 2	38°21367 073°54555	5	12/6/2015 8:28	136	1	1
aves	foto	chucao	scelorchilus rubecula mochae	6	diciembre	2015	isla mocha	reserva isla mocha	cuadrante 2	38°21367 073°54555	5	12/6/2015 12:53	137	1	1
aves	foto	chucao	scelorchilus rubecula mochae	6	enero	2016	isla mocha	reserva isla mocha	cuadrante 3	38°22256 073°53435	8	1/6/2016 18:10	214	1	1
aves	foto	chucao	scelorchilus rubecula mochae	6	enero	2016	isla mocha	reserva isla mocha	cuadrante 3	38°22256 073°53435	8	1/6/2016 18:10	214	1	1
aves	foto	chucao	scelorchilus rubecula mochae	6	febrero	2015	isla mocha	reserva isla mocha	cuadrante 1	18 h 0594313 UTM 5754311	5	2/6/2015 18:39	1119	1	1
aves	foto	chucao	scelorchilus rubecula mochae	6	febrero	2015	isla mocha	reserva isla mocha	cuadrante 1	18 h 0594313 UTM 5754311	5	2/6/2015 20:24	1120	1	1
aves	foto	chucao	scelorchilus rubecula mochae	6	febrero	2016	isla mocha	reserva isla mocha	cuadrante 3	38°22256 073°53535	8	2/6/2016 13:03	87	1	1
aves	foto	chucao	scelorchilus rubecula mochae	6	febrero	2016	isla mocha	reserva isla mocha	cuadrante 3	38°22256 073°53535	8	2/6/2016 13:03	87	1	1
aves	foto	chucao	scelorchilus rubecula mochae	6	febrero	2016	isla mocha	reserva isla mocha	cuadrante 3	38°22256 073°53535	8	2/6/2016 13:55	88	1	1
aves	foto	chucao	scelorchilus rubecula mochae	6	marzo	2015	isla mocha	reserva isla mocha	cuadrante 1	18 h 0594313 UTM 5754311	5	3/6/2015 11:13	1826	1	1
aves	foto	chucao	scelorchilus rubecula mochae	6	marzo	2016	isla mocha	reserva isla mocha	cuadrante 3	38°22256 073°53535	8	3/6/2016 15:05	448	1	1
aves	foto	chucao	scelorchilus rubecula mochae	6	marzo	2016	isla mocha	reserva isla mocha	cuadrante 3	38°22256 073°53535	8	3/6/2016 15:05	448	1	1
aves	foto	chucao	scelorchilus rubecula mochae	6	marzo	2016	isla mocha	reserva isla mocha	cuadrante 3	38°22256 073°53535	8	3/6/2016 20:16	449	1	1
aves	foto	chucao	scelorchilus rubecula mochae	6	marzo	2016	isla mocha	reserva isla mocha	cuadrante 3	38°22256 073°53535	8	3/6/2016 20:16	449	1	1
aves	foto	chucao	scelorchilus rubecula mochae	6	marzo	2018	isla mocha	reserva isla mocha	cuadrante 1	38°21´16.0´´ 073°55´14.1´´	2	3/6/2018 12:15	310	1	1
aves	foto	chucao	scelorchilus rubecula mochae	6	marzo	2020	isla mocha	reserva isla mocha	cuadrante 4	38°24´14.0´´ 073°54´13.9´´	5	3/6/2020 5:35	143	1	1
aves	foto	chucao	scelorchilus rubecula mochae	6	marzo	2020	isla mocha	reserva isla mocha	cuadrante 4	38°24´14.0´´ 073°54´13.9´´	5	3/6/2020 20:00	160	1	1
aves	foto	chucao	scelorchilus rubecula mochae	6	mayo	2015	isla mocha	reserva isla mocha	cuadrante 1	18 h 0594313 UTM 5754311	5	5/6/2015 13:50	2162	1	1
aves	foto	chucao	scelorchilus rubecula mochae	7	diciembre	2015	isla mocha	reserva isla mocha	cuadrante 5	38°23024 073°55060	15	12/7/2015 6:59	138	1	1
aves	foto	chucao	scelorchilus rubecula mochae	7	diciembre	2015	isla mocha	reserva isla mocha	cuadrante 5	38°23024 073°55060	15	12/7/2015 6:59	138	1	1
aves	foto	chucao	scelorchilus rubecula mochae	7	febrero	2015	isla mocha	reserva isla mocha	cuadrante 1	18 h 0594313 UTM 5754311	5	2/7/2015 13:12	1134	1	1
aves	foto	chucao	scelorchilus rubecula mochae	7	febrero	2015	isla mocha	reserva isla mocha	cuadrante 1	18 h 0594313 UTM 5754311	5	2/7/2015 16:08	1135	1	1
aves	foto	chucao	scelorchilus rubecula mochae	7	febrero	2015	isla mocha	reserva isla mocha	cuadrante 1	18 h 0594313 UTM 5754311	5	2/7/2015 18:15	1136	1	1
aves	foto	chucao	scelorchilus rubecula mochae	7	febrero	2017	isla mocha	reserva isla mocha	cuadrante 2	38°23´02.6´´ 073°55´06.9´´	5	2/7/2017 17:00	173	1	1
aves	foto	chucao	scelorchilus rubecula mochae	7	marzo	2017	isla mocha	reserva isla mocha	cuadrante 2	38°23´02.6´´ 073°55´06.9´´	5	3/7/2017 7:42	276	1	1
aves	foto	chucao	scelorchilus rubecula mochae	7	marzo	2017	isla mocha	reserva isla mocha	cuadrante 2	38°23´02.6´´ 073°55´06.9´´	5	3/7/2017 10:42	277	1	1
aves	foto	chucao	scelorchilus rubecula mochae	7	marzo	2020	isla mocha	reserva isla mocha	cuadrante 1	38°21´20.1´´ 073°55´16.8´´	15	3/7/2020 12:37	119	1	1
aves	foto	chucao	scelorchilus rubecula mochae	7	marzo	2020	isla mocha	reserva isla mocha	cuadrante 1	38°21´20.1´´ 073°55´16.8´´	15	3/7/2020 12:37	119	1	1
aves	foto	chucao	scelorchilus rubecula mochae	8	abril	2016	isla mocha	reserva isla mocha	cuadrante 1	38°21201 073°55169	6	4/8/2016 9:22	1	1	1
aves	foto	chucao	scelorchilus rubecula mochae	8	abril	2016	isla mocha	reserva isla mocha	cuadrante 1	38°21201 073°55169	6	4/8/2016 9:22	1	1	1
aves	foto	chucao	scelorchilus rubecula mochae	8	abril	2016	isla mocha	reserva isla mocha	cuadrante 1	38°21201 073°55169	6	4/8/2016 9:43	2	1	1
aves	foto	chucao	scelorchilus rubecula mochae	8	abril	2016	isla mocha	reserva isla mocha	cuadrante 1	38°21201 073°55169	6	4/8/2016 9:43	2	1	1
aves	foto	chucao	scelorchilus rubecula mochae	8	abril	2020	isla mocha	reserva isla mocha	cuadrante 4	38°24´14.7´´ 073°54´11.5´´	4	4/8/2020 15:40	384	1	1
aves	foto	chucao	scelorchilus rubecula mochae	8	diciembre	2015	isla mocha	reserva isla mocha	cuadrante 5	38°23024 073°55060	15	12/8/2015 11:45	153	1	1
aves	foto	chucao	scelorchilus rubecula mochae	8	diciembre	2015	isla mocha	reserva isla mocha	cuadrante 5	38°23024 073°55060	15	12/8/2015 11:45	153	1	1
aves	foto	chucao	scelorchilus rubecula mochae	8	enero	2016	isla mocha	reserva isla mocha	cuadrante 2	38°21367 073°54555	5	1/8/2016 10:20	90	1	1
aves	foto	chucao	scelorchilus rubecula mochae	8	enero	2016	isla mocha	reserva isla mocha	cuadrante 3	38°22256 073°53435	8	1/8/2016 12:08	300	1	1
aves	foto	chucao	scelorchilus rubecula mochae	8	enero	2016	isla mocha	reserva isla mocha	cuadrante 3	38°22256 073°53435	8	1/8/2016 12:08	300	1	1
aves	foto	chucao	scelorchilus rubecula mochae	8	enero	2016	isla mocha	reserva isla mocha	cuadrante 3	38°22256 073°53435	8	1/8/2016 14:26	301	1	1
aves	foto	chucao	scelorchilus rubecula mochae	8	enero	2016	isla mocha	reserva isla mocha	cuadrante 3	38°22256 073°53435	8	1/8/2016 14:26	301	1	1
aves	foto	chucao	scelorchilus rubecula mochae	8	enero	2016	isla mocha	reserva isla mocha	cuadrante 3	38°22256 073°53435	8	1/8/2016 16:52	302	1	1
aves	foto	chucao	scelorchilus rubecula mochae	8	enero	2016	isla mocha	reserva isla mocha	cuadrante 3	38°22256 073°53435	8	1/8/2016 20:24	303	1	1
aves	foto	chucao	scelorchilus rubecula mochae	8	enero	2016	isla mocha	reserva isla mocha	cuadrante 3	38°22256 073°53435	8	1/8/2016 20:24	303	1	1
aves	foto	chucao	scelorchilus rubecula mochae	8	febrero	2015	isla mocha	reserva isla mocha	cuadrante 1	18 h 0594313 UTM 5754311	5	2/8/2015 11:32	1161	1	1
aves	foto	chucao	scelorchilus rubecula mochae	8	febrero	2015	isla mocha	reserva isla mocha	cuadrante 1	18 h 0594313 UTM 5754311	5	2/8/2015 16:16	1162	1	1
aves	foto	chucao	scelorchilus rubecula mochae	8	febrero	2015	isla mocha	reserva isla mocha	cuadrante 3	18 h 0596239 UTM 5752105	12b	2/8/2015 17:49	1067	1	1
aves	foto	chucao	scelorchilus rubecula mochae	8	febrero	2015	isla mocha	reserva isla mocha	cuadrante 3	18 h 0596239 UTM 5752105	12b	2/8/2015 17:49	1067	1	1
aves	foto	chucao	scelorchilus rubecula mochae	8	febrero	2015	isla mocha	reserva isla mocha	cuadrante 3	18 h 0596239 UTM 5752105	12b	2/8/2015 17:49	1067	1	1
aves	foto	chucao	scelorchilus rubecula mochae	8	febrero	2016	isla mocha	reserva isla mocha	cuadrante 3	38°22256 073°53535	8	2/8/2016 15:42	124	1	1
aves	foto	chucao	scelorchilus rubecula mochae	8	febrero	2016	isla mocha	reserva isla mocha	cuadrante 3	38°22256 073°53535	8	2/8/2016 15:42	124	1	1
aves	foto	chucao	scelorchilus rubecula mochae	8	febrero	2018	isla mocha	reserva isla mocha	cuadrante 1	38°21´16.0´´ 073°55´14.1´´	2	2/8/2018 2:59	108	1	1
aves	foto	chucao	scelorchilus rubecula mochae	8	febrero	2018	isla mocha	reserva isla mocha	cuadrante 1	38°21´16.0´´ 073°55´14.1´´	2	2/8/2018 8:19	113	1	1
aves	foto	chucao	scelorchilus rubecula mochae	8	febrero	2018	isla mocha	reserva isla mocha	cuadrante 1	38°21´16.0´´ 073°55´14.1´´	2	2/8/2018 8:19	113	1	1
aves	foto	chucao	scelorchilus rubecula mochae	8	marzo	2016	isla mocha	reserva isla mocha	cuadrante 2	38°21367 073°54555	5	3/8/2016 7:34	369	1	1
aves	foto	chucao	scelorchilus rubecula mochae	8	marzo	2016	isla mocha	reserva isla mocha	cuadrante 2	38°21367 073°54555	5	3/8/2016 10:12	370	1	1
aves	foto	chucao	scelorchilus rubecula mochae	8	marzo	2016	isla mocha	reserva isla mocha	cuadrante 2	38°21367 073°54555	5	3/8/2016 12:34	371	1	1
aves	foto	chucao	scelorchilus rubecula mochae	8	marzo	2016	isla mocha	reserva isla mocha	cuadrante 3	38°22256 073°53535	8	3/8/2016 10:58	475	1	1
aves	foto	chucao	scelorchilus rubecula mochae	8	marzo	2016	isla mocha	reserva isla mocha	cuadrante 3	38°22256 073°53535	8	3/8/2016 10:58	475	1	1
aves	foto	chucao	scelorchilus rubecula mochae	8	marzo	2016	isla mocha	reserva isla mocha	cuadrante 3	38°22256 073°53535	8	3/8/2016 14:46	476	1	1
aves	foto	chucao	scelorchilus rubecula mochae	8	marzo	2016	isla mocha	reserva isla mocha	cuadrante 3	38°22256 073°53535	8	3/8/2016 14:46	476	1	1
aves	foto	chucao	scelorchilus rubecula mochae	8	marzo	2016	isla mocha	reserva isla mocha	cuadrante 3	38°22256 073°53535	8	3/8/2016 15:04	477	1	1
aves	foto	chucao	scelorchilus rubecula mochae	8	marzo	2016	isla mocha	reserva isla mocha	cuadrante 3	38°22256 073°53535	8	3/8/2016 15:04	477	1	1
aves	foto	chucao	scelorchilus rubecula mochae	8	marzo	2016	isla mocha	reserva isla mocha	cuadrante 4	38°24144 073°54118	12b	3/8/2016 9:48	877	1	1
aves	foto	chucao	scelorchilus rubecula mochae	8	marzo	2016	isla mocha	reserva isla mocha	cuadrante 4	38°24144 073°54118	12b	3/8/2016 9:48	877	1	1
aves	foto	chucao	scelorchilus rubecula mochae	9	abril	2015	isla mocha	reserva isla mocha	cuadrante 1	18 h 0594313 UTM 5754311	5	4/9/2015 15:01	1979	1	1
aves	foto	chucao	scelorchilus rubecula mochae	9	abril	2015	isla mocha	reserva isla mocha	cuadrante 1	18 h 0594313 UTM 5754311	5	4/9/2015 18:12	1980	1	1
aves	foto	chucao	scelorchilus rubecula mochae	9	abril	2020	isla mocha	reserva isla mocha	cuadrante 4	38°24´14.7´´ 073°54´11.5´´	4	4/9/2020 19:47	393	1	1
aves	foto	chucao	scelorchilus rubecula mochae	9	diciembre	2015	isla mocha	reserva isla mocha	cuadrante 3	38°22256 073°53435	8	12/9/2015 18:12	157	1	1
aves	foto	chucao	scelorchilus rubecula mochae	9	diciembre	2015	isla mocha	reserva isla mocha	cuadrante 3	38°22256 073°53435	8	12/9/2015 18:12	157	1	1
aves	foto	chucao	scelorchilus rubecula mochae	9	diciembre	2015	isla mocha	reserva isla mocha	cuadrante 5	38°23024 073°55060	15	12/9/2015 9:53	164	1	1
aves	foto	chucao	scelorchilus rubecula mochae	9	diciembre	2015	isla mocha	reserva isla mocha	cuadrante 5	38°23024 073°55060	15	12/9/2015 9:53	164	1	1
aves	foto	chucao	scelorchilus rubecula mochae	9	diciembre	2015	isla mocha	reserva isla mocha	cuadrante 5	38°23024 073°55060	15	12/9/2015 15:46	166	1	1
aves	foto	chucao	scelorchilus rubecula mochae	9	enero	2016	isla mocha	reserva isla mocha	cuadrante 3	38°22256 073°53435	8	1/9/2016 13:30	332	1	1
aves	foto	chucao	scelorchilus rubecula mochae	9	febrero	2015	isla mocha	reserva isla mocha	cuadrante 1	18 h 0594313 UTM 5754311	5	2/9/2015 19:43	1174	1	1
aves	foto	chucao	scelorchilus rubecula mochae	9	febrero	2015	isla mocha	reserva isla mocha	cuadrante 3	18 h 0596239 UTM 5752105	12b	2/9/2015 13:02	1074	1	1
aves	foto	chucao	scelorchilus rubecula mochae	9	febrero	2015	isla mocha	reserva isla mocha	cuadrante 3	18 h 0596239 UTM 5752105	12b	2/9/2015 13:02	1074	1	1
aves	foto	chucao	scelorchilus rubecula mochae	9	febrero	2017	isla mocha	reserva isla mocha	cuadrante 2	38°23´02.6´´ 073°55´06.9´´	5	2/9/2017 7:54	179	1	1
aves	foto	chucao	scelorchilus rubecula mochae	9	febrero	2018	isla mocha	reserva isla mocha	cuadrante 1	38°21´16.0´´ 073°55´14.1´´	2	2/9/2018 9:04	125	1	1
aves	foto	chucao	scelorchilus rubecula mochae	9	junio	2016	isla mocha	reserva isla mocha	cuadrante 2	38°21367 073°54555	5	6/9/2016 9:14	726	1	1
aves	foto	chucao	scelorchilus rubecula mochae	9	marzo	2016	isla mocha	reserva isla mocha	cuadrante 4	38°24144 073°54118	12b	3/9/2016 9:45	884	1	1
aves	foto	chucao	scelorchilus rubecula mochae	9	marzo	2016	isla mocha	reserva isla mocha	cuadrante 4	38°24144 073°54118	12b	3/9/2016 9:45	884	1	1
aves	foto	chucao	scelorchilus rubecula mochae	9	marzo	2020	isla mocha	reserva isla mocha	cuadrante 4	38°24´14.0´´ 073°54´13.9´´	5	3/9/2020 17:26	191	1	1
aves	foto	chucao	scelorchilus rubecula mochae	9	marzo	2020	isla mocha	reserva isla mocha	cuadrante 4	38°24´14.0´´ 073°54´13.9´´	5	3/9/2020 18:12	192	1	1
aves	foto	chucao	scelorchilus rubecula mochae	9	mayo	2016	isla mocha	reserva isla mocha	cuadrante 2	38°21367 073°54555	5	5/9/2016 14:43	536	1	1
aves	foto	chucao	scelorchilus rubecula mochae	9	mayo	2017	isla mocha	reserva isla mocha	cuadrante 3	38°22´26.9´´ 073°53´55.0´´	1	5/9/2017 12:43	405	1	1
aves	foto	chucao	scelorchilus rubecula mochae	9	mayo	2017	isla mocha	reserva isla mocha	cuadrante 3	38°22´26.9´´ 073°53´55.0´´	1	5/9/2017 12:43	405	1	1
aves	foto	chucao	scelorchilus rubecula mochae	10	abril	2015	isla mocha	reserva isla mocha	cuadrante 1	18 h 0594313 UTM 5754311	5	4/10/2015 9:55	1982	1	1
aves	foto	chucao	scelorchilus rubecula mochae	10	abril	2015	isla mocha	reserva isla mocha	cuadrante 1	18 h 0594313 UTM 5754311	5	4/10/2015 19:02	1983	1	1
aves	foto	chucao	scelorchilus rubecula mochae	10	abril	2015	isla mocha	reserva isla mocha	cuadrante 3	18 h 0596239 UTM 5752105	12b	4/10/2015 18:03	1784	1	1
aves	foto	chucao	scelorchilus rubecula mochae	10	febrero	2015	isla mocha	reserva isla mocha	cuadrante 1	18 h 0594313 UTM 5754311	5	2/10/2015 18:49	1175	1	1
aves	foto	chucao	scelorchilus rubecula mochae	10	febrero	2015	isla mocha	reserva isla mocha	cuadrante 4	18 h 0595728 UTM 5748763	3	2/10/2015 3:11	240	1	1
aves	foto	chucao	scelorchilus rubecula mochae	10	febrero	2015	isla mocha	reserva isla mocha	cuadrante 4	18 h 0595728 UTM 5748763	3	2/10/2015 3:11	240	1	1
aves	foto	chucao	scelorchilus rubecula mochae	10	febrero	2015	isla mocha	reserva isla mocha	cuadrante 4	18 h 0595728 UTM 5748763	3	2/10/2015 3:11	240	1	1
aves	foto	chucao	scelorchilus rubecula mochae	10	febrero	2018	isla mocha	reserva isla mocha	cuadrante 1	38°21´16.0´´ 073°55´14.1´´	2	2/10/2018 8:37	131	1	1
aves	foto	chucao	scelorchilus rubecula mochae	10	febrero	2018	isla mocha	reserva isla mocha	cuadrante 1	38°21´16.0´´ 073°55´14.1´´	2	2/10/2018 8:37	131	1	1
aves	foto	chucao	scelorchilus rubecula mochae	10	febrero	2018	isla mocha	reserva isla mocha	cuadrante 1	38°21´16.0´´ 073°55´14.1´´	2	2/10/2018 8:37	131	1	1
aves	foto	chucao	scelorchilus rubecula mochae	10	febrero	2018	isla mocha	reserva isla mocha	cuadrante 1	38°21´16.0´´ 073°55´14.1´´	2	2/10/2018 11:16	135	1	1
aves	foto	chucao	scelorchilus rubecula mochae	10	junio	2016	isla mocha	reserva isla mocha	cuadrante 5	38°23031 073°55064	10	6/10/2016 16:17	249	1	1
aves	foto	chucao	scelorchilus rubecula mochae	10	marzo	2015	isla mocha	reserva isla mocha	cuadrante 1	18 h 0594313 UTM 5754311	5	3/10/2015 19:26	1837	1	1
aves	foto	chucao	scelorchilus rubecula mochae	10	marzo	2016	isla mocha	reserva isla mocha	cuadrante 2	38°21367 073°54555	5	3/10/2016 10:27	373	1	1
aves	foto	chucao	scelorchilus rubecula mochae	10	marzo	2017	isla mocha	reserva isla mocha	cuadrante 2	38°23´02.6´´ 073°55´06.9´´	5	3/10/2017 11:03	292	1	1
aves	foto	chucao	scelorchilus rubecula mochae	10	marzo	2020	isla mocha	reserva isla mocha	cuadrante 4	38°24´14.0´´ 073°54´13.9´´	5	3/10/2020 19:40	213	1	1
aves	foto	chucao	scelorchilus rubecula mochae	11	diciembre	2015	isla mocha	reserva isla mocha	cuadrante 2	38°21367 073°54555	5	12/11/2015 14:22	236	1	1
aves	foto	chucao	scelorchilus rubecula mochae	11	diciembre	2015	isla mocha	reserva isla mocha	cuadrante 3	38°22256 073°53435	8	12/11/2015 13:57	177	1	1
aves	foto	chucao	scelorchilus rubecula mochae	11	diciembre	2015	isla mocha	reserva isla mocha	cuadrante 3	38°22256 073°53435	8	12/11/2015 13:57	177	1	1
aves	foto	chucao	scelorchilus rubecula mochae	11	diciembre	2015	isla mocha	reserva isla mocha	cuadrante 5	38°23024 073°55060	15	12/11/2015 6:41	213	1	1
aves	foto	chucao	scelorchilus rubecula mochae	11	diciembre	2015	isla mocha	reserva isla mocha	cuadrante 5	38°23024 073°55060	15	12/11/2015 6:41	213	1	1
aves	foto	chucao	scelorchilus rubecula mochae	11	diciembre	2015	isla mocha	reserva isla mocha	cuadrante 5	38°23024 073°55060	15	12/11/2015 9:47	215	1	1
aves	foto	chucao	scelorchilus rubecula mochae	11	diciembre	2015	isla mocha	reserva isla mocha	cuadrante 5	38°23024 073°55060	15	12/11/2015 9:47	215	1	1
aves	foto	chucao	scelorchilus rubecula mochae	11	diciembre	2015	isla mocha	reserva isla mocha	cuadrante 5	38°23024 073°55060	15	12/11/2015 11:40	216	1	1
aves	foto	chucao	scelorchilus rubecula mochae	11	diciembre	2015	isla mocha	reserva isla mocha	cuadrante 5	38°23024 073°55060	15	12/11/2015 11:40	216	1	1
aves	foto	chucao	scelorchilus rubecula mochae	11	enero	2016	isla mocha	reserva isla mocha	cuadrante 3	38°22256 073°53435	8	1/11/2016 7:23	401	1	1
aves	foto	chucao	scelorchilus rubecula mochae	11	enero	2016	isla mocha	reserva isla mocha	cuadrante 3	38°22256 073°53435	8	1/11/2016 7:23	401	1	1
aves	foto	chucao	scelorchilus rubecula mochae	11	febrero	2015	isla mocha	reserva isla mocha	cuadrante 1	18 h 0594313 UTM 5754311	5	2/11/2015 9:40	1192	1	1
aves	foto	chucao	scelorchilus rubecula mochae	11	febrero	2015	isla mocha	reserva isla mocha	cuadrante 1	18 h 0594313 UTM 5754311	5	2/11/2015 17:09	1193	1	1
aves	foto	chucao	scelorchilus rubecula mochae	11	febrero	2015	isla mocha	reserva isla mocha	cuadrante 1	18 h 0594313 UTM 5754311	5	2/11/2015 17:14	1194	1	1
aves	foto	chucao	scelorchilus rubecula mochae	11	febrero	2015	isla mocha	reserva isla mocha	cuadrante 3	18 h 0596239 UTM 5752105	12b	2/11/2015 11:27	1087	1	1
aves	foto	chucao	scelorchilus rubecula mochae	11	febrero	2015	isla mocha	reserva isla mocha	cuadrante 3	18 h 0596239 UTM 5752105	12b	2/11/2015 11:27	1087	1	1
aves	foto	chucao	scelorchilus rubecula mochae	11	febrero	2015	isla mocha	reserva isla mocha	cuadrante 3	18 h 0596239 UTM 5752105	12b	2/11/2015 14:14	1089	1	1
aves	foto	chucao	scelorchilus rubecula mochae	11	febrero	2015	isla mocha	reserva isla mocha	cuadrante 3	18 h 0596239 UTM 5752105	12b	2/11/2015 14:14	1089	1	1
aves	foto	chucao	scelorchilus rubecula mochae	11	febrero	2015	isla mocha	reserva isla mocha	cuadrante 3	18 h 0596239 UTM 5752105	12b	2/11/2015 16:51	1090	1	1
aves	foto	chucao	scelorchilus rubecula mochae	11	febrero	2015	isla mocha	reserva isla mocha	cuadrante 3	18 h 0596239 UTM 5752105	12b	2/11/2015 16:52	1090	1	1
aves	foto	chucao	scelorchilus rubecula mochae	11	febrero	2016	isla mocha	reserva isla mocha	cuadrante 3	38°22256 073°53535	8	2/11/2016 10:03	151	1	1
aves	foto	chucao	scelorchilus rubecula mochae	11	febrero	2016	isla mocha	reserva isla mocha	cuadrante 3	38°22256 073°53535	8	2/11/2016 10:03	151	1	1
aves	foto	chucao	scelorchilus rubecula mochae	11	febrero	2016	isla mocha	reserva isla mocha	cuadrante 3	38°22256 073°53535	8	2/11/2016 19:00	154	1	1
aves	foto	chucao	scelorchilus rubecula mochae	11	febrero	2016	isla mocha	reserva isla mocha	cuadrante 3	38°22256 073°53535	8	2/11/2016 19:00	154	1	1
aves	foto	chucao	scelorchilus rubecula mochae	11	febrero	2016	isla mocha	reserva isla mocha	cuadrante 3	38°22256 073°53535	8	2/11/2016 19:00	154	1	1
aves	foto	chucao	scelorchilus rubecula mochae	11	febrero	2017	isla mocha	reserva isla mocha	cuadrante 2	38°23´02.6´´ 073°55´06.9´´	5	2/11/2017 9:11	184	1	1
aves	foto	chucao	scelorchilus rubecula mochae	11	junio	2016	isla mocha	reserva isla mocha	cuadrante 2	38°21367 073°54555	5	6/11/2016 18:33	730	1	1
aves	foto	chucao	scelorchilus rubecula mochae	11	marzo	2016	isla mocha	reserva isla mocha	cuadrante 2	38°21367 073°54555	5	3/11/2016 12:02	374	1	1
aves	foto	chucao	scelorchilus rubecula mochae	11	marzo	2020	isla mocha	reserva isla mocha	cuadrante 4	38°24´14.0´´ 073°54´13.9´´	5	3/11/2020 12:04	222	1	1
aves	foto	chucao	scelorchilus rubecula mochae	12	abril	2015	isla mocha	reserva isla mocha	cuadrante 1	18 h 0594313 UTM 5754311	5	4/12/2015 10:15	1998	1	1
aves	foto	chucao	scelorchilus rubecula mochae	12	abril	2015	isla mocha	reserva isla mocha	cuadrante 1	18 h 0594313 UTM 5754311	5	4/12/2015 10:18	1999	1	1
aves	foto	chucao	scelorchilus rubecula mochae	12	abril	2015	isla mocha	reserva isla mocha	cuadrante 1	18 h 0594313 UTM 5754311	5	4/12/2015 13:49	2000	1	1
aves	foto	chucao	scelorchilus rubecula mochae	12	abril	2015	isla mocha	reserva isla mocha	cuadrante 3	18 h 0596239 UTM 5752105	12b	4/12/2015 15:40	1812	1	1
aves	foto	chucao	scelorchilus rubecula mochae	12	abril	2015	isla mocha	reserva isla mocha	cuadrante 3	18 h 0596239 UTM 5752105	12b	4/12/2015 15:40	1812	1	1
aves	foto	chucao	scelorchilus rubecula mochae	12	diciembre	2015	isla mocha	reserva isla mocha	cuadrante 3	38°22256 073°53435	8	12/12/2015 8:32	197	1	1
aves	foto	chucao	scelorchilus rubecula mochae	12	diciembre	2015	isla mocha	reserva isla mocha	cuadrante 3	38°22256 073°53435	8	12/12/2015 8:32	197	1	1
aves	foto	chucao	scelorchilus rubecula mochae	12	diciembre	2015	isla mocha	reserva isla mocha	cuadrante 5	38°23024 073°55060	15	12/12/2015 8:34	437	1	1
aves	foto	chucao	scelorchilus rubecula mochae	12	diciembre	2015	isla mocha	reserva isla mocha	cuadrante 5	38°23024 073°55060	15	12/12/2015 8:34	437	1	1
aves	foto	chucao	scelorchilus rubecula mochae	12	diciembre	2015	isla mocha	reserva isla mocha	cuadrante 5	38°23024 073°55060	15	12/12/2015 12:24	440	1	1
aves	foto	chucao	scelorchilus rubecula mochae	12	diciembre	2015	isla mocha	reserva isla mocha	cuadrante 5	38°23024 073°55060	15	12/12/2015 12:24	440	1	1
aves	foto	chucao	scelorchilus rubecula mochae	12	diciembre	2015	isla mocha	reserva isla mocha	cuadrante 5	38°23024 073°55060	15	12/12/2015 14:13	441	1	1
aves	foto	chucao	scelorchilus rubecula mochae	12	diciembre	2015	isla mocha	reserva isla mocha	cuadrante 5	38°23024 073°55060	15	12/12/2015 14:13	441	1	1
aves	foto	chucao	scelorchilus rubecula mochae	12	diciembre	2015	isla mocha	reserva isla mocha	cuadrante 5	38°23024 073°55060	15	12/12/2015 14:13	441	1	1
aves	foto	chucao	scelorchilus rubecula mochae	12	diciembre	2015	isla mocha	reserva isla mocha	cuadrante 5	38°23024 073°55060	15	12/12/2015 15:18	442	1	1
aves	foto	chucao	scelorchilus rubecula mochae	12	diciembre	2015	isla mocha	reserva isla mocha	cuadrante 5	38°23024 073°55060	15	12/12/2015 20:40	444	1	1
aves	foto	chucao	scelorchilus rubecula mochae	12	diciembre	2015	isla mocha	reserva isla mocha	cuadrante 5	38°23024 073°55060	15	12/12/2015 21:04	445	1	1
aves	foto	chucao	scelorchilus rubecula mochae	12	diciembre	2015	isla mocha	reserva isla mocha	cuadrante 5	38°23024 073°55060	15	12/12/2015 21:04	445	1	1
aves	foto	chucao	scelorchilus rubecula mochae	12	enero	2016	isla mocha	reserva isla mocha	cuadrante 3	38°22256 073°53435	8	1/12/2016 10:20	494	1	1
aves	foto	chucao	scelorchilus rubecula mochae	12	enero	2016	isla mocha	reserva isla mocha	cuadrante 3	38°22256 073°53435	8	1/12/2016 10:20	494	1	1
aves	foto	chucao	scelorchilus rubecula mochae	12	febrero	2015	isla mocha	reserva isla mocha	cuadrante 1	18 h 0594313 UTM 5754311	5	2/12/2015 10:02	1209	1	1
aves	foto	chucao	scelorchilus rubecula mochae	12	febrero	2015	isla mocha	reserva isla mocha	cuadrante 3	18 h 0596239 UTM 5752105	12b	2/12/2015 20:29	1125	1	1
aves	foto	chucao	scelorchilus rubecula mochae	12	febrero	2015	isla mocha	reserva isla mocha	cuadrante 3	18 h 0596239 UTM 5752105	12b	2/12/2015 20:29	1125	1	1
aves	foto	chucao	scelorchilus rubecula mochae	12	febrero	2018	isla mocha	reserva isla mocha	cuadrante 1	38°21´16.0´´ 073°55´14.1´´	2	2/12/2018 3:33	145	1	1
aves	foto	chucao	scelorchilus rubecula mochae	12	febrero	2018	isla mocha	reserva isla mocha	cuadrante 1	38°21´16.0´´ 073°55´14.1´´	2	2/12/2018 5:11	149	1	1
aves	foto	chucao	scelorchilus rubecula mochae	12	marzo	2015	isla mocha	reserva isla mocha	cuadrante 1	18 h 0594313 UTM 5754311	5	3/12/2015 17:26	1842	1	1
aves	foto	chucao	scelorchilus rubecula mochae	12	marzo	2015	isla mocha	reserva isla mocha	cuadrante 1	18 h 0594313 UTM 5754311	5	3/12/2015 17:45	1843	1	1
aves	foto	chucao	scelorchilus rubecula mochae	12	marzo	2015	isla mocha	reserva isla mocha	cuadrante 3	18 h 0596239 UTM 5752105	12b	3/12/2015 15:20	1641	1	1
aves	foto	chucao	scelorchilus rubecula mochae	12	marzo	2015	isla mocha	reserva isla mocha	cuadrante 3	18 h 0596239 UTM 5752105	12b	3/12/2015 15:20	1641	1	1
aves	foto	chucao	scelorchilus rubecula mochae	12	marzo	2016	isla mocha	reserva isla mocha	cuadrante 4	38°24144 073°54118	12b	3/12/2016 13:09	912	1	1
aves	foto	chucao	scelorchilus rubecula mochae	12	marzo	2016	isla mocha	reserva isla mocha	cuadrante 4	38°24144 073°54118	12b	3/12/2016 13:09	912	1	1
aves	foto	chucao	scelorchilus rubecula mochae	13	abril	2015	isla mocha	reserva isla mocha	cuadrante 1	18 h 0594313 UTM 5754311	5	4/13/2015 9:45	2010	1	1
aves	foto	chucao	scelorchilus rubecula mochae	13	abril	2015	isla mocha	reserva isla mocha	cuadrante 1	18 h 0594313 UTM 5754311	5	4/13/2015 9:52	2011	1	1
aves	foto	chucao	scelorchilus rubecula mochae	13	abril	2015	isla mocha	reserva isla mocha	cuadrante 1	18 h 0594313 UTM 5754311	5	4/13/2015 10:45	2012	1	1
aves	foto	chucao	scelorchilus rubecula mochae	13	enero	2016	isla mocha	reserva isla mocha	cuadrante 3	38°22256 073°53435	8	1/13/2016 14:08	552	1	1
aves	foto	chucao	scelorchilus rubecula mochae	13	enero	2016	isla mocha	reserva isla mocha	cuadrante 3	38°22256 073°53435	8	1/13/2016 14:08	552	1	1
aves	foto	chucao	scelorchilus rubecula mochae	13	enero	2016	isla mocha	reserva isla mocha	cuadrante 3	38°22256 073°53435	8	1/13/2016 19:47	553	1	1
aves	foto	chucao	scelorchilus rubecula mochae	13	enero	2016	isla mocha	reserva isla mocha	cuadrante 3	38°22256 073°53435	8	1/13/2016 19:47	553	1	1
aves	foto	chucao	scelorchilus rubecula mochae	13	febrero	2015	isla mocha	reserva isla mocha	cuadrante 1	18 h 0594313 UTM 5754311	5	2/13/2015 11:35	1233	1	1
aves	foto	chucao	scelorchilus rubecula mochae	13	febrero	2016	isla mocha	reserva isla mocha	cuadrante 3	38°22256 073°53535	8	2/13/2016 15:51	184	1	1
aves	foto	chucao	scelorchilus rubecula mochae	13	febrero	2016	isla mocha	reserva isla mocha	cuadrante 3	38°22256 073°53535	8	2/13/2016 15:51	184	1	1
aves	foto	chucao	scelorchilus rubecula mochae	13	junio	2016	isla mocha	reserva isla mocha	cuadrante 5	38°23031 073°55064	10	6/13/2016 14:56	256	1	1
aves	foto	chucao	scelorchilus rubecula mochae	13	marzo	2015	isla mocha	reserva isla mocha	cuadrante 3	18 h 0596239 UTM 5752105	12b	3/13/2015 11:19	1646	1	1
aves	foto	chucao	scelorchilus rubecula mochae	13	mayo	2016	isla mocha	reserva isla mocha	cuadrante 2	38°21367 073°54555	5	5/13/2016 9:59	569	1	1
aves	foto	chucao	scelorchilus rubecula mochae	13	mayo	2016	isla mocha	reserva isla mocha	cuadrante 2	38°21367 073°54555	5	5/13/2016 10:09	570	1	1
aves	foto	chucao	scelorchilus rubecula mochae	14	abril	2017	isla mocha	reserva isla mocha	cuadrante 3	38°22´26.9´´ 073°53´55.0´´	1	4/14/2017 9:11	223	1	1
aves	foto	chucao	scelorchilus rubecula mochae	14	enero	2016	isla mocha	reserva isla mocha	cuadrante 2	38°21367 073°54555	5	1/14/2016 8:01	172	1	1
aves	foto	chucao	scelorchilus rubecula mochae	14	enero	2016	isla mocha	reserva isla mocha	cuadrante 2	38°21367 073°54555	5	1/14/2016 8:07	173	1	1
aves	foto	chucao	scelorchilus rubecula mochae	14	enero	2016	isla mocha	reserva isla mocha	cuadrante 3	38°22256 073°53435	8	1/14/2016 14:08	595	1	1
aves	foto	chucao	scelorchilus rubecula mochae	14	enero	2016	isla mocha	reserva isla mocha	cuadrante 3	38°22256 073°53435	8	1/14/2016 14:08	595	1	1
aves	foto	chucao	scelorchilus rubecula mochae	14	febrero	2015	isla mocha	reserva isla mocha	cuadrante 1	18 h 0594313 UTM 5754311	5	2/14/2015 7:44	1281	1	1
aves	foto	chucao	scelorchilus rubecula mochae	14	febrero	2015	isla mocha	reserva isla mocha	cuadrante 1	18 h 0594313 UTM 5754311	5	2/14/2015 17:24	1283	1	1
aves	foto	chucao	scelorchilus rubecula mochae	14	febrero	2015	isla mocha	reserva isla mocha	cuadrante 1	18 h 0594313 UTM 5754311	5	2/14/2015 19:07	1284	1	1
aves	foto	chucao	scelorchilus rubecula mochae	14	febrero	2015	isla mocha	reserva isla mocha	cuadrante 1	18 h 0594313 UTM 5754311	5	2/14/2015 20:19	1285	1	1
aves	foto	chucao	scelorchilus rubecula mochae	14	febrero	2015	isla mocha	reserva isla mocha	cuadrante 1	18 h 0594313 UTM 5754311	5	2/14/2015 20:20	1286	1	1
aves	foto	chucao	scelorchilus rubecula mochae	14	febrero	2015	isla mocha	reserva isla mocha	cuadrante 1	18 h 0594313 UTM 5754311	5	2/14/2015 20:34	1287	1	1
aves	foto	chucao	scelorchilus rubecula mochae	14	febrero	2018	isla mocha	reserva isla mocha	cuadrante 1	38°21´16.0´´ 073°55´14.1´´	2	2/14/2018 2:17	167	1	1
aves	foto	chucao	scelorchilus rubecula mochae	14	febrero	2018	isla mocha	reserva isla mocha	cuadrante 1	38°21´16.0´´ 073°55´14.1´´	2	2/14/2018 9:12	173	1	1
aves	foto	chucao	scelorchilus rubecula mochae	14	marzo	2015	isla mocha	reserva isla mocha	cuadrante 1	18 h 0594313 UTM 5754311	5	3/14/2015 17:32	1849	1	1
aves	foto	chucao	scelorchilus rubecula mochae	14	marzo	2015	isla mocha	reserva isla mocha	cuadrante 3	18 h 0596239 UTM 5752105	12b	3/14/2015 20:25	1652	1	1
aves	foto	chucao	scelorchilus rubecula mochae	14	marzo	2016	isla mocha	reserva isla mocha	cuadrante 2	38°21367 073°54555	5	3/14/2016 13:58	385	1	1
aves	foto	chucao	scelorchilus rubecula mochae	14	marzo	2016	isla mocha	reserva isla mocha	cuadrante 3	38°22256 073°53535	8	3/14/2016 12:19	528	1	1
aves	foto	chucao	scelorchilus rubecula mochae	14	marzo	2016	isla mocha	reserva isla mocha	cuadrante 3	38°22256 073°53535	8	3/14/2016 12:19	528	1	1
aves	foto	chucao	scelorchilus rubecula mochae	15	abril	2015	isla mocha	reserva isla mocha	cuadrante 1	18 h 0594313 UTM 5754311	5	4/15/2015 12:47	2036	1	1
aves	foto	chucao	scelorchilus rubecula mochae	15	abril	2015	isla mocha	reserva isla mocha	cuadrante 1	18 h 0594313 UTM 5754311	5	4/15/2015 16:24	2037	1	1
aves	foto	chucao	scelorchilus rubecula mochae	15	abril	2015	isla mocha	reserva isla mocha	cuadrante 1	18 h 0594313 UTM 5754311	5	4/15/2015 18:22	2038	1	1
aves	foto	chucao	scelorchilus rubecula mochae	15	abril	2016	isla mocha	reserva isla mocha	cuadrante 2	38°21367 073°54555	5	4/15/2016 13:31	414	1	1
aves	foto	chucao	scelorchilus rubecula mochae	15	abril	2016	isla mocha	reserva isla mocha	cuadrante 2	38°21367 073°54555	5	4/15/2016 19:06	415	1	1
aves	foto	chucao	scelorchilus rubecula mochae	15	diciembre	2016	isla mocha	reserva isla mocha	cuadrante 5	38°23´02.6´´ 073°55´06.9´´	5	12/15/2016 16:41	376	1	1
aves	foto	chucao	scelorchilus rubecula mochae	15	enero	2016	isla mocha	reserva isla mocha	cuadrante 2	38°21367 073°54555	5	1/15/2016 11:28	224	1	1
aves	foto	chucao	scelorchilus rubecula mochae	15	enero	2016	isla mocha	reserva isla mocha	cuadrante 3	38°22256 073°53435	8	1/15/2016 7:28	717	1	1
aves	foto	chucao	scelorchilus rubecula mochae	15	enero	2016	isla mocha	reserva isla mocha	cuadrante 3	38°22256 073°53435	8	1/15/2016 7:28	717	1	1
aves	foto	chucao	scelorchilus rubecula mochae	15	enero	2016	isla mocha	reserva isla mocha	cuadrante 3	38°22256 073°53435	8	1/15/2016 7:28	717	1	1
aves	foto	chucao	scelorchilus rubecula mochae	15	enero	2016	isla mocha	reserva isla mocha	cuadrante 3	38°22256 073°53435	8	1/15/2016 13:34	718	1	1
aves	foto	chucao	scelorchilus rubecula mochae	15	enero	2016	isla mocha	reserva isla mocha	cuadrante 3	38°22256 073°53435	8	1/15/2016 13:34	718	1	1
aves	foto	chucao	scelorchilus rubecula mochae	15	enero	2016	isla mocha	reserva isla mocha	cuadrante 3	38°22256 073°53435	8	1/15/2016 18:09	719	1	1
aves	foto	chucao	scelorchilus rubecula mochae	15	enero	2016	isla mocha	reserva isla mocha	cuadrante 3	38°22256 073°53435	8	1/15/2016 18:09	719	1	1
aves	foto	chucao	scelorchilus rubecula mochae	15	febrero	2015	isla mocha	reserva isla mocha	cuadrante 1	18 h 0594313 UTM 5754311	5	2/15/2015 12:35	1316	1	1
aves	foto	chucao	scelorchilus rubecula mochae	15	febrero	2015	isla mocha	reserva isla mocha	cuadrante 1	18 h 0594313 UTM 5754311	5	2/15/2015 19:31	1318	1	1
aves	foto	chucao	scelorchilus rubecula mochae	15	febrero	2015	isla mocha	reserva isla mocha	cuadrante 1	18 h 0594313 UTM 5754311	5	2/15/2015 19:48	1319	1	1
aves	foto	chucao	scelorchilus rubecula mochae	15	febrero	2015	isla mocha	reserva isla mocha	cuadrante 1	18 h 0594313 UTM 5754311	5	2/15/2015 20:05	1320	1	1
aves	foto	chucao	scelorchilus rubecula mochae	15	febrero	2016	isla mocha	reserva isla mocha	cuadrante 3	38°22256 073°53535	8	2/15/2016 9:39	234	1	1
aves	foto	chucao	scelorchilus rubecula mochae	15	febrero	2016	isla mocha	reserva isla mocha	cuadrante 3	38°22256 073°53535	8	2/15/2016 9:39	234	1	1
aves	foto	chucao	scelorchilus rubecula mochae	15	febrero	2016	isla mocha	reserva isla mocha	cuadrante 3	38°22256 073°53535	8	2/15/2016 17:35	235	1	1
aves	foto	chucao	scelorchilus rubecula mochae	15	febrero	2016	isla mocha	reserva isla mocha	cuadrante 3	38°22256 073°53535	8	2/15/2016 17:35	235	1	1
aves	foto	chucao	scelorchilus rubecula mochae	15	febrero	2016	isla mocha	reserva isla mocha	cuadrante 3	38°22256 073°53535	8	2/15/2016 19:34	236	1	1
aves	foto	chucao	scelorchilus rubecula mochae	15	febrero	2016	isla mocha	reserva isla mocha	cuadrante 3	38°22256 073°53535	8	2/15/2016 19:34	236	1	1
aves	foto	chucao	scelorchilus rubecula mochae	15	febrero	2017	isla mocha	reserva isla mocha	cuadrante 2	38°23´02.6´´ 073°55´06.9´´	5	2/15/2017 14:29	195	1	1
aves	foto	chucao	scelorchilus rubecula mochae	15	febrero	2017	isla mocha	reserva isla mocha	cuadrante 3	38°22´26.9´´ 073°53´55.0´´	1	2/15/2017 5:03	65	1	1
aves	foto	chucao	scelorchilus rubecula mochae	15	febrero	2017	isla mocha	reserva isla mocha	cuadrante 3	38°22´26.9´´ 073°53´55.0´´	1	2/15/2017 5:04	65	1	1
aves	foto	chucao	scelorchilus rubecula mochae	15	febrero	2018	isla mocha	reserva isla mocha	cuadrante 1	38°21´16.0´´ 073°55´14.1´´	2	2/15/2018 3:26	180	1	1
aves	foto	chucao	scelorchilus rubecula mochae	15	junio	2016	isla mocha	reserva isla mocha	cuadrante 5	38°23031 073°55064	10	6/15/2016 14:47	260	1	1
aves	foto	chucao	scelorchilus rubecula mochae	15	marzo	2015	isla mocha	reserva isla mocha	cuadrante 1	18 h 0594313 UTM 5754311	5	3/15/2015 17:14	1857	1	1
aves	foto	chucao	scelorchilus rubecula mochae	15	marzo	2016	isla mocha	reserva isla mocha	cuadrante 3	38°22256 073°53535	8	3/15/2016 9:39	540	1	1
aves	foto	chucao	scelorchilus rubecula mochae	15	marzo	2016	isla mocha	reserva isla mocha	cuadrante 3	38°22256 073°53535	8	3/15/2016 9:39	540	1	1
aves	foto	chucao	scelorchilus rubecula mochae	15	mayo	2016	isla mocha	reserva isla mocha	cuadrante 2	38°21367 073°54555	5	5/15/2016 14:07	593	1	1
aves	foto	chucao	scelorchilus rubecula mochae	16	abril	2015	isla mocha	reserva isla mocha	cuadrante 3	18 h 0596239 UTM 5752105	12b	4/16/2015 13:34	1864	1	1
aves	foto	chucao	scelorchilus rubecula mochae	16	abril	2015	isla mocha	reserva isla mocha	cuadrante 3	18 h 0596239 UTM 5752105	12b	4/16/2015 13:34	1864	1	1
aves	foto	chucao	scelorchilus rubecula mochae	16	abril	2017	isla mocha	reserva isla mocha	cuadrante 3	38°22´26.9´´ 073°53´55.0´´	1	4/16/2017 4:32	230	1	1
aves	foto	chucao	scelorchilus rubecula mochae	16	abril	2017	isla mocha	reserva isla mocha	cuadrante 3	38°22´26.9´´ 073°53´55.0´´	1	4/16/2017 4:32	230	1	1
aves	foto	chucao	scelorchilus rubecula mochae	16	enero	2016	isla mocha	reserva isla mocha	cuadrante 3	38°22256 073°53435	8	1/16/2016 11:24	784	1	1
aves	foto	chucao	scelorchilus rubecula mochae	16	enero	2016	isla mocha	reserva isla mocha	cuadrante 3	38°22256 073°53435	8	1/16/2016 11:24	784	1	1
aves	foto	chucao	scelorchilus rubecula mochae	16	febrero	2017	isla mocha	reserva isla mocha	cuadrante 3	38°22´26.9´´ 073°53´55.0´´	1	2/16/2017 10:01	72	1	1
aves	foto	chucao	scelorchilus rubecula mochae	16	febrero	2018	isla mocha	reserva isla mocha	cuadrante 1	38°21´16.0´´ 073°55´14.1´´	2	2/16/2018 7:45	213	1	1
aves	foto	chucao	scelorchilus rubecula mochae	16	junio	2016	isla mocha	reserva isla mocha	cuadrante 4	38°24144 073°54118	12b	6/16/2016 10:24	1273	1	1
aves	foto	chucao	scelorchilus rubecula mochae	16	junio	2016	isla mocha	reserva isla mocha	cuadrante 4	38°24144 073°54118	12b	6/16/2016 10:24	1273	1	1
aves	foto	chucao	scelorchilus rubecula mochae	17	abril	2015	isla mocha	reserva isla mocha	cuadrante 1	18 h 0594313 UTM 5754311	5	4/17/2015 10:47	2061	1	1
aves	foto	chucao	scelorchilus rubecula mochae	17	abril	2015	isla mocha	reserva isla mocha	cuadrante 3	18 h 0596239 UTM 5752105	12b	4/17/2015 11:36	1879	1	1
aves	foto	chucao	scelorchilus rubecula mochae	17	abril	2015	isla mocha	reserva isla mocha	cuadrante 3	18 h 0596239 UTM 5752105	12b	4/17/2015 11:36	1879	1	1
aves	foto	chucao	scelorchilus rubecula mochae	17	abril	2015	isla mocha	reserva isla mocha	cuadrante 3	18 h 0596239 UTM 5752105	12b	4/17/2015 11:36	1879	1	1
aves	foto	chucao	scelorchilus rubecula mochae	17	diciembre	2015	isla mocha	reserva isla mocha	cuadrante 2	38°21367 073°54555	5	12/17/2015 15:40	298	1	1
aves	foto	chucao	scelorchilus rubecula mochae	17	enero	2016	isla mocha	reserva isla mocha	cuadrante 3	38°22256 073°53435	8	1/17/2016 10:06	814	1	1
aves	foto	chucao	scelorchilus rubecula mochae	17	enero	2016	isla mocha	reserva isla mocha	cuadrante 3	38°22256 073°53435	8	1/17/2016 10:06	814	1	1
aves	foto	chucao	scelorchilus rubecula mochae	17	enero	2016	isla mocha	reserva isla mocha	cuadrante 3	38°22256 073°53435	8	1/17/2016 17:42	815	1	1
aves	foto	chucao	scelorchilus rubecula mochae	17	enero	2016	isla mocha	reserva isla mocha	cuadrante 3	38°22256 073°53435	8	1/17/2016 17:42	815	1	1
aves	foto	chucao	scelorchilus rubecula mochae	17	enero	2017	isla mocha	reserva isla mocha	cuadrante 5	38°23´02.6´´ 073°55´06.9´´	5	1/17/2017 15:06	98	1	1
aves	foto	chucao	scelorchilus rubecula mochae	17	febrero	2015	isla mocha	reserva isla mocha	cuadrante 1	18 h 0594313 UTM 5754311	5	2/17/2015 15:51	1449	1	1
aves	foto	chucao	scelorchilus rubecula mochae	17	febrero	2015	isla mocha	reserva isla mocha	cuadrante 1	18 h 0594313 UTM 5754311	5	2/17/2015 20:14	1450	1	1
aves	foto	chucao	scelorchilus rubecula mochae	17	febrero	2016	isla mocha	reserva isla mocha	cuadrante 4	38°24144 073°54118	12b	2/17/2016 11:38	738	1	1
aves	foto	chucao	scelorchilus rubecula mochae	17	febrero	2016	isla mocha	reserva isla mocha	cuadrante 4	38°24144 073°54118	12b	2/17/2016 11:38	738	1	1
aves	foto	chucao	scelorchilus rubecula mochae	17	febrero	2016	isla mocha	reserva isla mocha	cuadrante 4	38°24144 073°54118	12b	2/17/2016 11:38	738	1	1
aves	foto	chucao	scelorchilus rubecula mochae	17	febrero	2018	isla mocha	reserva isla mocha	cuadrante 1	38°21´16.0´´ 073°55´14.1´´	2	2/17/2018 5:35	227	1	1
aves	foto	chucao	scelorchilus rubecula mochae	17	febrero	2018	isla mocha	reserva isla mocha	cuadrante 1	38°21´16.0´´ 073°55´14.1´´	2	2/17/2018 5:35	227	1	1
aves	foto	chucao	scelorchilus rubecula mochae	17	febrero	2018	isla mocha	reserva isla mocha	cuadrante 1	38°21´16.0´´ 073°55´14.1´´	2	2/17/2018 5:35	227	1	1
aves	foto	chucao	scelorchilus rubecula mochae	17	febrero	2018	isla mocha	reserva isla mocha	cuadrante 1	38°21´16.0´´ 073°55´14.1´´	2	2/17/2018 7:57	236	1	1
aves	foto	chucao	scelorchilus rubecula mochae	17	febrero	2018	isla mocha	reserva isla mocha	cuadrante 1	38°21´16.0´´ 073°55´14.1´´	2	2/17/2018 7:57	236	1	1
aves	foto	chucao	scelorchilus rubecula mochae	17	marzo	2015	isla mocha	reserva isla mocha	cuadrante 1	18 h 0594313 UTM 5754311	5	3/17/2015 8:48	1862	2	1
aves	foto	chucao	scelorchilus rubecula mochae	17	marzo	2016	isla mocha	reserva isla mocha	cuadrante 2	38°21367 073°54555	5	3/17/2016 18:04	393	1	1
aves	foto	chucao	scelorchilus rubecula mochae	18	enero	2016	isla mocha	reserva isla mocha	cuadrante 3	38°22256 073°53435	8	1/18/2016 8:53	857	1	1
aves	foto	chucao	scelorchilus rubecula mochae	18	enero	2016	isla mocha	reserva isla mocha	cuadrante 3	38°22256 073°53435	8	1/18/2016 8:53	857	1	1
aves	foto	chucao	scelorchilus rubecula mochae	18	enero	2016	isla mocha	reserva isla mocha	cuadrante 3	38°22256 073°53435	8	1/18/2016 9:11	858	1	1
aves	foto	chucao	scelorchilus rubecula mochae	18	enero	2016	isla mocha	reserva isla mocha	cuadrante 3	38°22256 073°53435	8	1/18/2016 9:11	858	1	1
aves	foto	chucao	scelorchilus rubecula mochae	18	febrero	2015	isla mocha	reserva isla mocha	cuadrante 1	18 h 0594313 UTM 5754311	5	2/18/2015 20:02	1516	1	1
aves	foto	chucao	scelorchilus rubecula mochae	18	febrero	2016	isla mocha	reserva isla mocha	cuadrante 4	38°24144 073°54118	12b	2/18/2016 18:23	760	1	1
aves	foto	chucao	scelorchilus rubecula mochae	18	febrero	2016	isla mocha	reserva isla mocha	cuadrante 4	38°24144 073°54118	12b	2/18/2016 18:23	760	1	1
aves	foto	chucao	scelorchilus rubecula mochae	18	marzo	2015	isla mocha	reserva isla mocha	cuadrante 1	18 h 0594313 UTM 5754311	5	3/18/2015 14:42	1864	1	1
aves	foto	chucao	scelorchilus rubecula mochae	18	marzo	2015	isla mocha	reserva isla mocha	cuadrante 1	18 h 0594313 UTM 5754311	5	3/18/2015 17:47	1865	1	1
aves	foto	chucao	scelorchilus rubecula mochae	18	marzo	2015	isla mocha	reserva isla mocha	cuadrante 3	18 h 0596239 UTM 5752105	12b	3/18/2015 19:09	1683	1	1
aves	foto	chucao	scelorchilus rubecula mochae	18	marzo	2015	isla mocha	reserva isla mocha	cuadrante 3	18 h 0596239 UTM 5752105	12b	3/18/2015 19:09	1683	1	1
aves	foto	chucao	scelorchilus rubecula mochae	19	abril	2015	isla mocha	reserva isla mocha	cuadrante 1	18 h 0594313 UTM 5754311	5	4/19/2015 11:38	2069	1	1
aves	foto	chucao	scelorchilus rubecula mochae	19	febrero	2016	isla mocha	reserva isla mocha	cuadrante 3	38°22256 073°53535	8	2/19/2016 14:31	308	1	1
aves	foto	chucao	scelorchilus rubecula mochae	19	febrero	2016	isla mocha	reserva isla mocha	cuadrante 3	38°22256 073°53535	8	2/19/2016 14:31	308	1	1
aves	foto	chucao	scelorchilus rubecula mochae	19	febrero	2016	isla mocha	reserva isla mocha	cuadrante 3	38°22256 073°53535	8	2/19/2016 14:31	309	1	1
aves	foto	chucao	scelorchilus rubecula mochae	19	marzo	2015	isla mocha	reserva isla mocha	cuadrante 1	18 h 0594313 UTM 5754311	5	3/19/2015 12:31	1867	1	1
aves	foto	chucao	scelorchilus rubecula mochae	19	marzo	2015	isla mocha	reserva isla mocha	cuadrante 1	18 h 0594313 UTM 5754311	5	3/19/2015 13:33	1868	1	1
aves	foto	chucao	scelorchilus rubecula mochae	19	marzo	2015	isla mocha	reserva isla mocha	cuadrante 1	18 h 0594313 UTM 5754311	5	3/19/2015 16:43	1869	1	1
aves	foto	chucao	scelorchilus rubecula mochae	19	marzo	2020	isla mocha	reserva isla mocha	cuadrante 4	38°24´14.0´´ 073°54´13.9´´	5	3/19/2020 13:10	279	1	1
aves	foto	chucao	scelorchilus rubecula mochae	20	abril	2015	isla mocha	reserva isla mocha	cuadrante 3	18 h 0596239 UTM 5752105	12b	4/20/2015 16:58	1920	1	1
aves	foto	chucao	scelorchilus rubecula mochae	20	diciembre	2015	isla mocha	reserva isla mocha	cuadrante 3	38°22256 073°53435	8	12/20/2015 11:34	486	1	1
aves	foto	chucao	scelorchilus rubecula mochae	20	diciembre	2015	isla mocha	reserva isla mocha	cuadrante 3	38°22256 073°53435	8	12/20/2015 11:34	486	1	1
aves	foto	chucao	scelorchilus rubecula mochae	20	enero	2015	isla mocha	reserva isla mocha	cuadrante 4	18 h 0595728 UTM 5748763	3	1/20/2015 4:28	12	1	1
aves	foto	chucao	scelorchilus rubecula mochae	20	enero	2015	isla mocha	reserva isla mocha	cuadrante 4	18 h 0595728 UTM 5748763	3	1/20/2015 4:28	12	1	1
aves	foto	chucao	scelorchilus rubecula mochae	20	enero	2015	isla mocha	reserva isla mocha	cuadrante 4	18 h 0595728 UTM 5748763	3	1/20/2015 4:28	12	1	1
aves	foto	chucao	scelorchilus rubecula mochae	20	enero	2016	isla mocha	reserva isla mocha	cuadrante 3	38°22256 073°53435	8	1/20/2016 10:09	892	1	1
aves	foto	chucao	scelorchilus rubecula mochae	20	enero	2016	isla mocha	reserva isla mocha	cuadrante 3	38°22256 073°53435	8	1/20/2016 10:09	892	1	1
aves	foto	chucao	scelorchilus rubecula mochae	20	enero	2016	isla mocha	reserva isla mocha	cuadrante 3	38°22256 073°53435	8	1/20/2016 11:10	893	1	1
aves	foto	chucao	scelorchilus rubecula mochae	20	febrero	2015	isla mocha	reserva isla mocha	cuadrante 1	18 h 0594313 UTM 5754311	5	2/20/2015 8:01	1621	1	1
aves	foto	chucao	scelorchilus rubecula mochae	20	febrero	2015	isla mocha	reserva isla mocha	cuadrante 1	18 h 0594327 UTM 5754293	6	2/20/2015 14:44	664	1	1
aves	foto	chucao	scelorchilus rubecula mochae	20	febrero	2015	isla mocha	reserva isla mocha	cuadrante 1	18 h 0594327 UTM 5754293	6	2/20/2015 14:44	664	1	1
aves	foto	chucao	scelorchilus rubecula mochae	20	febrero	2015	isla mocha	reserva isla mocha	cuadrante 3	18 h 0596239 UTM 5752105	12b	2/20/2015 9:47	1476	1	1
aves	foto	chucao	scelorchilus rubecula mochae	20	febrero	2015	isla mocha	reserva isla mocha	cuadrante 3	18 h 0596239 UTM 5752105	12b	2/20/2015 9:47	1476	1	1
aves	foto	chucao	scelorchilus rubecula mochae	20	febrero	2015	isla mocha	reserva isla mocha	cuadrante 3	18 h 0596239 UTM 5752105	12b	2/20/2015 15:47	1478	1	1
aves	foto	chucao	scelorchilus rubecula mochae	20	febrero	2015	isla mocha	reserva isla mocha	cuadrante 3	18 h 0596239 UTM 5752105	12b	2/20/2015 15:47	1478	1	1
aves	foto	chucao	scelorchilus rubecula mochae	20	febrero	2017	isla mocha	reserva isla mocha	cuadrante 2	38°23´02.6´´ 073°55´06.9´´	5	2/20/2017 20:26	228	1	1
aves	foto	chucao	scelorchilus rubecula mochae	20	febrero	2018	isla mocha	reserva isla mocha	cuadrante 1	38°21´16.0´´ 073°55´14.1´´	2	2/20/2018 1:37	258	1	1
aves	foto	chucao	scelorchilus rubecula mochae	20	febrero	2018	isla mocha	reserva isla mocha	cuadrante 1	38°21´16.0´´ 073°55´14.1´´	2	2/20/2018 1:37	258	1	1
aves	foto	chucao	scelorchilus rubecula mochae	20	marzo	2016	isla mocha	reserva isla mocha	cuadrante 2	38°21367 073°54555	5	3/20/2016 11:04	399	1	1
aves	foto	chucao	scelorchilus rubecula mochae	21	diciembre	2015	isla mocha	reserva isla mocha	cuadrante 3	38°22256 073°53435	8	12/21/2015 15:20	506	1	1
aves	foto	chucao	scelorchilus rubecula mochae	21	diciembre	2015	isla mocha	reserva isla mocha	cuadrante 3	38°22256 073°53435	8	12/21/2015 15:20	506	1	1
aves	foto	chucao	scelorchilus rubecula mochae	21	enero	2015	isla mocha	reserva isla mocha	cuadrante 3	18 h 0596239 UTM 5752105	12b	1/21/2015 7:52	429	1	1
aves	foto	chucao	scelorchilus rubecula mochae	21	enero	2016	isla mocha	reserva isla mocha	cuadrante 3	38°22256 073°53435	8	1/21/2016 19:46	899	1	1
aves	foto	chucao	scelorchilus rubecula mochae	21	enero	2016	isla mocha	reserva isla mocha	cuadrante 3	38°22256 073°53435	8	1/21/2016 19:46	899	1	1
aves	foto	chucao	scelorchilus rubecula mochae	21	enero	2016	isla mocha	reserva isla mocha	cuadrante 3	38°22256 073°53435	8	1/21/2016 19:46	899	1	1
aves	foto	chucao	scelorchilus rubecula mochae	21	febrero	2015	isla mocha	reserva isla mocha	cuadrante 1	18 h 0594313 UTM 5754311	5	2/21/2015 10:48	1639	1	1
aves	foto	chucao	scelorchilus rubecula mochae	21	febrero	2015	isla mocha	reserva isla mocha	cuadrante 1	18 h 0594313 UTM 5754311	5	2/21/2015 11:11	1640	1	1
aves	foto	chucao	scelorchilus rubecula mochae	21	febrero	2015	isla mocha	reserva isla mocha	cuadrante 1	18 h 0594313 UTM 5754311	5	2/21/2015 12:48	1641	1	1
aves	foto	chucao	scelorchilus rubecula mochae	21	febrero	2015	isla mocha	reserva isla mocha	cuadrante 1	18 h 0594313 UTM 5754311	5	2/21/2015 18:14	1642	1	1
aves	foto	chucao	scelorchilus rubecula mochae	21	febrero	2015	isla mocha	reserva isla mocha	cuadrante 1	18 h 0594327 UTM 5754293	6	2/21/2015 13:02	679	1	1
aves	foto	chucao	scelorchilus rubecula mochae	21	febrero	2015	isla mocha	reserva isla mocha	cuadrante 1	18 h 0594327 UTM 5754293	6	2/21/2015 13:02	679	1	1
aves	foto	chucao	scelorchilus rubecula mochae	21	febrero	2015	isla mocha	reserva isla mocha	cuadrante 1	18 h 0594327 UTM 5754293	6	2/21/2015 13:02	679	1	1
aves	foto	chucao	scelorchilus rubecula mochae	21	febrero	2015	isla mocha	reserva isla mocha	cuadrante 3	18 h 0596239 UTM 5752105	12b	2/21/2015 12:08	1483	1	1
aves	foto	chucao	scelorchilus rubecula mochae	21	febrero	2015	isla mocha	reserva isla mocha	cuadrante 3	18 h 0596239 UTM 5752105	12b	2/21/2015 12:08	1483	1	1
aves	foto	chucao	scelorchilus rubecula mochae	21	febrero	2015	isla mocha	reserva isla mocha	cuadrante 3	18 h 0596239 UTM 5752105	12b	2/21/2015 13:09	1484	1	1
aves	foto	chucao	scelorchilus rubecula mochae	21	febrero	2015	isla mocha	reserva isla mocha	cuadrante 3	18 h 0596239 UTM 5752105	12b	2/21/2015 13:09	1484	1	1
aves	foto	chucao	scelorchilus rubecula mochae	21	febrero	2015	isla mocha	reserva isla mocha	cuadrante 3	18 h 0596239 UTM 5752105	12b	2/21/2015 13:09	1484	1	1
aves	foto	chucao	scelorchilus rubecula mochae	21	febrero	2016	isla mocha	reserva isla mocha	cuadrante 3	38°22256 073°53535	8	2/21/2016 17:38	323	1	1
aves	foto	chucao	scelorchilus rubecula mochae	21	febrero	2016	isla mocha	reserva isla mocha	cuadrante 3	38°22256 073°53535	8	2/21/2016 17:38	323	1	1
aves	foto	chucao	scelorchilus rubecula mochae	21	febrero	2018	isla mocha	reserva isla mocha	cuadrante 1	38°21´16.0´´ 073°55´14.1´´	2	2/21/2018 3:29	268	1	1
aves	foto	chucao	scelorchilus rubecula mochae	21	febrero	2020	isla mocha	reserva isla mocha	cuadrante 4	38°24´14.0´´ 073°54´13.9´´	5	2/21/2020 9:54	26	1	1
aves	foto	chucao	scelorchilus rubecula mochae	21	febrero	2020	isla mocha	reserva isla mocha	cuadrante 4	38°24´14.7´´ 073°54´11.5´´	4	2/21/2020 9:40	130	1	1
aves	foto	chucao	scelorchilus rubecula mochae	21	mayo	2016	isla mocha	reserva isla mocha	cuadrante 2	38°21367 073°54555	5	5/21/2016 15:21	631	1	1
aves	foto	chucao	scelorchilus rubecula mochae	21	mayo	2016	isla mocha	reserva isla mocha	cuadrante 2	38°21367 073°54555	5	5/21/2016 15:25	632	1	1
aves	foto	chucao	scelorchilus rubecula mochae	21	mayo	2016	isla mocha	reserva isla mocha	cuadrante 4	38°24144 073°54118	12b	5/21/2016 9:17	1107	1	1
aves	foto	chucao	scelorchilus rubecula mochae	21	mayo	2016	isla mocha	reserva isla mocha	cuadrante 4	38°24144 073°54118	12b	5/21/2016 9:17	1107	1	1
aves	foto	chucao	scelorchilus rubecula mochae	21	mayo	2016	isla mocha	reserva isla mocha	cuadrante 5	38°23031 073°55064	10	5/21/2016 12:28	214	1	1
aves	foto	chucao	scelorchilus rubecula mochae	22	enero	2015	isla mocha	reserva isla mocha	cuadrante 3	18 h 0596239 UTM 5752105	12b	1/22/2015 13:15	553	1	1
aves	foto	chucao	scelorchilus rubecula mochae	22	enero	2016	isla mocha	reserva isla mocha	cuadrante 3	38°22256 073°53435	8	1/22/2016 9:12	916	1	1
aves	foto	chucao	scelorchilus rubecula mochae	22	enero	2016	isla mocha	reserva isla mocha	cuadrante 3	38°22256 073°53435	8	1/22/2016 9:12	916	1	1
aves	foto	chucao	scelorchilus rubecula mochae	22	febrero	2015	isla mocha	reserva isla mocha	cuadrante 1	18 h 0594313 UTM 5754311	5	2/22/2015 15:40	1668	1	1
aves	foto	chucao	scelorchilus rubecula mochae	22	febrero	2020	isla mocha	reserva isla mocha	cuadrante 4	38°24´14.0´´ 073°54´13.9´´	5	2/22/2020 8:55	46	1	1
aves	foto	chucao	scelorchilus rubecula mochae	22	febrero	2020	isla mocha	reserva isla mocha	cuadrante 4	38°24´14.0´´ 073°54´13.9´´	5	2/22/2020 16:39	48	1	1
aves	foto	chucao	scelorchilus rubecula mochae	22	febrero	2020	isla mocha	reserva isla mocha	cuadrante 4	38°24´14.7´´ 073°54´11.5´´	4	2/22/2020 11:18	151	1	1
aves	foto	chucao	scelorchilus rubecula mochae	22	febrero	2020	isla mocha	reserva isla mocha	cuadrante 4	38°24´14.7´´ 073°54´11.5´´	4	2/22/2020 11:26	152	1	1
aves	foto	chucao	scelorchilus rubecula mochae	22	febrero	2020	isla mocha	reserva isla mocha	cuadrante 4	38°24´14.7´´ 073°54´11.5´´	4	2/22/2020 12:00	154	1	1
aves	foto	chucao	scelorchilus rubecula mochae	22	marzo	2015	isla mocha	reserva isla mocha	cuadrante 1	18 h 0594313 UTM 5754311	5	3/22/2015 9:58	1882	1	1
aves	foto	chucao	scelorchilus rubecula mochae	22	marzo	2015	isla mocha	reserva isla mocha	cuadrante 1	18 h 0594313 UTM 5754311	5	3/22/2015 10:11	1883	1	1
aves	foto	chucao	scelorchilus rubecula mochae	22	marzo	2015	isla mocha	reserva isla mocha	cuadrante 1	18 h 0594313 UTM 5754311	5	3/22/2015 10:41	1885	1	1
aves	foto	chucao	scelorchilus rubecula mochae	22	marzo	2015	isla mocha	reserva isla mocha	cuadrante 1	18 h 0594313 UTM 5754311	5	3/22/2015 13:28	1886	1	1
aves	foto	chucao	scelorchilus rubecula mochae	22	marzo	2017	isla mocha	reserva isla mocha	cuadrante 2	38°23´02.6´´ 073°55´06.9´´	5	3/22/2017 9:42	312	1	1
aves	foto	chucao	scelorchilus rubecula mochae	22	mayo	2016	isla mocha	reserva isla mocha	cuadrante 2	38°21367 073°54555	5	5/22/2016 12:52	634	1	1
aves	foto	chucao	scelorchilus rubecula mochae	22	mayo	2016	isla mocha	reserva isla mocha	cuadrante 2	38°21367 073°54555	5	5/22/2016 15:00	635	1	1
aves	foto	chucao	scelorchilus rubecula mochae	23	abril	2015	isla mocha	reserva isla mocha	cuadrante 3	18 h 0596239 UTM 5752105	12b	4/23/2015 8:59	1946	1	1
aves	foto	chucao	scelorchilus rubecula mochae	23	abril	2015	isla mocha	reserva isla mocha	cuadrante 3	18 h 0596239 UTM 5752105	12b	4/23/2015 8:59	1946	1	1
aves	foto	chucao	scelorchilus rubecula mochae	23	abril	2015	isla mocha	reserva isla mocha	cuadrante 3	18 h 0596239 UTM 5752105	12b	4/23/2015 8:59	1946	1	1
aves	foto	chucao	scelorchilus rubecula mochae	23	abril	2015	isla mocha	reserva isla mocha	cuadrante 3	18 h 0596239 UTM 5752105	12b	4/23/2015 12:07	1947	1	1
aves	foto	chucao	scelorchilus rubecula mochae	23	abril	2015	isla mocha	reserva isla mocha	cuadrante 3	18 h 0596239 UTM 5752105	12b	4/23/2015 12:08	1947	1	1
aves	foto	chucao	scelorchilus rubecula mochae	23	abril	2015	isla mocha	reserva isla mocha	cuadrante 3	18 h 0596239 UTM 5752105	12b	4/23/2015 12:08	1947	1	1
aves	foto	chucao	scelorchilus rubecula mochae	23	diciembre	2015	isla mocha	reserva isla mocha	cuadrante 3	38°22256 073°53435	8	12/23/2015 11:40	644	1	1
aves	foto	chucao	scelorchilus rubecula mochae	23	diciembre	2015	isla mocha	reserva isla mocha	cuadrante 3	38°22256 073°53435	8	12/23/2015 11:40	644	1	1
aves	foto	chucao	scelorchilus rubecula mochae	23	enero	2016	isla mocha	reserva isla mocha	cuadrante 3	38°22256 073°53435	8	1/23/2016 10:14	925	1	1
aves	foto	chucao	scelorchilus rubecula mochae	23	enero	2016	isla mocha	reserva isla mocha	cuadrante 3	38°22256 073°53435	8	1/23/2016 10:14	925	1	1
aves	foto	chucao	scelorchilus rubecula mochae	23	enero	2016	isla mocha	reserva isla mocha	cuadrante 3	38°22256 073°53435	8	1/23/2016 14:44	926	1	1
aves	foto	chucao	scelorchilus rubecula mochae	23	enero	2016	isla mocha	reserva isla mocha	cuadrante 3	38°22256 073°53435	8	1/23/2016 14:44	926	1	1
aves	foto	chucao	scelorchilus rubecula mochae	23	febrero	2015	isla mocha	reserva isla mocha	cuadrante 1	18 h 0594313 UTM 5754311	5	2/23/2015 11:18	1694	1	1
aves	foto	chucao	scelorchilus rubecula mochae	23	febrero	2015	isla mocha	reserva isla mocha	cuadrante 1	18 h 0594313 UTM 5754311	5	2/23/2015 16:12	1695	1	1
aves	foto	chucao	scelorchilus rubecula mochae	23	febrero	2015	isla mocha	reserva isla mocha	cuadrante 3	18 h 0596239 UTM 5752105	12b	2/23/2015 9:43	1524	1	1
aves	foto	chucao	scelorchilus rubecula mochae	23	febrero	2015	isla mocha	reserva isla mocha	cuadrante 3	18 h 0596239 UTM 5752105	12b	2/23/2015 9:43	1524	1	1
aves	foto	chucao	scelorchilus rubecula mochae	23	marzo	2015	isla mocha	reserva isla mocha	cuadrante 1	18 h 0594313 UTM 5754311	5	3/23/2015 14:39	1894	1	1
aves	foto	chucao	scelorchilus rubecula mochae	23	marzo	2015	isla mocha	reserva isla mocha	cuadrante 1	18 h 0594313 UTM 5754311	5	3/23/2015 18:10	1895	1	1
aves	foto	chucao	scelorchilus rubecula mochae	23	marzo	2015	isla mocha	reserva isla mocha	cuadrante 1	18 h 0594313 UTM 5754311	5	3/23/2015 19:19	1896	1	1
aves	foto	chucao	scelorchilus rubecula mochae	23	marzo	2017	isla mocha	reserva isla mocha	cuadrante 3	38°22´26.9´´ 073°53´55.0´´	1	3/23/2017 8:47	148	1	1
aves	foto	chucao	scelorchilus rubecula mochae	24	abril	2015	isla mocha	reserva isla mocha	cuadrante 1	18 h 0594313 UTM 5754311	5	4/24/2015 8:06	2116	1	1
aves	foto	chucao	scelorchilus rubecula mochae	24	abril	2016	isla mocha	reserva isla mocha	cuadrante 2	38°21367 073°54555	5	4/24/2016 18:14	451	1	1
aves	foto	chucao	scelorchilus rubecula mochae	24	abril	2016	isla mocha	reserva isla mocha	cuadrante 2	38°21367 073°54555	5	4/24/2016 18:14	452	1	1
aves	foto	chucao	scelorchilus rubecula mochae	24	abril	2016	isla mocha	reserva isla mocha	cuadrante 2	38°21367 073°54555	5	4/24/2016 18:16	453	1	1
aves	foto	chucao	scelorchilus rubecula mochae	24	abril	2016	isla mocha	reserva isla mocha	cuadrante 2	38°21367 073°54555	5	4/24/2016 18:16	454	1	1
aves	foto	chucao	scelorchilus rubecula mochae	24	abril	2016	isla mocha	reserva isla mocha	cuadrante 2	38°21367 073°54555	5	4/24/2016 18:17	455	1	1
aves	foto	chucao	scelorchilus rubecula mochae	24	diciembre	2015	isla mocha	reserva isla mocha	cuadrante 3	38°22256 073°53435	8	12/24/2015 16:02	671	1	1
aves	foto	chucao	scelorchilus rubecula mochae	24	diciembre	2015	isla mocha	reserva isla mocha	cuadrante 3	38°22256 073°53435	8	12/24/2015 16:02	671	1	1
aves	foto	chucao	scelorchilus rubecula mochae	24	diciembre	2015	isla mocha	reserva isla mocha	cuadrante 3	38°22256 073°53435	8	12/24/2015 17:37	672	1	1
aves	foto	chucao	scelorchilus rubecula mochae	24	diciembre	2015	isla mocha	reserva isla mocha	cuadrante 3	38°22256 073°53435	8	12/24/2015 17:37	672	1	1
aves	foto	chucao	scelorchilus rubecula mochae	24	enero	2016	isla mocha	reserva isla mocha	cuadrante 3	38°22256 073°53435	8	1/24/2016 15:42	935	1	1
aves	foto	chucao	scelorchilus rubecula mochae	24	enero	2016	isla mocha	reserva isla mocha	cuadrante 3	38°22256 073°53435	8	1/24/2016 15:42	935	1	1
aves	foto	chucao	scelorchilus rubecula mochae	24	enero	2016	isla mocha	reserva isla mocha	cuadrante 3	38°22256 073°53435	8	1/24/2016 18:43	936	1	1
aves	foto	chucao	scelorchilus rubecula mochae	24	enero	2016	isla mocha	reserva isla mocha	cuadrante 3	38°22256 073°53435	8	1/24/2016 18:43	936	1	1
aves	foto	chucao	scelorchilus rubecula mochae	24	febrero	2015	isla mocha	reserva isla mocha	cuadrante 1	18 h 0594313 UTM 5754311	5	2/24/2015 16:09	1722	1	1
aves	foto	chucao	scelorchilus rubecula mochae	24	febrero	2015	isla mocha	reserva isla mocha	cuadrante 3	18 h 0596239 UTM 5752105	12b	2/24/2015 13:12	1527	2	1
aves	foto	chucao	scelorchilus rubecula mochae	24	febrero	2015	isla mocha	reserva isla mocha	cuadrante 3	18 h 0596239 UTM 5752105	12b	2/24/2015 13:12	1527	2	1
aves	foto	chucao	scelorchilus rubecula mochae	24	febrero	2015	isla mocha	reserva isla mocha	cuadrante 3	18 h 0596239 UTM 5752105	12b	2/24/2015 14:09	1528	1	1
aves	foto	chucao	scelorchilus rubecula mochae	24	febrero	2015	isla mocha	reserva isla mocha	cuadrante 3	18 h 0596239 UTM 5752105	12b	2/24/2015 14:09	1528	1	1
aves	foto	chucao	scelorchilus rubecula mochae	24	febrero	2018	isla mocha	reserva isla mocha	cuadrante 1	38°21´16.0´´ 073°55´14.1´´	2	2/24/2018 10:02	293	1	1
aves	foto	chucao	scelorchilus rubecula mochae	24	febrero	2018	isla mocha	reserva isla mocha	cuadrante 1	38°21´16.0´´ 073°55´14.1´´	2	2/24/2018 10:02	293	1	1
aves	foto	chucao	scelorchilus rubecula mochae	24	marzo	2015	isla mocha	reserva isla mocha	cuadrante 1	18 h 0594313 UTM 5754311	5	3/24/2015 8:57	1900	1	1
aves	foto	chucao	scelorchilus rubecula mochae	24	marzo	2017	isla mocha	reserva isla mocha	cuadrante 4	38°23´02.6´´ 073°55´06.9´´	5	3/24/2017 13:41	1	1	1
aves	foto	chucao	scelorchilus rubecula mochae	24	mayo	2015	isla mocha	reserva isla mocha	cuadrante 1	18 h 0594313 UTM 5754311	5	5/24/2015 10:34	2861	1	1
aves	foto	chucao	scelorchilus rubecula mochae	25	abril	2016	isla mocha	reserva isla mocha	cuadrante 2	38°21367 073°54555	5	4/25/2016 12:01	456	1	1
aves	foto	chucao	scelorchilus rubecula mochae	25	diciembre	2015	isla mocha	reserva isla mocha	cuadrante 3	38°22256 073°53435	8	12/25/2015 6:19	678	1	1
aves	foto	chucao	scelorchilus rubecula mochae	25	diciembre	2015	isla mocha	reserva isla mocha	cuadrante 3	38°22256 073°53435	8	12/25/2015 6:20	678	1	1
aves	foto	chucao	scelorchilus rubecula mochae	25	diciembre	2015	isla mocha	reserva isla mocha	cuadrante 3	38°22256 073°53435	8	12/25/2015 8:25	679	1	1
aves	foto	chucao	scelorchilus rubecula mochae	25	diciembre	2015	isla mocha	reserva isla mocha	cuadrante 3	38°22256 073°53435	8	12/25/2015 8:25	679	1	1
aves	foto	chucao	scelorchilus rubecula mochae	25	enero	2018	isla mocha	reserva isla mocha	cuadrante 1	38°21´16.0´´ 073°55´14.1´´	2	1/25/2018 2:01	6	1	1
aves	foto	chucao	scelorchilus rubecula mochae	25	enero	2018	isla mocha	reserva isla mocha	cuadrante 1	38°21´16.0´´ 073°55´14.1´´	2	1/25/2018 6:46	24	1	1
aves	foto	chucao	scelorchilus rubecula mochae	25	enero	2018	isla mocha	reserva isla mocha	cuadrante 1	38°21´16.0´´ 073°55´14.1´´	2	1/25/2018 6:47	24	1	1
aves	foto	chucao	scelorchilus rubecula mochae	25	enero	2018	isla mocha	reserva isla mocha	cuadrante 1	38°21´16.0´´ 073°55´14.1´´	2	1/25/2018 6:47	24	1	1
aves	foto	chucao	scelorchilus rubecula mochae	25	marzo	2015	isla mocha	reserva isla mocha	cuadrante 1	18 h 0594313 UTM 5754311	5	3/25/2015 10:29	1908	1	1
aves	foto	chucao	scelorchilus rubecula mochae	25	marzo	2015	isla mocha	reserva isla mocha	cuadrante 1	18 h 0594313 UTM 5754311	5	3/25/2015 14:30	1910	1	1
aves	foto	chucao	scelorchilus rubecula mochae	25	marzo	2015	isla mocha	reserva isla mocha	cuadrante 1	18 h 0594313 UTM 5754311	5	3/25/2015 16:42	1911	1	1
aves	foto	chucao	scelorchilus rubecula mochae	25	marzo	2017	isla mocha	reserva isla mocha	cuadrante 4	38°23´02.6´´ 073°55´06.9´´	5	3/25/2017 19:11	6	1	1
aves	foto	chucao	scelorchilus rubecula mochae	25	mayo	2015	isla mocha	reserva isla mocha	cuadrante 1	18 h 0594313 UTM 5754311	5	5/25/2015 12:43	2909	1	1
aves	foto	chucao	scelorchilus rubecula mochae	25	mayo	2015	isla mocha	reserva isla mocha	cuadrante 1	18 h 0594313 UTM 5754311	5	5/25/2015 12:44	2910	1	1
aves	foto	chucao	scelorchilus rubecula mochae	25	mayo	2015	isla mocha	reserva isla mocha	cuadrante 1	18 h 0594313 UTM 5754311	5	5/25/2015 12:44	2912	1	1
aves	foto	chucao	scelorchilus rubecula mochae	25	mayo	2015	isla mocha	reserva isla mocha	cuadrante 1	18 h 0594313 UTM 5754311	5	5/25/2015 12:45	2913	1	1
aves	foto	chucao	scelorchilus rubecula mochae	25	mayo	2015	isla mocha	reserva isla mocha	cuadrante 1	18 h 0594313 UTM 5754311	5	5/25/2015 12:49	2914	1	1
aves	foto	chucao	scelorchilus rubecula mochae	25	noviembre	2015	isla mocha	reserva isla mocha	cuadrante 2	38°21367 073°54555	5	11/25/2015 18:06	1	1	1
aves	foto	chucao	scelorchilus rubecula mochae	26	diciembre	2015	isla mocha	reserva isla mocha	cuadrante 2	38°21367 073°54555	5	12/26/2015 8:57	451	1	1
aves	foto	chucao	scelorchilus rubecula mochae	26	diciembre	2015	isla mocha	reserva isla mocha	cuadrante 2	38°21367 073°54555	5	12/26/2015 10:24	452	1	1
aves	foto	chucao	scelorchilus rubecula mochae	26	diciembre	2015	isla mocha	reserva isla mocha	cuadrante 3	38°22256 073°53435	8	12/26/2015 13:23	687	1	1
aves	foto	chucao	scelorchilus rubecula mochae	26	diciembre	2015	isla mocha	reserva isla mocha	cuadrante 3	38°22256 073°53435	8	12/26/2015 13:23	687	1	1
aves	foto	chucao	scelorchilus rubecula mochae	26	enero	2018	isla mocha	reserva isla mocha	cuadrante 1	38°21´16.0´´ 073°55´14.1´´	2	1/26/2018 1:36	33	1	1
aves	foto	chucao	scelorchilus rubecula mochae	26	enero	2018	isla mocha	reserva isla mocha	cuadrante 1	38°21´16.0´´ 073°55´14.1´´	2	1/26/2018 4:36	43	1	1
aves	foto	chucao	scelorchilus rubecula mochae	26	enero	2018	isla mocha	reserva isla mocha	cuadrante 1	38°21´16.0´´ 073°55´14.1´´	2	1/26/2018 7:47	59	1	1
aves	foto	chucao	scelorchilus rubecula mochae	26	febrero	2015	isla mocha	reserva isla mocha	cuadrante 1	18 h 0594313 UTM 5754311	5	2/26/2015 7:41	1743	1	1
aves	foto	chucao	scelorchilus rubecula mochae	26	febrero	2015	isla mocha	reserva isla mocha	cuadrante 1	18 h 0594313 UTM 5754311	5	2/26/2015 9:07	1745	1	1
aves	foto	chucao	scelorchilus rubecula mochae	26	febrero	2015	isla mocha	reserva isla mocha	cuadrante 3	18 h 0596239 UTM 5752105	12b	2/26/2015 18:37	1539	1	1
aves	foto	chucao	scelorchilus rubecula mochae	26	febrero	2015	isla mocha	reserva isla mocha	cuadrante 3	18 h 0596239 UTM 5752105	12b	2/26/2015 18:37	1539	1	1
aves	foto	chucao	scelorchilus rubecula mochae	26	marzo	2016	isla mocha	reserva isla mocha	cuadrante 2	38°21367 073°54555	5	3/26/2016 12:29	409	1	1
aves	foto	chucao	scelorchilus rubecula mochae	26	mayo	2015	isla mocha	reserva isla mocha	cuadrante 1	18 h 0594313 UTM 5754311	5	5/26/2015 9:53	2929	1	1
aves	foto	chucao	scelorchilus rubecula mochae	26	mayo	2015	isla mocha	reserva isla mocha	cuadrante 2	18 h 0594874 UTM 5753611	12a	5/26/2015 18:44	460	1	1
aves	foto	chucao	scelorchilus rubecula mochae	26	mayo	2015	isla mocha	reserva isla mocha	cuadrante 2	18 h 0594874 UTM 5753611	12a	5/26/2015 18:44	460	1	1
aves	foto	chucao	scelorchilus rubecula mochae	26	noviembre	2015	isla mocha	reserva isla mocha	cuadrante 2	38°21367 073°54555	5	11/26/2015 7:31	28	1	1
aves	foto	chucao	scelorchilus rubecula mochae	26	noviembre	2015	isla mocha	reserva isla mocha	cuadrante 2	38°21367 073°54555	5	11/26/2015 15:58	30	1	1
aves	foto	chucao	scelorchilus rubecula mochae	27	abril	2015	isla mocha	reserva isla mocha	cuadrante 1	18 h 0594313 UTM 5754311	5	4/27/2015 10:15	2135	1	1
aves	foto	chucao	scelorchilus rubecula mochae	27	abril	2016	isla mocha	reserva isla mocha	cuadrante 2	38°21367 073°54555	5	4/27/2016 14:00	465	1	1
aves	foto	chucao	scelorchilus rubecula mochae	27	abril	2018	isla mocha	reserva isla mocha	cuadrante 1	38°21´16.0´´ 073°55´14.1´´	2	4/27/2018 2:00	336	2	1
aves	foto	chucao	scelorchilus rubecula mochae	27	abril	2018	isla mocha	reserva isla mocha	cuadrante 1	38°21´16.0´´ 073°55´14.1´´	2	4/27/2018 2:00	336	1	1
aves	foto	chucao	scelorchilus rubecula mochae	27	abril	2018	isla mocha	reserva isla mocha	cuadrante 1	38°21´16.0´´ 073°55´14.1´´	2	4/27/2018 2:00	336	1	1
aves	foto	chucao	scelorchilus rubecula mochae	27	enero	2016	isla mocha	reserva isla mocha	cuadrante 3	38°22256 073°53535	8	1/27/2016 10:45	5	1	1
aves	foto	chucao	scelorchilus rubecula mochae	27	enero	2016	isla mocha	reserva isla mocha	cuadrante 3	38°22256 073°53535	8	1/27/2016 10:45	5	1	1
aves	foto	chucao	scelorchilus rubecula mochae	27	enero	2018	isla mocha	reserva isla mocha	cuadrante 1	38°21´16.0´´ 073°55´14.1´´	2	1/27/2018 10:59	65	1	1
aves	foto	chucao	scelorchilus rubecula mochae	27	enero	2018	isla mocha	reserva isla mocha	cuadrante 1	38°21´16.0´´ 073°55´14.1´´	2	1/27/2018 10:59	65	1	1
aves	foto	chucao	scelorchilus rubecula mochae	27	febrero	2015	isla mocha	reserva isla mocha	cuadrante 1	18 h 0594313 UTM 5754311	5	2/27/2015 11:13	1768	1	1
aves	foto	chucao	scelorchilus rubecula mochae	27	febrero	2015	isla mocha	reserva isla mocha	cuadrante 1	18 h 0594313 UTM 5754311	5	2/27/2015 11:57	1769	1	1
aves	foto	chucao	scelorchilus rubecula mochae	27	febrero	2015	isla mocha	reserva isla mocha	cuadrante 1	18 h 0594313 UTM 5754311	5	2/27/2015 12:38	1770	1	1
aves	foto	chucao	scelorchilus rubecula mochae	27	febrero	2015	isla mocha	reserva isla mocha	cuadrante 1	18 h 0594313 UTM 5754311	5	2/27/2015 14:40	1771	1	1
aves	foto	chucao	scelorchilus rubecula mochae	27	febrero	2015	isla mocha	reserva isla mocha	cuadrante 1	18 h 0594313 UTM 5754311	5	2/27/2015 14:54	1772	1	1
aves	foto	chucao	scelorchilus rubecula mochae	27	febrero	2015	isla mocha	reserva isla mocha	cuadrante 1	18 h 0594313 UTM 5754311	5	2/27/2015 17:00	1773	1	1
aves	foto	chucao	scelorchilus rubecula mochae	27	febrero	2015	isla mocha	reserva isla mocha	cuadrante 1	18 h 0594313 UTM 5754311	5	2/27/2015 18:32	1774	1	1
aves	foto	chucao	scelorchilus rubecula mochae	27	febrero	2015	isla mocha	reserva isla mocha	cuadrante 3	18 h 0596239 UTM 5752105	12b	2/27/2015 9:20	1569	1	1
aves	foto	chucao	scelorchilus rubecula mochae	27	febrero	2015	isla mocha	reserva isla mocha	cuadrante 3	18 h 0596239 UTM 5752105	12b	2/27/2015 9:20	1569	1	1
aves	foto	chucao	scelorchilus rubecula mochae	27	febrero	2015	isla mocha	reserva isla mocha	cuadrante 3	18 h 0596239 UTM 5752105	12b	2/27/2015 18:51	1572	1	1
aves	foto	chucao	scelorchilus rubecula mochae	27	febrero	2015	isla mocha	reserva isla mocha	cuadrante 3	18 h 0596239 UTM 5752105	12b	2/27/2015 18:51	1572	1	1
aves	foto	chucao	scelorchilus rubecula mochae	27	febrero	2016	isla mocha	reserva isla mocha	cuadrante 2	38°21367 073°54555	5	2/27/2016 11:14	352	1	1
aves	foto	chucao	scelorchilus rubecula mochae	27	febrero	2016	isla mocha	reserva isla mocha	cuadrante 3	38°22256 073°53535	8	2/27/2016 20:12	382	1	1
aves	foto	chucao	scelorchilus rubecula mochae	27	febrero	2016	isla mocha	reserva isla mocha	cuadrante 3	38°22256 073°53535	8	2/27/2016 20:12	382	1	1
aves	foto	chucao	scelorchilus rubecula mochae	27	febrero	2016	isla mocha	reserva isla mocha	cuadrante 3	38°22256 073°53535	8	2/27/2016 20:30	383	1	1
aves	foto	chucao	scelorchilus rubecula mochae	27	febrero	2016	isla mocha	reserva isla mocha	cuadrante 3	38°22256 073°53535	8	2/27/2016 20:30	383	1	1
aves	foto	chucao	scelorchilus rubecula mochae	27	marzo	2015	isla mocha	reserva isla mocha	cuadrante 1	18 h 0594313 UTM 5754311	5	3/27/2015 8:10	1928	1	1
aves	foto	chucao	scelorchilus rubecula mochae	27	marzo	2015	isla mocha	reserva isla mocha	cuadrante 1	18 h 0594313 UTM 5754311	5	3/27/2015 8:13	1929	1	1
aves	foto	chucao	scelorchilus rubecula mochae	27	marzo	2015	isla mocha	reserva isla mocha	cuadrante 1	18 h 0594313 UTM 5754311	5	3/27/2015 17:23	1934	1	1
aves	foto	chucao	scelorchilus rubecula mochae	27	mayo	2016	isla mocha	reserva isla mocha	cuadrante 2	38°21367 073°54555	5	5/27/2016 17:44	700	1	1
aves	foto	chucao	scelorchilus rubecula mochae	27	noviembre	2015	isla mocha	reserva isla mocha	cuadrante 2	38°21367 073°54555	5	11/27/2015 6:36	37	1	1
aves	foto	chucao	scelorchilus rubecula mochae	27	noviembre	2015	isla mocha	reserva isla mocha	cuadrante 2	38°21367 073°54555	5	11/27/2015 11:25	38	1	1
aves	foto	chucao	scelorchilus rubecula mochae	27	noviembre	2015	isla mocha	reserva isla mocha	cuadrante 2	38°21367 073°54555	5	11/27/2015 15:51	39	1	1
aves	foto	chucao	scelorchilus rubecula mochae	28	enero	2016	isla mocha	reserva isla mocha	cuadrante 3	38°22256 073°53535	8	1/28/2016 7:48	11	1	1
aves	foto	chucao	scelorchilus rubecula mochae	28	enero	2016	isla mocha	reserva isla mocha	cuadrante 3	38°22256 073°53535	8	1/28/2016 7:48	11	1	1
aves	foto	chucao	scelorchilus rubecula mochae	28	febrero	2015	isla mocha	reserva isla mocha	cuadrante 1	18 h 0594313 UTM 5754311	5	2/28/2015 11:47	1791	1	1
aves	foto	chucao	scelorchilus rubecula mochae	28	febrero	2015	isla mocha	reserva isla mocha	cuadrante 1	18 h 0594313 UTM 5754311	5	2/28/2015 16:50	1792	1	1
aves	foto	chucao	scelorchilus rubecula mochae	28	febrero	2015	isla mocha	reserva isla mocha	cuadrante 1	18 h 0594313 UTM 5754311	5	2/28/2015 17:45	1793	1	1
aves	foto	chucao	scelorchilus rubecula mochae	28	febrero	2015	isla mocha	reserva isla mocha	cuadrante 1	18 h 0594313 UTM 5754311	5	2/28/2015 18:04	1794	1	1
aves	foto	chucao	scelorchilus rubecula mochae	28	febrero	2015	isla mocha	reserva isla mocha	cuadrante 1	18 h 0594313 UTM 5754311	5	2/28/2015 19:49	1796	1	1
aves	foto	chucao	scelorchilus rubecula mochae	28	febrero	2015	isla mocha	reserva isla mocha	cuadrante 3	18 h 0596239 UTM 5752105	12b	2/28/2015 15:24	1580	1	1
aves	foto	chucao	scelorchilus rubecula mochae	28	febrero	2015	isla mocha	reserva isla mocha	cuadrante 3	18 h 0596239 UTM 5752105	12b	2/28/2015 15:24	1580	1	1
aves	foto	chucao	scelorchilus rubecula mochae	28	marzo	2017	isla mocha	reserva isla mocha	cuadrante 3	38°22´26.9´´ 073°53´55.0´´	1	3/28/2017 7:00	159	1	1
aves	foto	chucao	scelorchilus rubecula mochae	28	marzo	2017	isla mocha	reserva isla mocha	cuadrante 4	38°23´02.6´´ 073°55´06.9´´	5	3/28/2017 10:36	20	1	1
aves	foto	chucao	scelorchilus rubecula mochae	29	abril	2015	isla mocha	reserva isla mocha	cuadrante 1	18 h 0594313 UTM 5754311	5	4/29/2015 10:11	2150	1	1
aves	foto	chucao	scelorchilus rubecula mochae	29	abril	2015	isla mocha	reserva isla mocha	cuadrante 1	18 h 0594313 UTM 5754311	5	4/29/2015 12:24	2151	1	1
aves	foto	chucao	scelorchilus rubecula mochae	29	abril	2016	isla mocha	reserva isla mocha	cuadrante 2	38°21367 073°54555	5	4/29/2016 12:20	471	1	1
aves	foto	chucao	scelorchilus rubecula mochae	29	abril	2017	isla mocha	reserva isla mocha	cuadrante 3	38°22´26.9´´ 073°53´55.0´´	1	4/29/2017 6:13	283	1	1
aves	foto	chucao	scelorchilus rubecula mochae	29	abril	2017	isla mocha	reserva isla mocha	cuadrante 3	38°22´26.9´´ 073°53´55.0´´	1	4/29/2017 6:14	283	1	1
aves	foto	chucao	scelorchilus rubecula mochae	29	enero	2016	isla mocha	reserva isla mocha	cuadrante 3	38°22256 073°53535	8	1/29/2016 6:57	22	1	1
aves	foto	chucao	scelorchilus rubecula mochae	29	enero	2016	isla mocha	reserva isla mocha	cuadrante 3	38°22256 073°53535	8	1/29/2016 6:57	22	1	1
aves	foto	chucao	scelorchilus rubecula mochae	29	enero	2017	isla mocha	reserva isla mocha	cuadrante 2	38°23´02.6´´ 073°55´06.9´´	5	1/29/2017 21:00	63	1	1
aves	foto	chucao	scelorchilus rubecula mochae	29	febrero	2020	isla mocha	reserva isla mocha	cuadrante 4	38°24´14.0´´ 073°54´13.9´´	5	2/29/2020 17:48	94	1	1
aves	foto	chucao	scelorchilus rubecula mochae	29	marzo	2015	isla mocha	reserva isla mocha	cuadrante 1	18 h 0594313 UTM 5754311	5	3/29/2015 13:10	1936	1	1
aves	foto	chucao	scelorchilus rubecula mochae	29	marzo	2015	isla mocha	reserva isla mocha	cuadrante 1	18 h 0594313 UTM 5754311	5	3/29/2015 19:38	1938	1	1
aves	foto	chucao	scelorchilus rubecula mochae	30	abril	2016	isla mocha	reserva isla mocha	cuadrante 2	38°21367 073°54555	5	4/30/2016 13:16	473	1	1
aves	foto	chucao	scelorchilus rubecula mochae	30	diciembre	2015	isla mocha	reserva isla mocha	cuadrante 3	38°22256 073°53435	8	12/30/2015 17:39	840	1	1
aves	foto	chucao	scelorchilus rubecula mochae	30	diciembre	2015	isla mocha	reserva isla mocha	cuadrante 3	38°22256 073°53435	8	12/30/2015 17:39	840	1	1
aves	foto	chucao	scelorchilus rubecula mochae	30	enero	2016	isla mocha	reserva isla mocha	cuadrante 3	38°22256 073°53535	8	1/30/2016 8:39	31	1	1
aves	foto	chucao	scelorchilus rubecula mochae	30	enero	2016	isla mocha	reserva isla mocha	cuadrante 3	38°22256 073°53535	8	1/30/2016 8:39	31	1	1
aves	foto	chucao	scelorchilus rubecula mochae	30	enero	2016	isla mocha	reserva isla mocha	cuadrante 3	38°22256 073°53535	8	1/30/2016 10:55	33	1	1
aves	foto	chucao	scelorchilus rubecula mochae	30	enero	2016	isla mocha	reserva isla mocha	cuadrante 3	38°22256 073°53535	8	1/30/2016 10:55	33	1	1
aves	foto	chucao	scelorchilus rubecula mochae	30	enero	2016	isla mocha	reserva isla mocha	cuadrante 3	38°22256 073°53535	8	1/30/2016 19:34	34	1	1
aves	foto	chucao	scelorchilus rubecula mochae	30	enero	2016	isla mocha	reserva isla mocha	cuadrante 3	38°22256 073°53535	8	1/30/2016 19:34	34	1	1
aves	foto	chucao	scelorchilus rubecula mochae	30	enero	2018	isla mocha	reserva isla mocha	cuadrante 1	38°21´16.0´´ 073°55´14.1´´	2	1/30/2018 5:19	76	1	1
aves	foto	chucao	scelorchilus rubecula mochae	30	marzo	2015	isla mocha	reserva isla mocha	cuadrante 1	18 h 0594313 UTM 5754311	5	3/30/2015 9:09	1940	1	1
aves	foto	chucao	scelorchilus rubecula mochae	30	marzo	2015	isla mocha	reserva isla mocha	cuadrante 1	18 h 0594313 UTM 5754311	5	3/30/2015 11:45	1941	1	1
aves	foto	chucao	scelorchilus rubecula mochae	30	marzo	2015	isla mocha	reserva isla mocha	cuadrante 3	18 h 0596239 UTM 5752105	12b	3/30/2015 12:15	1743	1	1
aves	foto	chucao	scelorchilus rubecula mochae	30	marzo	2015	isla mocha	reserva isla mocha	cuadrante 3	18 h 0596239 UTM 5752105	12b	3/30/2015 12:15	1743	1	1
aves	foto	chucao	scelorchilus rubecula mochae	30	marzo	2015	isla mocha	reserva isla mocha	cuadrante 3	18 h 0596239 UTM 5752105	12b	3/30/2015 16:56	1744	1	1
aves	foto	chucao	scelorchilus rubecula mochae	30	marzo	2015	isla mocha	reserva isla mocha	cuadrante 3	18 h 0596239 UTM 5752105	12b	3/30/2015 16:56	1744	1	1
aves	foto	chucao	scelorchilus rubecula mochae	30	noviembre	2015	isla mocha	reserva isla mocha	cuadrante 3	38°22256 073°53435	8	11/30/2015 18:45	1	1	1
aves	foto	chucao	scelorchilus rubecula mochae	30	noviembre	2015	isla mocha	reserva isla mocha	cuadrante 3	38°22260 073°53535	6	11/30/2015 13:59	1	1	1
aves	foto	chucao	scelorchilus rubecula mochae	30	noviembre	2015	isla mocha	reserva isla mocha	cuadrante 3	38°22260 073°53535	6	11/30/2015 13:59	1	1	1
aves	foto	chucao	scelorchilus rubecula mochae	30	noviembre	2015	isla mocha	reserva isla mocha	cuadrante 3	38°22260 073°53535	6	11/30/2015 16:00	2	1	1
aves	foto	chucao	scelorchilus rubecula mochae	30	noviembre	2015	isla mocha	reserva isla mocha	cuadrante 3	38°22260 073°53535	6	11/30/2015 20:05	4	1	1
aves	foto	chucao	scelorchilus rubecula mochae	30	noviembre	2015	isla mocha	reserva isla mocha	cuadrante 3	38°22260 073°53535	6	11/30/2015 20:05	4	1	1
aves	foto	chucao	scelorchilus rubecula mochae	30	noviembre	2016	isla mocha	reserva isla mocha	cuadrante 5	38°23´02.6´´ 073°55´06.9´´	5	11/30/2016 10:31	229	1	1
aves	foto	chucao	scelorchilus rubecula mochae	31	marzo	2015	isla mocha	reserva isla mocha	cuadrante 1	18 h 0594313 UTM 5754311	5	3/31/2015 9:15	1951	1	1
aves	foto	chucao	scelorchilus rubecula mochae	31	marzo	2015	isla mocha	reserva isla mocha	cuadrante 1	18 h 0594313 UTM 5754311	5	3/31/2015 11:45	1952	1	1
aves	foto	chucao	scelorchilus rubecula mochae	31	marzo	2015	isla mocha	reserva isla mocha	cuadrante 1	18 h 0594313 UTM 5754311	5	3/31/2015 12:24	1953	1	1
aves	foto	chucao	scelorchilus rubecula mochae	31	marzo	2015	isla mocha	reserva isla mocha	cuadrante 1	18 h 0594313 UTM 5754311	5	3/31/2015 18:43	1955	1	1
aves	foto	cometocino patagonico	phrygilus patagonicus	1	abril	2015	isla mocha	reserva isla mocha	cuadrante 3	18 h 0596239 UTM 5752105	12b	4/1/2015 9:18	1754	2	1
aves	foto	cometocino patagonico	phrygilus patagonicus	1	abril	2015	isla mocha	reserva isla mocha	cuadrante 3	18 h 0596239 UTM 5752105	12b	4/1/2015 9:18	1754	2	1
aves	foto	cometocino patagonico	phrygilus patagonicus	1	abril	2015	isla mocha	reserva isla mocha	cuadrante 3	18 h 0596239 UTM 5752105	12b	4/1/2015 9:18	1754	2	1
aves	foto	cometocino patagonico	phrygilus patagonicus	1	enero	2016	isla mocha	reserva isla mocha	cuadrante 3	38°22256 073°53435	8	1/1/2016 14:23	24	1	1
aves	foto	cometocino patagonico	phrygilus patagonicus	1	enero	2016	isla mocha	reserva isla mocha	cuadrante 3	38°22256 073°53435	8	1/1/2016 14:23	24	1	1
aves	foto	cometocino patagonico	phrygilus patagonicus	1	enero	2016	isla mocha	reserva isla mocha	cuadrante 3	38°22256 073°53435	8	1/1/2016 14:23	24	1	1
aves	foto	cometocino patagonico	phrygilus patagonicus	1	marzo	2015	isla mocha	reserva isla mocha	cuadrante 3	18 h 0596239 UTM 5752105	12b	3/1/2015 15:32	1587	1	1
aves	foto	cometocino patagonico	phrygilus patagonicus	1	marzo	2015	isla mocha	reserva isla mocha	cuadrante 3	18 h 0596239 UTM 5752105	12b	3/1/2015 15:32	1587	1	1
aves	foto	cometocino patagonico	phrygilus patagonicus	1	marzo	2020	isla mocha	reserva isla mocha	cuadrante 1	38°21´20.1´´ 073°55´16.8´´	15	3/1/2020 14:44	115	1	1
aves	foto	cometocino patagonico	phrygilus patagonicus	1	marzo	2020	isla mocha	reserva isla mocha	cuadrante 1	38°21´20.1´´ 073°55´16.8´´	15	3/1/2020 14:44	115	1	1
aves	foto	cometocino patagonico	phrygilus patagonicus	2	diciembre	2015	isla mocha	reserva isla mocha	cuadrante 2	38°21367 073°54555	5	12/2/2015 9:57	76	1	1
aves	foto	cometocino patagonico	phrygilus patagonicus	2	diciembre	2015	isla mocha	reserva isla mocha	cuadrante 2	38°21367 073°54555	5	12/2/2015 14:06	79	1	1
aves	foto	cometocino patagonico	phrygilus patagonicus	2	marzo	2015	isla mocha	reserva isla mocha	cuadrante 3	18 h 0596239 UTM 5752105	12b	3/2/2015 16:04	1597	1	1
aves	foto	cometocino patagonico	phrygilus patagonicus	2	marzo	2015	isla mocha	reserva isla mocha	cuadrante 3	18 h 0596239 UTM 5752105	12b	3/2/2015 16:04	1597	1	1
aves	foto	cometocino patagonico	phrygilus patagonicus	3	mayo	2015	isla mocha	reserva isla mocha	cuadrante 3	18 h 0596239 UTM 5752105	12b	5/3/2015 18:06	2070	1	1
aves	foto	cometocino patagonico	phrygilus patagonicus	3	mayo	2015	isla mocha	reserva isla mocha	cuadrante 3	18 h 0596239 UTM 5752105	12b	5/3/2015 18:06	2070	1	1
aves	foto	cometocino patagonico	phrygilus patagonicus	4	febrero	2016	isla mocha	reserva isla mocha	cuadrante 2	38°21367 073°54555	5	2/4/2016 15:17	327	1	1
aves	foto	cometocino patagonico	phrygilus patagonicus	4	marzo	2015	isla mocha	reserva isla mocha	cuadrante 3	18 h 0596239 UTM 5752105	12b	3/4/2015 12:09	1604	1	1
aves	foto	cometocino patagonico	phrygilus patagonicus	4	marzo	2015	isla mocha	reserva isla mocha	cuadrante 3	18 h 0596239 UTM 5752105	12b	3/4/2015 12:09	1604	2	1
aves	foto	cometocino patagonico	phrygilus patagonicus	4	marzo	2015	isla mocha	reserva isla mocha	cuadrante 3	18 h 0596239 UTM 5752105	12b	3/4/2015 16:24	1605	2	1
aves	foto	cometocino patagonico	phrygilus patagonicus	4	marzo	2015	isla mocha	reserva isla mocha	cuadrante 3	18 h 0596239 UTM 5752105	12b	3/4/2015 16:24	1605	2	1
aves	foto	cometocino patagonico	phrygilus patagonicus	4	marzo	2015	isla mocha	reserva isla mocha	cuadrante 3	18 h 0596239 UTM 5752105	12b	3/4/2015 16:24	1606	1	1
aves	foto	cometocino patagonico	phrygilus patagonicus	4	marzo	2015	isla mocha	reserva isla mocha	cuadrante 3	18 h 0596239 UTM 5752105	12b	3/4/2015 16:24	1606	1	1
aves	foto	cometocino patagonico	phrygilus patagonicus	4	marzo	2015	isla mocha	reserva isla mocha	cuadrante 3	18 h 0596239 UTM 5752105	12b	3/4/2015 16:24	1606	1	1
aves	foto	cometocino patagonico	phrygilus patagonicus	4	mayo	2015	isla mocha	reserva isla mocha	cuadrante 3	18 h 0596239 UTM 5752105	12b	5/4/2015 18:22	2094	2	1
aves	foto	cometocino patagonico	phrygilus patagonicus	4	mayo	2015	isla mocha	reserva isla mocha	cuadrante 3	18 h 0596239 UTM 5752105	12b	5/4/2015 18:22	2094	2	1
aves	foto	cometocino patagonico	phrygilus patagonicus	5	marzo	2017	isla mocha	reserva isla mocha	cuadrante 2	38°23´02.6´´ 073°55´06.9´´	5	3/5/2017 9:56	268	1	1
aves	foto	cometocino patagonico	phrygilus patagonicus	6	marzo	2015	isla mocha	reserva isla mocha	cuadrante 3	18 h 0596239 UTM 5752105	12b	3/6/2015 11:02	1613	1	1
aves	foto	cometocino patagonico	phrygilus patagonicus	6	marzo	2015	isla mocha	reserva isla mocha	cuadrante 3	18 h 0596239 UTM 5752105	12b	3/6/2015 11:02	1613	1	1
aves	foto	cometocino patagonico	phrygilus patagonicus	6	marzo	2015	isla mocha	reserva isla mocha	cuadrante 3	18 h 0596239 UTM 5752105	12b	3/6/2015 11:55	1614	1	1
aves	foto	cometocino patagonico	phrygilus patagonicus	6	marzo	2015	isla mocha	reserva isla mocha	cuadrante 3	18 h 0596239 UTM 5752105	12b	3/6/2015 11:55	1614	1	1
aves	foto	cometocino patagonico	phrygilus patagonicus	7	mayo	2015	isla mocha	reserva isla mocha	cuadrante 3	18 h 0596239 UTM 5752105	12b	5/7/2015 14:48	2101	2	1
aves	foto	cometocino patagonico	phrygilus patagonicus	7	mayo	2015	isla mocha	reserva isla mocha	cuadrante 3	18 h 0596239 UTM 5752105	12b	5/7/2015 14:48	2101	2	1
aves	foto	cometocino patagonico	phrygilus patagonicus	8	mayo	2020	isla mocha	reserva isla mocha	cuadrante 4	38°24´14.7´´ 073°54´11.5´´	4	5/8/2020 9:36	588	1	1
aves	foto	cometocino patagonico	phrygilus patagonicus	9	abril	2020	isla mocha	reserva isla mocha	cuadrante 4	38°24´14.7´´ 073°54´11.5´´	4	4/9/2020 9:25	391	1	1
aves	foto	cometocino patagonico	phrygilus patagonicus	10	abril	2020	isla mocha	reserva isla mocha	cuadrante 4	38°24´14.7´´ 073°54´11.5´´	4	4/10/2020 10:57	399	1	1
aves	foto	cometocino patagonico	phrygilus patagonicus	10	abril	2020	isla mocha	reserva isla mocha	cuadrante 4	38°24´14.7´´ 073°54´11.5´´	4	4/10/2020 11:18	400	1	1
aves	foto	cometocino patagonico	phrygilus patagonicus	11	abril	2015	isla mocha	reserva isla mocha	cuadrante 3	18 h 0596239 UTM 5752105	12b	4/11/2015 13:44	1796	1	1
aves	foto	cometocino patagonico	phrygilus patagonicus	11	abril	2015	isla mocha	reserva isla mocha	cuadrante 3	18 h 0596239 UTM 5752105	12b	4/11/2015 13:44	1796	1	1
aves	foto	cometocino patagonico	phrygilus patagonicus	11	marzo	2015	isla mocha	reserva isla mocha	cuadrante 3	18 h 0596239 UTM 5752105	12b	3/11/2015 9:13	1630	3	1
aves	foto	cometocino patagonico	phrygilus patagonicus	11	marzo	2015	isla mocha	reserva isla mocha	cuadrante 3	18 h 0596239 UTM 5752105	12b	3/11/2015 9:13	1630	3	1
aves	foto	cometocino patagonico	phrygilus patagonicus	11	marzo	2015	isla mocha	reserva isla mocha	cuadrante 3	18 h 0596239 UTM 5752105	12b	3/11/2015 9:13	1631	3	1
aves	foto	cometocino patagonico	phrygilus patagonicus	11	marzo	2015	isla mocha	reserva isla mocha	cuadrante 3	18 h 0596239 UTM 5752105	12b	3/11/2015 9:13	1631	3	1
aves	foto	cometocino patagonico	phrygilus patagonicus	12	diciembre	2016	isla mocha	reserva isla mocha	cuadrante 5	38°23´02.6´´ 073°55´06.9´´	5	12/12/2016 11:32	366	1	1
aves	foto	cometocino patagonico	phrygilus patagonicus	12	marzo	2015	isla mocha	reserva isla mocha	cuadrante 3	18 h 0596239 UTM 5752105	12b	3/12/2015 11:19	1638	1	1
aves	foto	cometocino patagonico	phrygilus patagonicus	12	marzo	2015	isla mocha	reserva isla mocha	cuadrante 3	18 h 0596239 UTM 5752105	12b	3/12/2015 11:19	1638	1	1
aves	foto	cometocino patagonico	phrygilus patagonicus	12	marzo	2015	isla mocha	reserva isla mocha	cuadrante 3	18 h 0596239 UTM 5752105	12b	3/12/2015 11:19	1638	1	1
aves	foto	cometocino patagonico	phrygilus patagonicus	12	marzo	2015	isla mocha	reserva isla mocha	cuadrante 3	18 h 0596239 UTM 5752105	12b	3/12/2015 12:36	1639	1	1
aves	foto	cometocino patagonico	phrygilus patagonicus	12	marzo	2015	isla mocha	reserva isla mocha	cuadrante 3	18 h 0596239 UTM 5752105	12b	3/12/2015 12:36	1639	1	1
aves	foto	cometocino patagonico	phrygilus patagonicus	12	marzo	2015	isla mocha	reserva isla mocha	cuadrante 3	18 h 0596239 UTM 5752105	12b	3/12/2015 12:36	1639	1	1
aves	foto	cometocino patagonico	phrygilus patagonicus	12	mayo	2015	isla mocha	reserva isla mocha	cuadrante 3	18 h 0596239 UTM 5752105	12b	5/12/2015 10:54	2165	1	1
aves	foto	cometocino patagonico	phrygilus patagonicus	12	mayo	2015	isla mocha	reserva isla mocha	cuadrante 3	18 h 0596239 UTM 5752105	12b	5/12/2015 10:54	2165	1	1
aves	foto	cometocino patagonico	phrygilus patagonicus	12	mayo	2015	isla mocha	reserva isla mocha	cuadrante 3	18 h 0596239 UTM 5752105	12b	5/12/2015 10:54	2166	1	1
aves	foto	cometocino patagonico	phrygilus patagonicus	12	mayo	2015	isla mocha	reserva isla mocha	cuadrante 3	18 h 0596239 UTM 5752105	12b	5/12/2015 10:54	2166	1	1
aves	foto	cometocino patagonico	phrygilus patagonicus	13	abril	2020	isla mocha	reserva isla mocha	cuadrante 4	38°24´14.7´´ 073°54´11.5´´	4	4/13/2020 12:21	420	1	1
aves	foto	cometocino patagonico	phrygilus patagonicus	13	marzo	2020	isla mocha	reserva isla mocha	cuadrante 1	38°21´20.1´´ 073°55´16.8´´	15	3/13/2020 14:21	122	1	1
aves	foto	cometocino patagonico	phrygilus patagonicus	13	marzo	2020	isla mocha	reserva isla mocha	cuadrante 1	38°21´20.1´´ 073°55´16.8´´	15	3/13/2020 14:21	122	1	1
aves	foto	cometocino patagonico	phrygilus patagonicus	13	marzo	2020	isla mocha	reserva isla mocha	cuadrante 4	38°24´14.7´´ 073°54´11.5´´	4	3/13/2020 12:06	234	1	1
aves	foto	cometocino patagonico	phrygilus patagonicus	14	abril	2020	isla mocha	reserva isla mocha	cuadrante 4	38°24´14.7´´ 073°54´11.5´´	4	4/14/2020 15:34	423	1	1
aves	foto	cometocino patagonico	phrygilus patagonicus	15	abril	2015	isla mocha	reserva isla mocha	cuadrante 3	18 h 0596239 UTM 5752105	12b	4/15/2015 13:28	1843	2	1
aves	foto	cometocino patagonico	phrygilus patagonicus	15	abril	2015	isla mocha	reserva isla mocha	cuadrante 3	18 h 0596239 UTM 5752105	12b	4/15/2015 13:28	1843	2	1
aves	foto	cometocino patagonico	phrygilus patagonicus	15	abril	2015	isla mocha	reserva isla mocha	cuadrante 3	18 h 0596239 UTM 5752105	12b	4/15/2015 13:29	1844	1	1
aves	foto	cometocino patagonico	phrygilus patagonicus	15	abril	2015	isla mocha	reserva isla mocha	cuadrante 3	18 h 0596239 UTM 5752105	12b	4/15/2015 13:29	1844	1	1
aves	foto	cometocino patagonico	phrygilus patagonicus	16	abril	2015	isla mocha	reserva isla mocha	cuadrante 3	18 h 0596239 UTM 5752105	12b	4/16/2015 11:14	1860	1	1
aves	foto	cometocino patagonico	phrygilus patagonicus	16	abril	2015	isla mocha	reserva isla mocha	cuadrante 3	18 h 0596239 UTM 5752105	12b	4/16/2015 11:14	1860	1	1
aves	foto	cometocino patagonico	phrygilus patagonicus	16	marzo	2016	isla mocha	reserva isla mocha	cuadrante 3	38°22256 073°53535	8	3/16/2016 13:36	543	1	1
aves	foto	cometocino patagonico	phrygilus patagonicus	16	marzo	2016	isla mocha	reserva isla mocha	cuadrante 3	38°22256 073°53535	8	3/16/2016 13:36	543	1	1
aves	foto	cometocino patagonico	phrygilus patagonicus	18	mayo	2017	isla mocha	reserva isla mocha	cuadrante 3	38°22´26.9´´ 073°53´55.0´´	1	5/18/2017 7:23	469	1	1
aves	foto	cometocino patagonico	phrygilus patagonicus	19	abril	2015	isla mocha	reserva isla mocha	cuadrante 3	18 h 0596239 UTM 5752105	12b	4/19/2015 10:26	1903	3	1
aves	foto	cometocino patagonico	phrygilus patagonicus	19	abril	2015	isla mocha	reserva isla mocha	cuadrante 3	18 h 0596239 UTM 5752105	12b	4/19/2015 10:26	1903	3	1
aves	foto	cometocino patagonico	phrygilus patagonicus	19	abril	2015	isla mocha	reserva isla mocha	cuadrante 3	18 h 0596239 UTM 5752105	12b	4/19/2015 10:26	1904	2	1
aves	foto	cometocino patagonico	phrygilus patagonicus	19	abril	2015	isla mocha	reserva isla mocha	cuadrante 3	18 h 0596239 UTM 5752105	12b	4/19/2015 10:26	1904	2	1
aves	foto	cometocino patagonico	phrygilus patagonicus	19	abril	2015	isla mocha	reserva isla mocha	cuadrante 3	18 h 0596239 UTM 5752105	12b	4/19/2015 14:55	1905	1	1
aves	foto	cometocino patagonico	phrygilus patagonicus	19	abril	2015	isla mocha	reserva isla mocha	cuadrante 3	18 h 0596239 UTM 5752105	12b	4/19/2015 14:55	1905	1	1
aves	foto	cometocino patagonico	phrygilus patagonicus	19	abril	2015	isla mocha	reserva isla mocha	cuadrante 3	18 h 0596239 UTM 5752105	12b	4/19/2015 14:56	1906	2	1
aves	foto	cometocino patagonico	phrygilus patagonicus	19	abril	2015	isla mocha	reserva isla mocha	cuadrante 3	18 h 0596239 UTM 5752105	12b	4/19/2015 14:56	1906	2	1
aves	foto	cometocino patagonico	phrygilus patagonicus	19	abril	2015	isla mocha	reserva isla mocha	cuadrante 3	18 h 0596239 UTM 5752105	12b	4/19/2015 14:56	1907	2	1
aves	foto	cometocino patagonico	phrygilus patagonicus	19	abril	2015	isla mocha	reserva isla mocha	cuadrante 3	18 h 0596239 UTM 5752105	12b	4/19/2015 14:56	1907	2	1
aves	foto	cometocino patagonico	phrygilus patagonicus	20	abril	2015	isla mocha	reserva isla mocha	cuadrante 3	18 h 0596239 UTM 5752105	12b	4/20/2015 10:32	1919	1	1
aves	foto	cometocino patagonico	phrygilus patagonicus	20	abril	2015	isla mocha	reserva isla mocha	cuadrante 3	18 h 0596239 UTM 5752105	12b	4/20/2015 10:32	1919	1	1
aves	foto	cometocino patagonico	phrygilus patagonicus	20	marzo	2020	isla mocha	reserva isla mocha	cuadrante 4	38°24´14.7´´ 073°54´11.5´´	4	3/20/2020 17:40	258	1	1
aves	foto	cometocino patagonico	phrygilus patagonicus	23	abril	2016	isla mocha	reserva isla mocha	cuadrante 2	38°21367 073°54555	5	4/23/2016 13:03	440	1	1
aves	foto	cometocino patagonico	phrygilus patagonicus	23	abril	2016	isla mocha	reserva isla mocha	cuadrante 2	38°21367 073°54555	5	4/23/2016 14:05	441	1	1
aves	foto	cometocino patagonico	phrygilus patagonicus	23	febrero	2020	isla mocha	reserva isla mocha	cuadrante 1	38°21´20.1´´ 073°55´16.8´´	15	2/23/2020 16:23	109	1	1
aves	foto	cometocino patagonico	phrygilus patagonicus	23	febrero	2020	isla mocha	reserva isla mocha	cuadrante 1	38°21´20.1´´ 073°55´16.8´´	15	2/23/2020 16:23	109	1	1
aves	foto	cometocino patagonico	phrygilus patagonicus	23	marzo	2015	isla mocha	reserva isla mocha	cuadrante 3	18 h 0596239 UTM 5752105	12b	3/23/2015 18:39	1711	1	1
aves	foto	cometocino patagonico	phrygilus patagonicus	23	marzo	2015	isla mocha	reserva isla mocha	cuadrante 3	18 h 0596239 UTM 5752105	12b	3/23/2015 18:39	1711	1	1
aves	foto	cometocino patagonico	phrygilus patagonicus	23	marzo	2015	isla mocha	reserva isla mocha	cuadrante 3	18 h 0596239 UTM 5752105	12b	3/23/2015 18:39	1711	1	1
aves	foto	cometocino patagonico	phrygilus patagonicus	24	abril	2015	isla mocha	reserva isla mocha	cuadrante 3	18 h 0596239 UTM 5752105	12b	4/24/2015 17:54	1953	1	1
aves	foto	cometocino patagonico	phrygilus patagonicus	24	abril	2015	isla mocha	reserva isla mocha	cuadrante 3	18 h 0596239 UTM 5752105	12b	4/24/2015 17:54	1953	1	1
aves	foto	cometocino patagonico	phrygilus patagonicus	24	abril	2015	isla mocha	reserva isla mocha	cuadrante 3	18 h 0596239 UTM 5752105	12b	4/24/2015 17:54	1953	1	1
aves	foto	cometocino patagonico	phrygilus patagonicus	24	febrero	2020	isla mocha	reserva isla mocha	cuadrante 1	38°21´20.1´´ 073°55´16.8´´	15	2/24/2020 13:09	110	1	1
aves	foto	cometocino patagonico	phrygilus patagonicus	24	febrero	2020	isla mocha	reserva isla mocha	cuadrante 1	38°21´20.1´´ 073°55´16.8´´	15	2/24/2020 13:09	110	1	1
aves	foto	cometocino patagonico	phrygilus patagonicus	24	marzo	2015	isla mocha	reserva isla mocha	cuadrante 3	18 h 0596239 UTM 5752105	12b	3/24/2015 11:15	1716	2	1
aves	foto	cometocino patagonico	phrygilus patagonicus	24	marzo	2015	isla mocha	reserva isla mocha	cuadrante 3	18 h 0596239 UTM 5752105	12b	3/24/2015 11:15	1716	2	1
aves	foto	cometocino patagonico	phrygilus patagonicus	25	abril	2015	isla mocha	reserva isla mocha	cuadrante 3	18 h 0596239 UTM 5752105	12b	4/25/2015 17:21	1964	1	1
aves	foto	cometocino patagonico	phrygilus patagonicus	25	abril	2015	isla mocha	reserva isla mocha	cuadrante 3	18 h 0596239 UTM 5752105	12b	4/25/2015 17:21	1964	1	1
aves	foto	cometocino patagonico	phrygilus patagonicus	25	abril	2017	isla mocha	reserva isla mocha	cuadrante 3	38°22´26.9´´ 073°53´55.0´´	1	4/25/2017 7:28	261	1	1
aves	foto	cometocino patagonico	phrygilus patagonicus	25	abril	2017	isla mocha	reserva isla mocha	cuadrante 3	38°22´26.9´´ 073°53´55.0´´	1	4/25/2017 7:28	261	1	1
aves	foto	cometocino patagonico	phrygilus patagonicus	25	abril	2017	isla mocha	reserva isla mocha	cuadrante 3	38°22´26.9´´ 073°53´55.0´´	1	4/25/2017 7:28	261	1	1
aves	foto	cometocino patagonico	phrygilus patagonicus	25	abril	2020	isla mocha	reserva isla mocha	cuadrante 4	38°24´14.7´´ 073°54´11.5´´	4	4/25/2020 14:53	494	1	1
aves	foto	cometocino patagonico	phrygilus patagonicus	26	marzo	2016	isla mocha	reserva isla mocha	cuadrante 2	38°21367 073°54555	5	3/26/2016 16:06	410	1	1
aves	foto	cometocino patagonico	phrygilus patagonicus	26	marzo	2016	isla mocha	reserva isla mocha	cuadrante 2	38°21367 073°54555	5	3/26/2016 16:06	411	1	1
aves	foto	cometocino patagonico	phrygilus patagonicus	26	marzo	2016	isla mocha	reserva isla mocha	cuadrante 2	38°21367 073°54555	5	3/26/2016 16:06	412	1	1
aves	foto	cometocino patagonico	phrygilus patagonicus	27	abril	2015	isla mocha	reserva isla mocha	cuadrante 3	18 h 0596239 UTM 5752105	12b	4/27/2015 9:55	1982	2	1
aves	foto	cometocino patagonico	phrygilus patagonicus	27	abril	2015	isla mocha	reserva isla mocha	cuadrante 3	18 h 0596239 UTM 5752105	12b	4/27/2015 9:55	1982	2	1
aves	foto	cometocino patagonico	phrygilus patagonicus	27	abril	2017	isla mocha	reserva isla mocha	cuadrante 3	38°22´26.9´´ 073°53´55.0´´	1	4/27/2017 2:55	273	1	1
aves	foto	cometocino patagonico	phrygilus patagonicus	27	abril	2017	isla mocha	reserva isla mocha	cuadrante 3	38°22´26.9´´ 073°53´55.0´´	1	4/27/2017 2:55	273	1	1
aves	foto	cometocino patagonico	phrygilus patagonicus	27	abril	2017	isla mocha	reserva isla mocha	cuadrante 3	38°22´26.9´´ 073°53´55.0´´	1	4/27/2017 2:55	273	1	1
aves	foto	cometocino patagonico	phrygilus patagonicus	27	febrero	2015	isla mocha	reserva isla mocha	cuadrante 3	18 h 0596239 UTM 5752105	12b	2/27/2015 14:08	1570	2	1
aves	foto	cometocino patagonico	phrygilus patagonicus	27	febrero	2015	isla mocha	reserva isla mocha	cuadrante 3	18 h 0596239 UTM 5752105	12b	2/27/2015 14:08	1570	2	1
aves	foto	cometocino patagonico	phrygilus patagonicus	27	febrero	2015	isla mocha	reserva isla mocha	cuadrante 3	18 h 0596239 UTM 5752105	12b	2/27/2015 14:42	1571	2	1
aves	foto	cometocino patagonico	phrygilus patagonicus	27	febrero	2015	isla mocha	reserva isla mocha	cuadrante 3	18 h 0596239 UTM 5752105	12b	2/27/2015 14:42	1571	3	1
aves	foto	cometocino patagonico	phrygilus patagonicus	28	enero	2016	isla mocha	reserva isla mocha	cuadrante 2	38°21367 073°54555	5	1/28/2016 10:48	301	1	1
aves	foto	cometocino patagonico	phrygilus patagonicus	28	enero	2016	isla mocha	reserva isla mocha	cuadrante 3	38°22256 073°53535	8	1/28/2016 12:10	12	1	1
aves	foto	cometocino patagonico	phrygilus patagonicus	28	enero	2016	isla mocha	reserva isla mocha	cuadrante 3	38°22256 073°53535	8	1/28/2016 12:20	13	1	1
aves	foto	cometocino patagonico	phrygilus patagonicus	28	enero	2016	isla mocha	reserva isla mocha	cuadrante 3	38°22256 073°53535	8	1/28/2016 12:20	13	1	1
aves	foto	cometocino patagonico	phrygilus patagonicus	28	febrero	2015	isla mocha	reserva isla mocha	cuadrante 3	18 h 0596239 UTM 5752105	12b	2/28/2015 11:17	1578	1	1
aves	foto	cometocino patagonico	phrygilus patagonicus	28	febrero	2015	isla mocha	reserva isla mocha	cuadrante 3	18 h 0596239 UTM 5752105	12b	2/28/2015 12:16	1579	2	1
aves	foto	cometocino patagonico	phrygilus patagonicus	28	febrero	2015	isla mocha	reserva isla mocha	cuadrante 3	18 h 0596239 UTM 5752105	12b	2/28/2015 12:16	1579	2	1
aves	foto	cometocino patagonico	phrygilus patagonicus	28	febrero	2015	isla mocha	reserva isla mocha	cuadrante 3	18 h 0596239 UTM 5752105	12b	2/28/2015 12:17	1579	2	1
aves	foto	cometocino patagonico	phrygilus patagonicus	28	marzo	2015	isla mocha	reserva isla mocha	cuadrante 3	18 h 0596239 UTM 5752105	12b	3/28/2015 11:12	1733	2	1
aves	foto	cometocino patagonico	phrygilus patagonicus	28	marzo	2015	isla mocha	reserva isla mocha	cuadrante 3	18 h 0596239 UTM 5752105	12b	3/28/2015 11:12	1733	2	1
aves	foto	cometocino patagonico	phrygilus patagonicus	28	marzo	2015	isla mocha	reserva isla mocha	cuadrante 3	18 h 0596239 UTM 5752105	12b	3/28/2015 11:12	1733	2	1
aves	foto	cometocino patagonico	phrygilus patagonicus	29	enero	2016	isla mocha	reserva isla mocha	cuadrante 2	38°21367 073°54555	5	1/29/2016 10:44	309	1	1
aves	foto	cometocino patagonico	phrygilus patagonicus	29	enero	2019	isla mocha	reserva isla mocha	cuadrante 3	38°22´25.9¨ 073°53´52.7	15	1/29/2019 14:12	68	2	1
aves	foto	cometocino patagonico	phrygilus patagonicus	29	enero	2019	isla mocha	reserva isla mocha	cuadrante 3	38°22´25.9¨ 073°53´52.7	15	1/29/2019 14:12	68	2	1
aves	foto	cometocino patagonico	phrygilus patagonicus	30	abril	2016	isla mocha	reserva isla mocha	cuadrante 2	38°21367 073°54555	5	4/30/2016 17:04	474	1	1
aves	foto	cometocino patagonico	phrygilus patagonicus	30	abril	2016	isla mocha	reserva isla mocha	cuadrante 2	38°21367 073°54555	5	4/30/2016 17:04	475	1	1
aves	foto	fardela blanca	ardenna creatopus	1	abril	2015	isla mocha	reserva isla mocha	cuadrante 1	18 h 0594313 UTM 5754311	5	4/1/2015 5:31	1956	1	1
aves	foto	fardela blanca	ardenna creatopus	1	abril	2015	isla mocha	reserva isla mocha	cuadrante 1	18 h 0594313 UTM 5754311	5	4/1/2015 5:57	1957	1	1
aves	foto	fardela blanca	ardenna creatopus	1	abril	2015	isla mocha	reserva isla mocha	cuadrante 1	18 h 0594313 UTM 5754311	5	4/1/2015 5:58	1958	1	1
aves	foto	fardela blanca	ardenna creatopus	1	abril	2015	isla mocha	reserva isla mocha	cuadrante 1	18 h 0594313 UTM 5754311	5	4/1/2015 6:08	1959	1	1
aves	foto	fardela blanca	ardenna creatopus	1	abril	2015	isla mocha	reserva isla mocha	cuadrante 1	18 h 0594313 UTM 5754311	5	4/1/2015 6:09	1960	1	1
aves	foto	fardela blanca	ardenna creatopus	1	abril	2015	isla mocha	reserva isla mocha	cuadrante 1	18 h 0594313 UTM 5754311	5	4/1/2015 6:09	1961	1	1
aves	foto	fardela blanca	ardenna creatopus	1	abril	2015	isla mocha	reserva isla mocha	cuadrante 1	18 h 0594313 UTM 5754311	5	4/1/2015 20:45	1963	1	1
aves	foto	fardela blanca	ardenna creatopus	1	abril	2015	isla mocha	reserva isla mocha	cuadrante 1	18 h 0594327 UTM 5754293	6	4/1/2015 5:53	778	1	1
aves	foto	fardela blanca	ardenna creatopus	1	abril	2015	isla mocha	reserva isla mocha	cuadrante 1	18 h 0594327 UTM 5754293	6	4/1/2015 5:53	778	1	1
aves	foto	fardela blanca	ardenna creatopus	1	abril	2015	isla mocha	reserva isla mocha	cuadrante 1	18 h 0594327 UTM 5754293	6	4/1/2015 6:09	779	1	1
aves	foto	fardela blanca	ardenna creatopus	1	abril	2015	isla mocha	reserva isla mocha	cuadrante 1	18 h 0594327 UTM 5754293	6	4/1/2015 6:09	779	1	1
aves	foto	fardela blanca	ardenna creatopus	1	abril	2015	isla mocha	reserva isla mocha	cuadrante 1	18 h 0594327 UTM 5754293	6	4/1/2015 6:35	780	1	1
aves	foto	fardela blanca	ardenna creatopus	1	abril	2015	isla mocha	reserva isla mocha	cuadrante 2	18 h 0594874 UTM 5753611	12a	4/1/2015 5:50	240	3	1
aves	foto	fardela blanca	ardenna creatopus	1	abril	2015	isla mocha	reserva isla mocha	cuadrante 2	18 h 0594874 UTM 5753611	12a	4/1/2015 5:50	240	3	1
aves	foto	fardela blanca	ardenna creatopus	1	abril	2015	isla mocha	reserva isla mocha	cuadrante 3	18 h 0596239 UTM 5752105	12b	4/1/2015 1:39	1749	1	1
aves	foto	fardela blanca	ardenna creatopus	1	abril	2015	isla mocha	reserva isla mocha	cuadrante 3	18 h 0596239 UTM 5752105	12b	4/1/2015 1:39	1749	1	1
aves	foto	fardela blanca	ardenna creatopus	1	abril	2015	isla mocha	reserva isla mocha	cuadrante 3	18 h 0596239 UTM 5752105	12b	4/1/2015 4:08	1750	1	1
aves	foto	fardela blanca	ardenna creatopus	1	abril	2015	isla mocha	reserva isla mocha	cuadrante 3	18 h 0596239 UTM 5752105	12b	4/1/2015 4:08	1750	1	1
aves	foto	fardela blanca	ardenna creatopus	1	abril	2015	isla mocha	reserva isla mocha	cuadrante 3	18 h 0596239 UTM 5752105	12b	4/1/2015 4:08	1750	1	1
aves	foto	fardela blanca	ardenna creatopus	1	abril	2015	isla mocha	reserva isla mocha	cuadrante 3	18 h 0596239 UTM 5752105	12b	4/1/2015 5:47	1752	1	1
aves	foto	fardela blanca	ardenna creatopus	1	abril	2015	isla mocha	reserva isla mocha	cuadrante 3	18 h 0596239 UTM 5752105	12b	4/1/2015 5:47	1752	1	1
aves	foto	fardela blanca	ardenna creatopus	1	abril	2016	isla mocha	reserva isla mocha	cuadrante 2	38°21376 073°54503	12a	4/1/2016 4:06	40	1	1
aves	foto	fardela blanca	ardenna creatopus	1	abril	2016	isla mocha	reserva isla mocha	cuadrante 2	38°21376 073°54503	12a	4/1/2016 4:06	40	1	1
aves	foto	fardela blanca	ardenna creatopus	1	abril	2016	isla mocha	reserva isla mocha	cuadrante 2	38°21376 073°54503	12a	4/1/2016 4:06	40	1	1
aves	foto	fardela blanca	ardenna creatopus	1	abril	2017	isla mocha	reserva isla mocha	cuadrante 3	38°22´26.9´´ 073°53´55.0´´	1	4/1/2017 1:40	169	1	1
aves	foto	fardela blanca	ardenna creatopus	1	abril	2017	isla mocha	reserva isla mocha	cuadrante 3	38°22´26.9´´ 073°53´55.0´´	1	4/1/2017 1:40	169	1	1
aves	foto	fardela blanca	ardenna creatopus	1	abril	2017	isla mocha	reserva isla mocha	cuadrante 3	38°22´26.9´´ 073°53´55.0´´	1	4/1/2017 1:40	169	1	1
aves	foto	fardela blanca	ardenna creatopus	1	abril	2017	isla mocha	reserva isla mocha	cuadrante 3	38°22´26.9´´ 073°53´55.0´´	1	4/1/2017 3:40	170	1	1
aves	foto	fardela blanca	ardenna creatopus	1	abril	2020	isla mocha	reserva isla mocha	cuadrante 4	38°24´14.7´´ 073°54´11.5´´	4	4/1/2020 1:11	356	1	1
aves	foto	fardela blanca	ardenna creatopus	1	abril	2020	isla mocha	reserva isla mocha	cuadrante 4	38°24´14.7´´ 073°54´11.5´´	4	4/1/2020 2:34	357	1	1
aves	foto	fardela blanca	ardenna creatopus	1	abril	2020	isla mocha	reserva isla mocha	cuadrante 4	38°24´14.7´´ 073°54´11.5´´	4	4/1/2020 5:36	358	1	1
aves	foto	fardela blanca	ardenna creatopus	1	abril	2020	isla mocha	reserva isla mocha	cuadrante 4	38°24´14.7´´ 073°54´11.5´´	4	4/1/2020 6:34	360	1	1
aves	foto	fardela blanca	ardenna creatopus	1	diciembre	2015	isla mocha	reserva isla mocha	cuadrante 2	38°21367 073°54555	5	12/1/2015 2:39	60	1	1
aves	foto	fardela blanca	ardenna creatopus	1	diciembre	2015	isla mocha	reserva isla mocha	cuadrante 2	38°21367 073°54555	5	12/1/2015 2:39	61	1	1
aves	foto	fardela blanca	ardenna creatopus	1	diciembre	2015	isla mocha	reserva isla mocha	cuadrante 2	38°21367 073°54555	5	12/1/2015 4:49	62	1	1
aves	foto	fardela blanca	ardenna creatopus	1	diciembre	2015	isla mocha	reserva isla mocha	cuadrante 2	38°21367 073°54555	5	12/1/2015 5:04	63	1	1
aves	foto	fardela blanca	ardenna creatopus	1	diciembre	2015	isla mocha	reserva isla mocha	cuadrante 2	38°21367 073°54555	5	12/1/2015 21:54	64	1	1
aves	foto	fardela blanca	ardenna creatopus	1	diciembre	2015	isla mocha	reserva isla mocha	cuadrante 3	38°22260 073°53535	6	12/1/2015 0:38	19	1	1
aves	foto	fardela blanca	ardenna creatopus	1	diciembre	2015	isla mocha	reserva isla mocha	cuadrante 3	38°22260 073°53535	6	12/1/2015 0:38	19	1	1
aves	foto	fardela blanca	ardenna creatopus	1	diciembre	2015	isla mocha	reserva isla mocha	cuadrante 3	38°22260 073°53535	6	12/1/2015 3:00	20	1	1
aves	foto	fardela blanca	ardenna creatopus	1	diciembre	2015	isla mocha	reserva isla mocha	cuadrante 3	38°22260 073°53535	6	12/1/2015 3:00	20	1	1
aves	foto	fardela blanca	ardenna creatopus	1	diciembre	2015	isla mocha	reserva isla mocha	cuadrante 3	38°22260 073°53535	6	12/1/2015 3:00	21	1	1
aves	foto	fardela blanca	ardenna creatopus	1	diciembre	2015	isla mocha	reserva isla mocha	cuadrante 3	38°22260 073°53535	6	12/1/2015 3:00	21	1	1
aves	foto	fardela blanca	ardenna creatopus	1	diciembre	2015	isla mocha	reserva isla mocha	cuadrante 3	38°22260 073°53535	6	12/1/2015 3:00	21	1	1
aves	foto	fardela blanca	ardenna creatopus	1	diciembre	2015	isla mocha	reserva isla mocha	cuadrante 3	38°22260 073°53535	6	12/1/2015 3:00	22	1	1
aves	foto	fardela blanca	ardenna creatopus	1	diciembre	2015	isla mocha	reserva isla mocha	cuadrante 3	38°22260 073°53535	6	12/1/2015 3:00	22	1	1
aves	foto	fardela blanca	ardenna creatopus	1	diciembre	2015	isla mocha	reserva isla mocha	cuadrante 3	38°22260 073°53535	6	12/1/2015 3:01	23	1	1
aves	foto	fardela blanca	ardenna creatopus	1	diciembre	2015	isla mocha	reserva isla mocha	cuadrante 3	38°22260 073°53535	6	12/1/2015 3:01	23	1	1
aves	foto	fardela blanca	ardenna creatopus	1	diciembre	2015	isla mocha	reserva isla mocha	cuadrante 3	38°22260 073°53535	6	12/1/2015 3:06	24	1	1
aves	foto	fardela blanca	ardenna creatopus	1	diciembre	2015	isla mocha	reserva isla mocha	cuadrante 3	38°22260 073°53535	6	12/1/2015 3:06	24	1	1
aves	foto	fardela blanca	ardenna creatopus	1	diciembre	2015	isla mocha	reserva isla mocha	cuadrante 3	38°22260 073°53535	6	12/1/2015 3:07	25	1	1
aves	foto	fardela blanca	ardenna creatopus	1	diciembre	2015	isla mocha	reserva isla mocha	cuadrante 3	38°22260 073°53535	6	12/1/2015 3:07	25	1	1
aves	foto	fardela blanca	ardenna creatopus	1	diciembre	2015	isla mocha	reserva isla mocha	cuadrante 3	38°22260 073°53535	6	12/1/2015 3:07	25	1	1
aves	foto	fardela blanca	ardenna creatopus	1	diciembre	2015	isla mocha	reserva isla mocha	cuadrante 3	38°22260 073°53535	6	12/1/2015 4:37	26	1	1
aves	foto	fardela blanca	ardenna creatopus	1	diciembre	2015	isla mocha	reserva isla mocha	cuadrante 3	38°22260 073°53535	6	12/1/2015 4:37	26	1	1
aves	foto	fardela blanca	ardenna creatopus	1	diciembre	2015	isla mocha	reserva isla mocha	cuadrante 3	38°22260 073°53535	6	12/1/2015 4:37	26	1	1
aves	foto	fardela blanca	ardenna creatopus	1	diciembre	2015	isla mocha	reserva isla mocha	cuadrante 3	38°22260 073°53535	6	12/1/2015 4:43	27	1	1
aves	foto	fardela blanca	ardenna creatopus	1	diciembre	2015	isla mocha	reserva isla mocha	cuadrante 3	38°22260 073°53535	6	12/1/2015 4:46	28	1	1
aves	foto	fardela blanca	ardenna creatopus	1	diciembre	2015	isla mocha	reserva isla mocha	cuadrante 3	38°22260 073°53535	6	12/1/2015 4:46	28	1	1
aves	foto	fardela blanca	ardenna creatopus	1	diciembre	2015	isla mocha	reserva isla mocha	cuadrante 3	38°22260 073°53535	6	12/1/2015 4:50	29	2	1
aves	foto	fardela blanca	ardenna creatopus	1	diciembre	2015	isla mocha	reserva isla mocha	cuadrante 3	38°22260 073°53535	6	12/1/2015 4:50	29	2	1
aves	foto	fardela blanca	ardenna creatopus	1	diciembre	2015	isla mocha	reserva isla mocha	cuadrante 3	38°22260 073°53535	6	12/1/2015 4:50	30	2	1
aves	foto	fardela blanca	ardenna creatopus	1	diciembre	2015	isla mocha	reserva isla mocha	cuadrante 3	38°22260 073°53535	6	12/1/2015 4:50	30	2	1
aves	foto	fardela blanca	ardenna creatopus	1	diciembre	2015	isla mocha	reserva isla mocha	cuadrante 3	38°22260 073°53535	6	12/1/2015 4:54	31	1	1
aves	foto	fardela blanca	ardenna creatopus	1	diciembre	2015	isla mocha	reserva isla mocha	cuadrante 3	38°22260 073°53535	6	12/1/2015 4:54	31	1	1
aves	foto	fardela blanca	ardenna creatopus	1	diciembre	2015	isla mocha	reserva isla mocha	cuadrante 3	38°22260 073°53535	6	12/1/2015 4:54	31	1	1
aves	foto	fardela blanca	ardenna creatopus	1	diciembre	2015	isla mocha	reserva isla mocha	cuadrante 3	38°22260 073°53535	6	12/1/2015 4:55	32	1	1
aves	foto	fardela blanca	ardenna creatopus	1	diciembre	2015	isla mocha	reserva isla mocha	cuadrante 3	38°22260 073°53535	6	12/1/2015 4:55	32	1	1
aves	foto	fardela blanca	ardenna creatopus	1	diciembre	2015	isla mocha	reserva isla mocha	cuadrante 3	38°22260 073°53535	6	12/1/2015 4:55	33	1	1
aves	foto	fardela blanca	ardenna creatopus	1	diciembre	2015	isla mocha	reserva isla mocha	cuadrante 3	38°22260 073°53535	6	12/1/2015 4:55	33	1	1
aves	foto	fardela blanca	ardenna creatopus	1	diciembre	2015	isla mocha	reserva isla mocha	cuadrante 3	38°22260 073°53535	6	12/1/2015 4:55	34	1	1
aves	foto	fardela blanca	ardenna creatopus	1	diciembre	2015	isla mocha	reserva isla mocha	cuadrante 3	38°22260 073°53535	6	12/1/2015 4:55	34	1	1
aves	foto	fardela blanca	ardenna creatopus	1	diciembre	2015	isla mocha	reserva isla mocha	cuadrante 3	38°22260 073°53535	6	12/1/2015 4:56	35	1	1
aves	foto	fardela blanca	ardenna creatopus	1	diciembre	2015	isla mocha	reserva isla mocha	cuadrante 3	38°22260 073°53535	6	12/1/2015 4:56	35	1	1
aves	foto	fardela blanca	ardenna creatopus	1	diciembre	2015	isla mocha	reserva isla mocha	cuadrante 3	38°22260 073°53535	6	12/1/2015 4:59	36	1	1
aves	foto	fardela blanca	ardenna creatopus	1	diciembre	2015	isla mocha	reserva isla mocha	cuadrante 3	38°22260 073°53535	6	12/1/2015 4:59	36	1	1
aves	foto	fardela blanca	ardenna creatopus	1	diciembre	2015	isla mocha	reserva isla mocha	cuadrante 3	38°22260 073°53535	6	12/1/2015 4:59	36	1	1
aves	foto	fardela blanca	ardenna creatopus	1	diciembre	2015	isla mocha	reserva isla mocha	cuadrante 3	38°22260 073°53535	6	12/1/2015 5:04	37	1	1
aves	foto	fardela blanca	ardenna creatopus	1	diciembre	2015	isla mocha	reserva isla mocha	cuadrante 3	38°22260 073°53535	6	12/1/2015 5:04	37	1	1
aves	foto	fardela blanca	ardenna creatopus	1	diciembre	2015	isla mocha	reserva isla mocha	cuadrante 3	38°22260 073°53535	6	12/1/2015 5:14	38	2	1
aves	foto	fardela blanca	ardenna creatopus	1	diciembre	2015	isla mocha	reserva isla mocha	cuadrante 3	38°22260 073°53535	6	12/1/2015 5:14	38	2	1
aves	foto	fardela blanca	ardenna creatopus	1	diciembre	2015	isla mocha	reserva isla mocha	cuadrante 3	38°22260 073°53535	6	12/1/2015 5:17	39	2	1
aves	foto	fardela blanca	ardenna creatopus	1	diciembre	2015	isla mocha	reserva isla mocha	cuadrante 3	38°22260 073°53535	6	12/1/2015 5:17	39	2	1
aves	foto	fardela blanca	ardenna creatopus	1	diciembre	2015	isla mocha	reserva isla mocha	cuadrante 4	38°24144 073°54118	12b	12/1/2015 0:08	246	1	1
aves	foto	fardela blanca	ardenna creatopus	1	diciembre	2015	isla mocha	reserva isla mocha	cuadrante 4	38°24144 073°54118	12b	12/1/2015 0:08	246	1	1
aves	foto	fardela blanca	ardenna creatopus	1	diciembre	2015	isla mocha	reserva isla mocha	cuadrante 4	38°24144 073°54118	12b	12/1/2015 0:08	246	1	1
aves	foto	fardela blanca	ardenna creatopus	1	diciembre	2015	isla mocha	reserva isla mocha	cuadrante 4	38°24144 073°54118	12b	12/1/2015 0:58	247	1	1
aves	foto	fardela blanca	ardenna creatopus	1	diciembre	2015	isla mocha	reserva isla mocha	cuadrante 4	38°24144 073°54118	12b	12/1/2015 0:58	247	1	1
aves	foto	fardela blanca	ardenna creatopus	1	diciembre	2015	isla mocha	reserva isla mocha	cuadrante 4	38°24144 073°54118	12b	12/1/2015 1:54	248	1	1
aves	foto	fardela blanca	ardenna creatopus	1	diciembre	2015	isla mocha	reserva isla mocha	cuadrante 4	38°24144 073°54118	12b	12/1/2015 1:54	248	1	1
aves	foto	fardela blanca	ardenna creatopus	1	diciembre	2015	isla mocha	reserva isla mocha	cuadrante 4	38°24144 073°54118	12b	12/1/2015 1:54	248	1	1
aves	foto	fardela blanca	ardenna creatopus	1	diciembre	2015	isla mocha	reserva isla mocha	cuadrante 4	38°24144 073°54118	12b	12/1/2015 2:33	249	2	1
aves	foto	fardela blanca	ardenna creatopus	1	diciembre	2015	isla mocha	reserva isla mocha	cuadrante 4	38°24144 073°54118	12b	12/1/2015 2:33	249	2	1
aves	foto	fardela blanca	ardenna creatopus	1	diciembre	2015	isla mocha	reserva isla mocha	cuadrante 4	38°24144 073°54118	12b	12/1/2015 2:36	250	2	1
aves	foto	fardela blanca	ardenna creatopus	1	diciembre	2015	isla mocha	reserva isla mocha	cuadrante 4	38°24144 073°54118	12b	12/1/2015 2:36	250	2	1
aves	foto	fardela blanca	ardenna creatopus	1	diciembre	2015	isla mocha	reserva isla mocha	cuadrante 4	38°24144 073°54118	12b	12/1/2015 2:36	251	2	1
aves	foto	fardela blanca	ardenna creatopus	1	diciembre	2015	isla mocha	reserva isla mocha	cuadrante 4	38°24144 073°54118	12b	12/1/2015 2:36	251	2	1
aves	foto	fardela blanca	ardenna creatopus	1	diciembre	2015	isla mocha	reserva isla mocha	cuadrante 4	38°24144 073°54118	12b	12/1/2015 2:37	252	2	1
aves	foto	fardela blanca	ardenna creatopus	1	diciembre	2015	isla mocha	reserva isla mocha	cuadrante 4	38°24144 073°54118	12b	12/1/2015 2:37	252	2	1
aves	foto	fardela blanca	ardenna creatopus	1	diciembre	2015	isla mocha	reserva isla mocha	cuadrante 4	38°24144 073°54118	12b	12/1/2015 2:38	253	2	1
aves	foto	fardela blanca	ardenna creatopus	1	diciembre	2015	isla mocha	reserva isla mocha	cuadrante 4	38°24144 073°54118	12b	12/1/2015 2:38	253	2	1
aves	foto	fardela blanca	ardenna creatopus	1	diciembre	2015	isla mocha	reserva isla mocha	cuadrante 4	38°24144 073°54118	12b	12/1/2015 2:56	254	1	1
aves	foto	fardela blanca	ardenna creatopus	1	diciembre	2015	isla mocha	reserva isla mocha	cuadrante 4	38°24144 073°54118	12b	12/1/2015 2:56	254	1	1
aves	foto	fardela blanca	ardenna creatopus	1	diciembre	2015	isla mocha	reserva isla mocha	cuadrante 4	38°24144 073°54118	12b	12/1/2015 4:16	255	1	1
aves	foto	fardela blanca	ardenna creatopus	1	diciembre	2015	isla mocha	reserva isla mocha	cuadrante 4	38°24144 073°54118	12b	12/1/2015 4:16	255	1	1
aves	foto	fardela blanca	ardenna creatopus	1	diciembre	2015	isla mocha	reserva isla mocha	cuadrante 4	38°24144 073°54118	12b	12/1/2015 4:33	256	1	1
aves	foto	fardela blanca	ardenna creatopus	1	diciembre	2015	isla mocha	reserva isla mocha	cuadrante 4	38°24144 073°54118	12b	12/1/2015 4:33	256	1	1
aves	foto	fardela blanca	ardenna creatopus	1	diciembre	2015	isla mocha	reserva isla mocha	cuadrante 4	38°24144 073°54118	12b	12/1/2015 4:33	256	1	1
aves	foto	fardela blanca	ardenna creatopus	1	diciembre	2015	isla mocha	reserva isla mocha	cuadrante 4	38°24144 073°54118	12b	12/1/2015 4:36	257	1	1
aves	foto	fardela blanca	ardenna creatopus	1	diciembre	2015	isla mocha	reserva isla mocha	cuadrante 4	38°24144 073°54118	12b	12/1/2015 4:36	257	1	1
aves	foto	fardela blanca	ardenna creatopus	1	diciembre	2015	isla mocha	reserva isla mocha	cuadrante 4	38°24144 073°54118	12b	12/1/2015 4:36	258	1	1
aves	foto	fardela blanca	ardenna creatopus	1	diciembre	2015	isla mocha	reserva isla mocha	cuadrante 4	38°24144 073°54118	12b	12/1/2015 4:36	258	1	1
aves	foto	fardela blanca	ardenna creatopus	1	diciembre	2015	isla mocha	reserva isla mocha	cuadrante 4	38°24144 073°54118	12b	12/1/2015 4:36	258	1	1
aves	foto	fardela blanca	ardenna creatopus	1	diciembre	2015	isla mocha	reserva isla mocha	cuadrante 4	38°24144 073°54118	12b	12/1/2015 4:37	259	4	1
aves	foto	fardela blanca	ardenna creatopus	1	diciembre	2015	isla mocha	reserva isla mocha	cuadrante 4	38°24144 073°54118	12b	12/1/2015 4:37	259	4	1
aves	foto	fardela blanca	ardenna creatopus	1	diciembre	2015	isla mocha	reserva isla mocha	cuadrante 4	38°24144 073°54118	12b	12/1/2015 4:38	260	2	1
aves	foto	fardela blanca	ardenna creatopus	1	diciembre	2015	isla mocha	reserva isla mocha	cuadrante 4	38°24144 073°54118	12b	12/1/2015 4:38	260	2	1
aves	foto	fardela blanca	ardenna creatopus	1	diciembre	2015	isla mocha	reserva isla mocha	cuadrante 4	38°24144 073°54118	12b	12/1/2015 4:38	260	1	1
aves	foto	fardela blanca	ardenna creatopus	1	diciembre	2015	isla mocha	reserva isla mocha	cuadrante 4	38°24144 073°54118	12b	12/1/2015 4:41	261	2	1
aves	foto	fardela blanca	ardenna creatopus	1	diciembre	2015	isla mocha	reserva isla mocha	cuadrante 4	38°24144 073°54118	12b	12/1/2015 4:41	261	2	1
aves	foto	fardela blanca	ardenna creatopus	1	diciembre	2015	isla mocha	reserva isla mocha	cuadrante 4	38°24144 073°54118	12b	12/1/2015 4:42	262	2	1
aves	foto	fardela blanca	ardenna creatopus	1	diciembre	2015	isla mocha	reserva isla mocha	cuadrante 4	38°24144 073°54118	12b	12/1/2015 4:42	262	2	1
aves	foto	fardela blanca	ardenna creatopus	1	diciembre	2015	isla mocha	reserva isla mocha	cuadrante 4	38°24144 073°54118	12b	12/1/2015 4:42	262	2	1
aves	foto	fardela blanca	ardenna creatopus	1	diciembre	2015	isla mocha	reserva isla mocha	cuadrante 4	38°24144 073°54118	12b	12/1/2015 4:43	263	1	1
aves	foto	fardela blanca	ardenna creatopus	1	diciembre	2015	isla mocha	reserva isla mocha	cuadrante 4	38°24144 073°54118	12b	12/1/2015 4:43	263	1	1
aves	foto	fardela blanca	ardenna creatopus	1	diciembre	2015	isla mocha	reserva isla mocha	cuadrante 4	38°24144 073°54118	12b	12/1/2015 4:48	264	1	1
aves	foto	fardela blanca	ardenna creatopus	1	diciembre	2015	isla mocha	reserva isla mocha	cuadrante 4	38°24144 073°54118	12b	12/1/2015 4:48	264	1	1
aves	foto	fardela blanca	ardenna creatopus	1	diciembre	2015	isla mocha	reserva isla mocha	cuadrante 4	38°24144 073°54118	12b	12/1/2015 4:50	265	1	1
aves	foto	fardela blanca	ardenna creatopus	1	diciembre	2015	isla mocha	reserva isla mocha	cuadrante 4	38°24144 073°54118	12b	12/1/2015 4:50	265	1	1
aves	foto	fardela blanca	ardenna creatopus	1	diciembre	2015	isla mocha	reserva isla mocha	cuadrante 4	38°24144 073°54118	12b	12/1/2015 5:07	266	1	1
aves	foto	fardela blanca	ardenna creatopus	1	diciembre	2015	isla mocha	reserva isla mocha	cuadrante 4	38°24144 073°54118	12b	12/1/2015 5:07	266	1	1
aves	foto	fardela blanca	ardenna creatopus	1	diciembre	2015	isla mocha	reserva isla mocha	cuadrante 4	38°24144 073°54118	12b	12/1/2015 5:09	267	3	1
aves	foto	fardela blanca	ardenna creatopus	1	diciembre	2015	isla mocha	reserva isla mocha	cuadrante 4	38°24144 073°54118	12b	12/1/2015 5:09	267	3	1
aves	foto	fardela blanca	ardenna creatopus	1	diciembre	2015	isla mocha	reserva isla mocha	cuadrante 4	38°24144 073°54118	12b	12/1/2015 5:10	268	1	1
aves	foto	fardela blanca	ardenna creatopus	1	diciembre	2015	isla mocha	reserva isla mocha	cuadrante 4	38°24144 073°54118	12b	12/1/2015 5:10	268	1	1
aves	foto	fardela blanca	ardenna creatopus	1	diciembre	2015	isla mocha	reserva isla mocha	cuadrante 4	38°24144 073°54118	12b	12/1/2015 5:15	269	1	1
aves	foto	fardela blanca	ardenna creatopus	1	diciembre	2015	isla mocha	reserva isla mocha	cuadrante 4	38°24144 073°54118	12b	12/1/2015 5:15	269	1	1
aves	foto	fardela blanca	ardenna creatopus	1	diciembre	2015	isla mocha	reserva isla mocha	cuadrante 4	38°24144 073°54118	12b	12/1/2015 5:15	269	1	1
aves	foto	fardela blanca	ardenna creatopus	1	diciembre	2015	isla mocha	reserva isla mocha	cuadrante 4	38°24144 073°54118	12b	12/1/2015 5:15	270	2	1
aves	foto	fardela blanca	ardenna creatopus	1	diciembre	2015	isla mocha	reserva isla mocha	cuadrante 4	38°24144 073°54118	12b	12/1/2015 5:15	270	2	1
aves	foto	fardela blanca	ardenna creatopus	1	diciembre	2015	isla mocha	reserva isla mocha	cuadrante 4	38°24144 073°54118	12b	12/1/2015 5:15	270	2	1
aves	foto	fardela blanca	ardenna creatopus	1	diciembre	2015	isla mocha	reserva isla mocha	cuadrante 4	38°24144 073°54118	12b	12/1/2015 5:16	271	1	1
aves	foto	fardela blanca	ardenna creatopus	1	diciembre	2015	isla mocha	reserva isla mocha	cuadrante 4	38°24144 073°54118	12b	12/1/2015 5:16	271	1	1
aves	foto	fardela blanca	ardenna creatopus	1	diciembre	2015	isla mocha	reserva isla mocha	cuadrante 4	38°24144 073°54118	12b	12/1/2015 5:17	272	1	1
aves	foto	fardela blanca	ardenna creatopus	1	diciembre	2015	isla mocha	reserva isla mocha	cuadrante 4	38°24144 073°54118	12b	12/1/2015 5:17	272	1	1
aves	foto	fardela blanca	ardenna creatopus	1	diciembre	2015	isla mocha	reserva isla mocha	cuadrante 4	38°24144 073°54118	12b	12/1/2015 5:17	272	1	1
aves	foto	fardela blanca	ardenna creatopus	1	diciembre	2015	isla mocha	reserva isla mocha	cuadrante 4	38°24144 073°54118	12b	12/1/2015 5:18	273	1	1
aves	foto	fardela blanca	ardenna creatopus	1	diciembre	2015	isla mocha	reserva isla mocha	cuadrante 4	38°24144 073°54118	12b	12/1/2015 5:18	273	1	1
aves	foto	fardela blanca	ardenna creatopus	1	diciembre	2015	isla mocha	reserva isla mocha	cuadrante 4	38°24144 073°54118	12b	12/1/2015 5:18	273	1	1
aves	foto	fardela blanca	ardenna creatopus	1	diciembre	2015	isla mocha	reserva isla mocha	cuadrante 4	38°24144 073°54118	12b	12/1/2015 5:19	274	1	1
aves	foto	fardela blanca	ardenna creatopus	1	diciembre	2015	isla mocha	reserva isla mocha	cuadrante 4	38°24144 073°54118	12b	12/1/2015 5:19	274	1	1
aves	foto	fardela blanca	ardenna creatopus	1	diciembre	2015	isla mocha	reserva isla mocha	cuadrante 4	38°24144 073°54118	12b	12/1/2015 5:20	275	1	1
aves	foto	fardela blanca	ardenna creatopus	1	diciembre	2015	isla mocha	reserva isla mocha	cuadrante 4	38°24144 073°54118	12b	12/1/2015 5:21	275	1	1
aves	foto	fardela blanca	ardenna creatopus	1	diciembre	2015	isla mocha	reserva isla mocha	cuadrante 4	38°24144 073°54118	12b	12/1/2015 5:21	275	1	1
aves	foto	fardela blanca	ardenna creatopus	1	diciembre	2015	isla mocha	reserva isla mocha	cuadrante 4	38°24144 073°54118	12b	12/1/2015 5:21	276	1	1
aves	foto	fardela blanca	ardenna creatopus	1	diciembre	2015	isla mocha	reserva isla mocha	cuadrante 4	38°24144 073°54118	12b	12/1/2015 5:21	276	1	1
aves	foto	fardela blanca	ardenna creatopus	1	diciembre	2015	isla mocha	reserva isla mocha	cuadrante 4	38°24144 073°54118	12b	12/1/2015 5:23	277	1	1
aves	foto	fardela blanca	ardenna creatopus	1	diciembre	2015	isla mocha	reserva isla mocha	cuadrante 4	38°24144 073°54118	12b	12/1/2015 5:23	277	1	1
aves	foto	fardela blanca	ardenna creatopus	1	diciembre	2015	isla mocha	reserva isla mocha	cuadrante 4	38°24144 073°54118	12b	12/1/2015 5:23	277	1	1
aves	foto	fardela blanca	ardenna creatopus	1	diciembre	2015	isla mocha	reserva isla mocha	cuadrante 4	38°24144 073°54118	12b	12/1/2015 5:24	278	2	1
aves	foto	fardela blanca	ardenna creatopus	1	diciembre	2015	isla mocha	reserva isla mocha	cuadrante 4	38°24144 073°54118	12b	12/1/2015 5:24	278	2	1
aves	foto	fardela blanca	ardenna creatopus	1	diciembre	2015	isla mocha	reserva isla mocha	cuadrante 4	38°24144 073°54118	12b	12/1/2015 5:24	279	3	1
aves	foto	fardela blanca	ardenna creatopus	1	diciembre	2015	isla mocha	reserva isla mocha	cuadrante 4	38°24144 073°54118	12b	12/1/2015 5:24	279	3	1
aves	foto	fardela blanca	ardenna creatopus	1	diciembre	2015	isla mocha	reserva isla mocha	cuadrante 4	38°24144 073°54118	12b	12/1/2015 5:25	280	2	1
aves	foto	fardela blanca	ardenna creatopus	1	diciembre	2015	isla mocha	reserva isla mocha	cuadrante 4	38°24144 073°54118	12b	12/1/2015 5:25	280	2	1
aves	foto	fardela blanca	ardenna creatopus	1	diciembre	2015	isla mocha	reserva isla mocha	cuadrante 4	38°24144 073°54118	12b	12/1/2015 5:26	281	1	1
aves	foto	fardela blanca	ardenna creatopus	1	diciembre	2015	isla mocha	reserva isla mocha	cuadrante 4	38°24144 073°54118	12b	12/1/2015 5:26	281	1	1
aves	foto	fardela blanca	ardenna creatopus	1	diciembre	2015	isla mocha	reserva isla mocha	cuadrante 4	38°24144 073°54118	12b	12/1/2015 5:26	281	1	1
aves	foto	fardela blanca	ardenna creatopus	1	diciembre	2015	isla mocha	reserva isla mocha	cuadrante 4	38°24144 073°54118	12b	12/1/2015 5:27	282	1	1
aves	foto	fardela blanca	ardenna creatopus	1	diciembre	2015	isla mocha	reserva isla mocha	cuadrante 4	38°24144 073°54118	12b	12/1/2015 5:27	282	1	1
aves	foto	fardela blanca	ardenna creatopus	1	diciembre	2015	isla mocha	reserva isla mocha	cuadrante 4	38°24144 073°54118	12b	12/1/2015 5:28	283	1	1
aves	foto	fardela blanca	ardenna creatopus	1	diciembre	2015	isla mocha	reserva isla mocha	cuadrante 4	38°24144 073°54118	12b	12/1/2015 5:28	283	1	1
aves	foto	fardela blanca	ardenna creatopus	1	diciembre	2015	isla mocha	reserva isla mocha	cuadrante 4	38°24144 073°54118	12b	12/1/2015 5:32	284	1	1
aves	foto	fardela blanca	ardenna creatopus	1	diciembre	2015	isla mocha	reserva isla mocha	cuadrante 4	38°24144 073°54118	12b	12/1/2015 5:32	284	1	1
aves	foto	fardela blanca	ardenna creatopus	1	diciembre	2015	isla mocha	reserva isla mocha	cuadrante 4	38°24144 073°54118	12b	12/1/2015 5:34	285	2	1
aves	foto	fardela blanca	ardenna creatopus	1	diciembre	2015	isla mocha	reserva isla mocha	cuadrante 4	38°24144 073°54118	12b	12/1/2015 5:34	285	2	1
aves	foto	fardela blanca	ardenna creatopus	1	diciembre	2015	isla mocha	reserva isla mocha	cuadrante 4	38°24144 073°54118	12b	12/1/2015 5:34	286	1	1
aves	foto	fardela blanca	ardenna creatopus	1	diciembre	2015	isla mocha	reserva isla mocha	cuadrante 4	38°24144 073°54118	12b	12/1/2015 5:34	286	1	1
aves	foto	fardela blanca	ardenna creatopus	1	diciembre	2015	isla mocha	reserva isla mocha	cuadrante 4	38°24144 073°54118	12b	12/1/2015 22:23	291	1	1
aves	foto	fardela blanca	ardenna creatopus	1	diciembre	2015	isla mocha	reserva isla mocha	cuadrante 4	38°24144 073°54118	12b	12/1/2015 22:23	291	1	1
aves	foto	fardela blanca	ardenna creatopus	1	diciembre	2015	isla mocha	reserva isla mocha	cuadrante 4	38°24144 073°54118	12b	12/1/2015 22:23	292	1	1
aves	foto	fardela blanca	ardenna creatopus	1	diciembre	2015	isla mocha	reserva isla mocha	cuadrante 4	38°24144 073°54118	12b	12/1/2015 22:23	292	1	1
aves	foto	fardela blanca	ardenna creatopus	1	diciembre	2015	isla mocha	reserva isla mocha	cuadrante 4	38°24144 073°54118	12b	12/1/2015 22:23	292	1	1
aves	foto	fardela blanca	ardenna creatopus	1	diciembre	2015	isla mocha	reserva isla mocha	cuadrante 5	38°23024 073°55060	15	12/1/2015 22:09	18	1	1
aves	foto	fardela blanca	ardenna creatopus	1	diciembre	2015	isla mocha	reserva isla mocha	cuadrante 5	38°23024 073°55060	15	12/1/2015 22:09	18	1	1
aves	foto	fardela blanca	ardenna creatopus	1	diciembre	2016	isla mocha	reserva isla mocha	cuadrante 2	38°21´37.9´´ 073°54´50.5´´	12a	12/1/2016 4:55	85	1	1
aves	foto	fardela blanca	ardenna creatopus	1	diciembre	2016	isla mocha	reserva isla mocha	cuadrante 2	38°21´37.9´´ 073°54´50.5´´	12a	12/1/2016 4:55	85	1	1
aves	foto	fardela blanca	ardenna creatopus	1	diciembre	2016	isla mocha	reserva isla mocha	cuadrante 2	38°21´37.9´´ 073°54´50.5´´	12a	12/1/2016 4:55	85	1	1
aves	foto	fardela blanca	ardenna creatopus	1	diciembre	2016	isla mocha	reserva isla mocha	cuadrante 5	38°23´02.6´´ 073°55´06.9´´	5	12/1/2016 4:39	233	2	1
aves	foto	fardela blanca	ardenna creatopus	1	diciembre	2016	isla mocha	reserva isla mocha	cuadrante 5	38°23´02.6´´ 073°55´06.9´´	5	12/1/2016 4:41	234	2	1
aves	foto	fardela blanca	ardenna creatopus	1	diciembre	2016	isla mocha	reserva isla mocha	cuadrante 5	38°23´02.6´´ 073°55´06.9´´	5	12/1/2016 4:43	235	4	1
aves	foto	fardela blanca	ardenna creatopus	1	diciembre	2016	isla mocha	reserva isla mocha	cuadrante 5	38°23´02.6´´ 073°55´06.9´´	5	12/1/2016 4:51	236	3	1
aves	foto	fardela blanca	ardenna creatopus	1	diciembre	2016	isla mocha	reserva isla mocha	cuadrante 5	38°23´02.6´´ 073°55´06.9´´	5	12/1/2016 5:17	237	1	1
aves	foto	fardela blanca	ardenna creatopus	1	enero	2016	isla mocha	reserva isla mocha	cuadrante 2	38°21367 073°54555	5	1/1/2016 2:44	1	1	1
aves	foto	fardela blanca	ardenna creatopus	1	enero	2016	isla mocha	reserva isla mocha	cuadrante 3	38°22256 073°53435	8	1/1/2016 0:59	1	1	1
aves	foto	fardela blanca	ardenna creatopus	1	enero	2016	isla mocha	reserva isla mocha	cuadrante 3	38°22256 073°53435	8	1/1/2016 1:27	2	1	1
aves	foto	fardela blanca	ardenna creatopus	1	enero	2016	isla mocha	reserva isla mocha	cuadrante 3	38°22256 073°53435	8	1/1/2016 1:27	2	1	1
aves	foto	fardela blanca	ardenna creatopus	1	enero	2016	isla mocha	reserva isla mocha	cuadrante 3	38°22256 073°53435	8	1/1/2016 1:55	3	2	1
aves	foto	fardela blanca	ardenna creatopus	1	enero	2016	isla mocha	reserva isla mocha	cuadrante 3	38°22256 073°53435	8	1/1/2016 1:55	3	2	1
aves	foto	fardela blanca	ardenna creatopus	1	enero	2016	isla mocha	reserva isla mocha	cuadrante 3	38°22256 073°53435	8	1/1/2016 2:01	4	2	1
aves	foto	fardela blanca	ardenna creatopus	1	enero	2016	isla mocha	reserva isla mocha	cuadrante 3	38°22256 073°53435	8	1/1/2016 2:01	4	2	1
aves	foto	fardela blanca	ardenna creatopus	1	enero	2016	isla mocha	reserva isla mocha	cuadrante 3	38°22256 073°53435	8	1/1/2016 2:02	5	2	1
aves	foto	fardela blanca	ardenna creatopus	1	enero	2016	isla mocha	reserva isla mocha	cuadrante 3	38°22256 073°53435	8	1/1/2016 2:02	5	2	1
aves	foto	fardela blanca	ardenna creatopus	1	enero	2016	isla mocha	reserva isla mocha	cuadrante 3	38°22256 073°53435	8	1/1/2016 2:49	6	2	1
aves	foto	fardela blanca	ardenna creatopus	1	enero	2016	isla mocha	reserva isla mocha	cuadrante 3	38°22256 073°53435	8	1/1/2016 2:49	6	2	1
aves	foto	fardela blanca	ardenna creatopus	1	enero	2016	isla mocha	reserva isla mocha	cuadrante 3	38°22256 073°53435	8	1/1/2016 3:56	7	2	1
aves	foto	fardela blanca	ardenna creatopus	1	enero	2016	isla mocha	reserva isla mocha	cuadrante 3	38°22256 073°53435	8	1/1/2016 3:56	7	2	1
aves	foto	fardela blanca	ardenna creatopus	1	enero	2016	isla mocha	reserva isla mocha	cuadrante 3	38°22256 073°53435	8	1/1/2016 3:56	7	2	1
aves	foto	fardela blanca	ardenna creatopus	1	enero	2016	isla mocha	reserva isla mocha	cuadrante 3	38°22256 073°53435	8	1/1/2016 4:05	8	2	1
aves	foto	fardela blanca	ardenna creatopus	1	enero	2016	isla mocha	reserva isla mocha	cuadrante 3	38°22256 073°53435	8	1/1/2016 4:05	8	2	1
aves	foto	fardela blanca	ardenna creatopus	1	enero	2016	isla mocha	reserva isla mocha	cuadrante 3	38°22256 073°53435	8	1/1/2016 4:06	9	1	1
aves	foto	fardela blanca	ardenna creatopus	1	enero	2016	isla mocha	reserva isla mocha	cuadrante 3	38°22256 073°53435	8	1/1/2016 4:06	9	1	1
aves	foto	fardela blanca	ardenna creatopus	1	enero	2016	isla mocha	reserva isla mocha	cuadrante 3	38°22256 073°53435	8	1/1/2016 4:20	10	1	1
aves	foto	fardela blanca	ardenna creatopus	1	enero	2016	isla mocha	reserva isla mocha	cuadrante 3	38°22256 073°53435	8	1/1/2016 4:21	11	1	1
aves	foto	fardela blanca	ardenna creatopus	1	enero	2016	isla mocha	reserva isla mocha	cuadrante 3	38°22256 073°53435	8	1/1/2016 4:21	11	1	1
aves	foto	fardela blanca	ardenna creatopus	1	enero	2016	isla mocha	reserva isla mocha	cuadrante 3	38°22256 073°53435	8	1/1/2016 4:21	11	1	1
aves	foto	fardela blanca	ardenna creatopus	1	enero	2016	isla mocha	reserva isla mocha	cuadrante 3	38°22256 073°53435	8	1/1/2016 4:28	12	1	1
aves	foto	fardela blanca	ardenna creatopus	1	enero	2016	isla mocha	reserva isla mocha	cuadrante 3	38°22256 073°53435	8	1/1/2016 4:28	12	1	1
aves	foto	fardela blanca	ardenna creatopus	1	enero	2016	isla mocha	reserva isla mocha	cuadrante 3	38°22256 073°53435	8	1/1/2016 4:28	12	1	1
aves	foto	fardela blanca	ardenna creatopus	1	enero	2016	isla mocha	reserva isla mocha	cuadrante 3	38°22256 073°53435	8	1/1/2016 4:31	13	2	1
aves	foto	fardela blanca	ardenna creatopus	1	enero	2016	isla mocha	reserva isla mocha	cuadrante 3	38°22256 073°53435	8	1/1/2016 4:31	13	2	1
aves	foto	fardela blanca	ardenna creatopus	1	enero	2016	isla mocha	reserva isla mocha	cuadrante 3	38°22256 073°53435	8	1/1/2016 4:34	14	1	1
aves	foto	fardela blanca	ardenna creatopus	1	enero	2016	isla mocha	reserva isla mocha	cuadrante 3	38°22256 073°53435	8	1/1/2016 4:34	14	1	1
aves	foto	fardela blanca	ardenna creatopus	1	enero	2016	isla mocha	reserva isla mocha	cuadrante 3	38°22256 073°53435	8	1/1/2016 4:35	15	2	1
aves	foto	fardela blanca	ardenna creatopus	1	enero	2016	isla mocha	reserva isla mocha	cuadrante 3	38°22256 073°53435	8	1/1/2016 4:35	15	2	1
aves	foto	fardela blanca	ardenna creatopus	1	enero	2016	isla mocha	reserva isla mocha	cuadrante 3	38°22256 073°53435	8	1/1/2016 4:37	16	1	1
aves	foto	fardela blanca	ardenna creatopus	1	enero	2016	isla mocha	reserva isla mocha	cuadrante 3	38°22256 073°53435	8	1/1/2016 4:37	16	1	1
aves	foto	fardela blanca	ardenna creatopus	1	enero	2016	isla mocha	reserva isla mocha	cuadrante 3	38°22256 073°53435	8	1/1/2016 4:43	17	1	1
aves	foto	fardela blanca	ardenna creatopus	1	enero	2016	isla mocha	reserva isla mocha	cuadrante 3	38°22256 073°53435	8	1/1/2016 4:43	17	1	1
aves	foto	fardela blanca	ardenna creatopus	1	enero	2016	isla mocha	reserva isla mocha	cuadrante 3	38°22256 073°53435	8	1/1/2016 4:43	18	1	1
aves	foto	fardela blanca	ardenna creatopus	1	enero	2016	isla mocha	reserva isla mocha	cuadrante 3	38°22256 073°53435	8	1/1/2016 4:43	18	1	1
aves	foto	fardela blanca	ardenna creatopus	1	enero	2016	isla mocha	reserva isla mocha	cuadrante 3	38°22256 073°53435	8	1/1/2016 4:43	18	1	1
aves	foto	fardela blanca	ardenna creatopus	1	enero	2016	isla mocha	reserva isla mocha	cuadrante 3	38°22256 073°53435	8	1/1/2016 4:58	19	2	1
aves	foto	fardela blanca	ardenna creatopus	1	enero	2016	isla mocha	reserva isla mocha	cuadrante 3	38°22256 073°53435	8	1/1/2016 4:58	19	1	1
aves	foto	fardela blanca	ardenna creatopus	1	enero	2016	isla mocha	reserva isla mocha	cuadrante 3	38°22256 073°53435	8	1/1/2016 4:58	19	1	1
aves	foto	fardela blanca	ardenna creatopus	1	enero	2016	isla mocha	reserva isla mocha	cuadrante 3	38°22256 073°53435	8	1/1/2016 4:59	20	1	1
aves	foto	fardela blanca	ardenna creatopus	1	enero	2016	isla mocha	reserva isla mocha	cuadrante 3	38°22256 073°53435	8	1/1/2016 4:59	20	1	1
aves	foto	fardela blanca	ardenna creatopus	1	enero	2016	isla mocha	reserva isla mocha	cuadrante 3	38°22256 073°53435	8	1/1/2016 6:04	21	1	1
aves	foto	fardela blanca	ardenna creatopus	1	enero	2016	isla mocha	reserva isla mocha	cuadrante 3	38°22256 073°53435	8	1/1/2016 6:04	21	1	1
aves	foto	fardela blanca	ardenna creatopus	1	enero	2016	isla mocha	reserva isla mocha	cuadrante 3	38°22256 073°53435	8	1/1/2016 6:04	21	1	1
aves	foto	fardela blanca	ardenna creatopus	1	enero	2016	isla mocha	reserva isla mocha	cuadrante 3	38°22256 073°53435	8	1/1/2016 6:04	22	1	1
aves	foto	fardela blanca	ardenna creatopus	1	enero	2016	isla mocha	reserva isla mocha	cuadrante 3	38°22256 073°53435	8	1/1/2016 6:05	22	1	1
aves	foto	fardela blanca	ardenna creatopus	1	enero	2017	isla mocha	reserva isla mocha	cuadrante 4	38°24´14.7´´ 073°54´11.5´´	8	1/1/2017 2:32	1	1	1
aves	foto	fardela blanca	ardenna creatopus	1	enero	2017	isla mocha	reserva isla mocha	cuadrante 4	38°24´14.7´´ 073°54´11.5´´	8	1/1/2017 2:32	1	1	1
aves	foto	fardela blanca	ardenna creatopus	1	enero	2017	isla mocha	reserva isla mocha	cuadrante 4	38°24´14.7´´ 073°54´11.5´´	8	1/1/2017 2:32	1	1	1
aves	foto	fardela blanca	ardenna creatopus	1	enero	2017	isla mocha	reserva isla mocha	cuadrante 4	38°24´14.7´´ 073°54´11.5´´	8	1/1/2017 3:30	2	1	1
aves	foto	fardela blanca	ardenna creatopus	1	enero	2017	isla mocha	reserva isla mocha	cuadrante 4	38°24´14.7´´ 073°54´11.5´´	8	1/1/2017 3:30	2	1	1
aves	foto	fardela blanca	ardenna creatopus	1	enero	2017	isla mocha	reserva isla mocha	cuadrante 4	38°24´14.7´´ 073°54´11.5´´	8	1/1/2017 3:32	3	1	1
aves	foto	fardela blanca	ardenna creatopus	1	enero	2017	isla mocha	reserva isla mocha	cuadrante 4	38°24´14.7´´ 073°54´11.5´´	8	1/1/2017 3:32	3	1	1
aves	foto	fardela blanca	ardenna creatopus	1	enero	2017	isla mocha	reserva isla mocha	cuadrante 4	38°24´14.7´´ 073°54´11.5´´	8	1/1/2017 3:38	4	2	1
aves	foto	fardela blanca	ardenna creatopus	1	enero	2017	isla mocha	reserva isla mocha	cuadrante 4	38°24´14.7´´ 073°54´11.5´´	8	1/1/2017 3:38	4	2	1
aves	foto	fardela blanca	ardenna creatopus	1	enero	2017	isla mocha	reserva isla mocha	cuadrante 4	38°24´14.7´´ 073°54´11.5´´	8	1/1/2017 3:38	4	2	1
aves	foto	fardela blanca	ardenna creatopus	1	enero	2017	isla mocha	reserva isla mocha	cuadrante 4	38°24´14.7´´ 073°54´11.5´´	8	1/1/2017 4:48	5	2	1
aves	foto	fardela blanca	ardenna creatopus	1	enero	2017	isla mocha	reserva isla mocha	cuadrante 4	38°24´14.7´´ 073°54´11.5´´	8	1/1/2017 4:48	5	2	1
aves	foto	fardela blanca	ardenna creatopus	1	enero	2017	isla mocha	reserva isla mocha	cuadrante 4	38°24´14.7´´ 073°54´11.5´´	8	1/1/2017 4:49	6	2	1
aves	foto	fardela blanca	ardenna creatopus	1	enero	2017	isla mocha	reserva isla mocha	cuadrante 4	38°24´14.7´´ 073°54´11.5´´	8	1/1/2017 4:49	6	2	1
aves	foto	fardela blanca	ardenna creatopus	1	enero	2017	isla mocha	reserva isla mocha	cuadrante 4	38°24´14.7´´ 073°54´11.5´´	8	1/1/2017 4:50	7	2	1
aves	foto	fardela blanca	ardenna creatopus	1	enero	2017	isla mocha	reserva isla mocha	cuadrante 4	38°24´14.7´´ 073°54´11.5´´	8	1/1/2017 4:50	7	3	1
aves	foto	fardela blanca	ardenna creatopus	1	enero	2017	isla mocha	reserva isla mocha	cuadrante 4	38°24´14.7´´ 073°54´11.5´´	8	1/1/2017 5:01	8	1	1
aves	foto	fardela blanca	ardenna creatopus	1	enero	2017	isla mocha	reserva isla mocha	cuadrante 4	38°24´14.7´´ 073°54´11.5´´	8	1/1/2017 5:01	8	1	1
aves	foto	fardela blanca	ardenna creatopus	1	enero	2017	isla mocha	reserva isla mocha	cuadrante 4	38°24´14.7´´ 073°54´11.5´´	8	1/1/2017 5:04	9	2	1
aves	foto	fardela blanca	ardenna creatopus	1	enero	2017	isla mocha	reserva isla mocha	cuadrante 4	38°24´14.7´´ 073°54´11.5´´	8	1/1/2017 5:04	9	2	1
aves	foto	fardela blanca	ardenna creatopus	1	enero	2017	isla mocha	reserva isla mocha	cuadrante 4	38°24´14.7´´ 073°54´11.5´´	8	1/1/2017 5:04	9	2	1
aves	foto	fardela blanca	ardenna creatopus	1	enero	2017	isla mocha	reserva isla mocha	cuadrante 4	38°24´14.7´´ 073°54´11.5´´	8	1/1/2017 5:04	10	1	1
aves	foto	fardela blanca	ardenna creatopus	1	enero	2017	isla mocha	reserva isla mocha	cuadrante 4	38°24´14.7´´ 073°54´11.5´´	8	1/1/2017 5:04	10	1	1
aves	foto	fardela blanca	ardenna creatopus	1	enero	2017	isla mocha	reserva isla mocha	cuadrante 4	38°24´14.7´´ 073°54´11.5´´	8	1/1/2017 5:04	10	1	1
aves	foto	fardela blanca	ardenna creatopus	1	enero	2017	isla mocha	reserva isla mocha	cuadrante 4	38°24´14.7´´ 073°54´11.5´´	8	1/1/2017 5:10	11	1	1
aves	foto	fardela blanca	ardenna creatopus	1	enero	2017	isla mocha	reserva isla mocha	cuadrante 4	38°24´14.7´´ 073°54´11.5´´	8	1/1/2017 5:13	12	1	1
aves	foto	fardela blanca	ardenna creatopus	1	enero	2017	isla mocha	reserva isla mocha	cuadrante 4	38°24´14.7´´ 073°54´11.5´´	8	1/1/2017 5:13	12	2	1
aves	foto	fardela blanca	ardenna creatopus	1	enero	2017	isla mocha	reserva isla mocha	cuadrante 4	38°24´14.7´´ 073°54´11.5´´	8	1/1/2017 5:13	12	2	1
aves	foto	fardela blanca	ardenna creatopus	1	enero	2017	isla mocha	reserva isla mocha	cuadrante 4	38°24´14.7´´ 073°54´11.5´´	8	1/1/2017 5:13	13	2	1
aves	foto	fardela blanca	ardenna creatopus	1	enero	2017	isla mocha	reserva isla mocha	cuadrante 4	38°24´14.7´´ 073°54´11.5´´	8	1/1/2017 5:13	14	2	1
aves	foto	fardela blanca	ardenna creatopus	1	enero	2017	isla mocha	reserva isla mocha	cuadrante 4	38°24´14.7´´ 073°54´11.5´´	8	1/1/2017 5:24	15	1	1
aves	foto	fardela blanca	ardenna creatopus	1	enero	2017	isla mocha	reserva isla mocha	cuadrante 4	38°24´14.7´´ 073°54´11.5´´	8	1/1/2017 5:24	15	1	1
aves	foto	fardela blanca	ardenna creatopus	1	enero	2017	isla mocha	reserva isla mocha	cuadrante 4	38°24´14.7´´ 073°54´11.5´´	8	1/1/2017 5:27	16	1	1
aves	foto	fardela blanca	ardenna creatopus	1	enero	2017	isla mocha	reserva isla mocha	cuadrante 4	38°24´14.7´´ 073°54´11.5´´	8	1/1/2017 5:27	16	1	1
aves	foto	fardela blanca	ardenna creatopus	1	enero	2017	isla mocha	reserva isla mocha	cuadrante 4	38°24´14.7´´ 073°54´11.5´´	8	1/1/2017 5:30	17	1	1
aves	foto	fardela blanca	ardenna creatopus	1	enero	2017	isla mocha	reserva isla mocha	cuadrante 5	38°23´02.6´´ 073°55´06.9´´	5	1/1/2017 3:40	1	1	1
aves	foto	fardela blanca	ardenna creatopus	1	enero	2017	isla mocha	reserva isla mocha	cuadrante 5	38°23´02.6´´ 073°55´06.9´´	5	1/1/2017 3:54	2	1	1
aves	foto	fardela blanca	ardenna creatopus	1	enero	2017	isla mocha	reserva isla mocha	cuadrante 5	38°23´02.6´´ 073°55´06.9´´	5	1/1/2017 4:54	3	2	1
aves	foto	fardela blanca	ardenna creatopus	1	enero	2017	isla mocha	reserva isla mocha	cuadrante 5	38°23´02.6´´ 073°55´06.9´´	5	1/1/2017 22:28	5	1	1
aves	foto	fardela blanca	ardenna creatopus	1	enero	2017	isla mocha	reserva isla mocha	cuadrante 5	38°23´02.6´´ 073°55´06.9´´	5	1/1/2017 23:34	6	1	1
aves	foto	fardela blanca	ardenna creatopus	1	enero	2019	isla mocha	reserva isla mocha	cuadrante 2	38°21´38.1¨ 073°54´51.0	9	1/1/2019 4:34	1	1	1
aves	foto	fardela blanca	ardenna creatopus	1	enero	2019	isla mocha	reserva isla mocha	cuadrante 2	38°21´38.1¨ 073°54´51.0	9	1/1/2019 4:34	1	1	1
aves	foto	fardela blanca	ardenna creatopus	1	enero	2020	isla mocha	reserva isla mocha	cuadrante 1	38°21´20.1´´ 073°55´16.8´´	15	1/1/2020 23:07	1	1	1
aves	foto	fardela blanca	ardenna creatopus	1	enero	2020	isla mocha	reserva isla mocha	cuadrante 1	38°21´20.1´´ 073°55´16.8´´	15	1/1/2020 23:07	1	1	1
aves	foto	fardela blanca	ardenna creatopus	1	enero	2020	isla mocha	reserva isla mocha	cuadrante 1	38°21´20.1´´ 073°55´16.8´´	15	1/1/2020 23:07	1	1	1
aves	foto	fardela blanca	ardenna creatopus	1	febrero	2015	isla mocha	reserva isla mocha	cuadrante 1	18 h 0594313 UTM 5754311	5	2/1/2015 2:51	957	1	1
aves	foto	fardela blanca	ardenna creatopus	1	febrero	2015	isla mocha	reserva isla mocha	cuadrante 1	18 h 0594327 UTM 5754293	6	2/1/2015 5:12	473	3	1
aves	foto	fardela blanca	ardenna creatopus	1	febrero	2015	isla mocha	reserva isla mocha	cuadrante 1	18 h 0594327 UTM 5754293	6	2/1/2015 6:15	491	1	1
aves	foto	fardela blanca	ardenna creatopus	1	febrero	2015	isla mocha	reserva isla mocha	cuadrante 2	18 h 0594874 UTM 5753611	12a	2/1/2015 3:57	78	3	1
aves	foto	fardela blanca	ardenna creatopus	1	febrero	2015	isla mocha	reserva isla mocha	cuadrante 3	18 h 0596239 UTM 5752105	12b	2/1/2015 3:26	938	1	1
aves	foto	fardela blanca	ardenna creatopus	1	febrero	2015	isla mocha	reserva isla mocha	cuadrante 3	18 h 0596239 UTM 5752105	12b	2/1/2015 5:07	955	2	1
aves	foto	fardela blanca	ardenna creatopus	1	febrero	2015	isla mocha	reserva isla mocha	cuadrante 4	18 h 0595724 UTM 5748789	1	2/1/2015 4:28	98	1	1
aves	foto	fardela blanca	ardenna creatopus	1	febrero	2015	isla mocha	reserva isla mocha	cuadrante 4	18 h 0595724 UTM 5748789	1	2/1/2015 4:29	98	1	1
aves	foto	fardela blanca	ardenna creatopus	1	febrero	2015	isla mocha	reserva isla mocha	cuadrante 4	18 h 0595724 UTM 5748789	1	2/1/2015 4:29	98	1	1
aves	foto	fardela blanca	ardenna creatopus	1	febrero	2015	isla mocha	reserva isla mocha	cuadrante 4	18 h 0595724 UTM 5748789	1	2/1/2015 5:43	99	2	1
aves	foto	fardela blanca	ardenna creatopus	1	febrero	2015	isla mocha	reserva isla mocha	cuadrante 4	18 h 0595724 UTM 5748789	1	2/1/2015 5:43	99	1	1
aves	foto	fardela blanca	ardenna creatopus	1	febrero	2015	isla mocha	reserva isla mocha	cuadrante 4	18 h 0595724 UTM 5748789	1	2/1/2015 5:44	99	1	1
aves	foto	fardela blanca	ardenna creatopus	1	febrero	2015	isla mocha	reserva isla mocha	cuadrante 4	18 h 0595724 UTM 5748789	1	2/1/2015 11:30	100	1	1
aves	foto	fardela blanca	ardenna creatopus	1	febrero	2015	isla mocha	reserva isla mocha	cuadrante 4	18 h 0595724 UTM 5748789	1	2/1/2015 11:30	100	1	1
aves	foto	fardela blanca	ardenna creatopus	1	febrero	2015	isla mocha	reserva isla mocha	cuadrante 4	18 h 0595728 UTM 5748763	3	2/1/2015 3:08	184	1	1
aves	foto	fardela blanca	ardenna creatopus	1	febrero	2015	isla mocha	reserva isla mocha	cuadrante 4	18 h 0595728 UTM 5748763	3	2/1/2015 3:08	184	1	1
aves	foto	fardela blanca	ardenna creatopus	1	febrero	2015	isla mocha	reserva isla mocha	cuadrante 4	18 h 0595728 UTM 5748763	3	2/1/2015 3:08	184	1	1
aves	foto	fardela blanca	ardenna creatopus	1	febrero	2015	isla mocha	reserva isla mocha	cuadrante 4	18 h 0595728 UTM 5748763	3	2/1/2015 5:28	186	2	1
aves	foto	fardela blanca	ardenna creatopus	1	febrero	2015	isla mocha	reserva isla mocha	cuadrante 4	18 h 0595728 UTM 5748763	3	2/1/2015 5:28	186	2	1
aves	foto	fardela blanca	ardenna creatopus	1	febrero	2015	isla mocha	reserva isla mocha	cuadrante 4	18 h 0595728 UTM 5748763	3	2/1/2015 5:28	186	2	1
aves	foto	fardela blanca	ardenna creatopus	1	febrero	2015	isla mocha	reserva isla mocha	cuadrante 4	18 h 0595728 UTM 5748763	3	2/1/2015 5:35	187	1	1
aves	foto	fardela blanca	ardenna creatopus	1	febrero	2015	isla mocha	reserva isla mocha	cuadrante 4	18 h 0595728 UTM 5748763	3	2/1/2015 5:35	187	1	1
aves	foto	fardela blanca	ardenna creatopus	1	febrero	2015	isla mocha	reserva isla mocha	cuadrante 4	18 h 0595728 UTM 5748763	3	2/1/2015 5:35	187	1	1
aves	foto	fardela blanca	ardenna creatopus	1	febrero	2015	isla mocha	reserva isla mocha	cuadrante 4	18 h 0595728 UTM 5748763	3	2/1/2015 5:35	188	2	1
aves	foto	fardela blanca	ardenna creatopus	1	febrero	2015	isla mocha	reserva isla mocha	cuadrante 4	18 h 0595728 UTM 5748763	3	2/1/2015 5:35	188	2	1
aves	foto	fardela blanca	ardenna creatopus	1	febrero	2015	isla mocha	reserva isla mocha	cuadrante 4	18 h 0595728 UTM 5748763	3	2/1/2015 5:35	188	1	1
aves	foto	fardela blanca	ardenna creatopus	1	febrero	2015	isla mocha	reserva isla mocha	cuadrante 4	18 h 0595728 UTM 5748763	3	2/1/2015 5:43	189	1	1
aves	foto	fardela blanca	ardenna creatopus	1	febrero	2015	isla mocha	reserva isla mocha	cuadrante 4	18 h 0595728 UTM 5748763	3	2/1/2015 5:43	189	1	1
aves	foto	fardela blanca	ardenna creatopus	1	febrero	2015	isla mocha	reserva isla mocha	cuadrante 4	18 h 0595728 UTM 5748763	3	2/1/2015 5:43	189	1	1
aves	foto	fardela blanca	ardenna creatopus	1	febrero	2015	isla mocha	reserva isla mocha	cuadrante 4	18 h 0595728 UTM 5748763	3	2/1/2015 5:50	190	4	1
aves	foto	fardela blanca	ardenna creatopus	1	febrero	2015	isla mocha	reserva isla mocha	cuadrante 4	18 h 0595728 UTM 5748763	3	2/1/2015 5:50	190	4	1
aves	foto	fardela blanca	ardenna creatopus	1	febrero	2015	isla mocha	reserva isla mocha	cuadrante 4	18 h 0595728 UTM 5748763	3	2/1/2015 5:50	190	5	1
aves	foto	fardela blanca	ardenna creatopus	1	febrero	2015	isla mocha	reserva isla mocha	cuadrante 4	18 h 0595728 UTM 5748763	3	2/1/2015 5:50	190	4	1
aves	foto	fardela blanca	ardenna creatopus	1	febrero	2015	isla mocha	reserva isla mocha	cuadrante 4	18 h 0595728 UTM 5748763	3	2/1/2015 5:50	190	4	1
aves	foto	fardela blanca	ardenna creatopus	1	febrero	2015	isla mocha	reserva isla mocha	cuadrante 4	18 h 0595728 UTM 5748763	3	2/1/2015 5:50	190	4	1
aves	foto	fardela blanca	ardenna creatopus	1	febrero	2015	isla mocha	reserva isla mocha	cuadrante 4	18 h 0595728 UTM 5748763	3	2/1/2015 6:00	191	1	1
aves	foto	fardela blanca	ardenna creatopus	1	febrero	2015	isla mocha	reserva isla mocha	cuadrante 4	18 h 0595728 UTM 5748763	3	2/1/2015 6:08	192	1	1
aves	foto	fardela blanca	ardenna creatopus	1	febrero	2015	isla mocha	reserva isla mocha	cuadrante 4	18 h 0595728 UTM 5748763	3	2/1/2015 6:08	192	1	1
aves	foto	fardela blanca	ardenna creatopus	1	febrero	2015	isla mocha	reserva isla mocha	cuadrante 4	18 h 0595728 UTM 5748763	3	2/1/2015 6:08	192	1	1
aves	foto	fardela blanca	ardenna creatopus	1	febrero	2015	isla mocha	reserva isla mocha	cuadrante 4	18 h 0595728 UTM 5748763	3	2/1/2015 6:10	193	1	1
aves	foto	fardela blanca	ardenna creatopus	1	febrero	2016	isla mocha	reserva isla mocha	cuadrante 2	38°21367 073°54555	5	2/1/2016 3:59	315	1	1
aves	foto	fardela blanca	ardenna creatopus	1	febrero	2016	isla mocha	reserva isla mocha	cuadrante 2	38°21367 073°54555	5	2/1/2016 4:49	316	1	1
aves	foto	fardela blanca	ardenna creatopus	1	febrero	2016	isla mocha	reserva isla mocha	cuadrante 2	38°21367 073°54555	5	2/1/2016 4:49	317	1	1
aves	foto	fardela blanca	ardenna creatopus	1	febrero	2016	isla mocha	reserva isla mocha	cuadrante 2	38°21367 073°54555	5	2/1/2016 5:01	318	2	1
aves	foto	fardela blanca	ardenna creatopus	1	febrero	2016	isla mocha	reserva isla mocha	cuadrante 3	38°22256 073°53535	8	2/1/2016 4:50	41	1	1
aves	foto	fardela blanca	ardenna creatopus	1	febrero	2016	isla mocha	reserva isla mocha	cuadrante 3	38°22256 073°53535	8	2/1/2016 4:50	41	1	1
aves	foto	fardela blanca	ardenna creatopus	1	febrero	2016	isla mocha	reserva isla mocha	cuadrante 3	38°22256 073°53535	8	2/1/2016 22:35	46	1	1
aves	foto	fardela blanca	ardenna creatopus	1	febrero	2016	isla mocha	reserva isla mocha	cuadrante 3	38°22256 073°53535	8	2/1/2016 22:35	46	1	1
aves	foto	fardela blanca	ardenna creatopus	1	febrero	2017	isla mocha	reserva isla mocha	cuadrante 2	38°23´02.6´´ 073°55´06.9´´	5	2/1/2017 23:06	82	1	1
aves	foto	fardela blanca	ardenna creatopus	1	febrero	2017	isla mocha	reserva isla mocha	cuadrante 2	38°23´02.6´´ 073°55´06.9´´	5	2/1/2017 23:15	83	1	1
aves	foto	fardela blanca	ardenna creatopus	1	febrero	2017	isla mocha	reserva isla mocha	cuadrante 3	38°22´26.9´´ 073°53´55.0´´	1	2/1/2017 3:33	26	2	1
aves	foto	fardela blanca	ardenna creatopus	1	febrero	2017	isla mocha	reserva isla mocha	cuadrante 3	38°22´26.9´´ 073°53´55.0´´	1	2/1/2017 3:33	26	2	1
aves	foto	fardela blanca	ardenna creatopus	1	febrero	2017	isla mocha	reserva isla mocha	cuadrante 3	38°22´26.9´´ 073°53´55.0´´	1	2/1/2017 3:33	26	2	1
aves	foto	fardela blanca	ardenna creatopus	1	febrero	2017	isla mocha	reserva isla mocha	cuadrante 3	38°22´26.9´´ 073°53´55.0´´	1	2/1/2017 5:30	27	1	1
aves	foto	fardela blanca	ardenna creatopus	1	febrero	2017	isla mocha	reserva isla mocha	cuadrante 3	38°22´26.9´´ 073°53´55.0´´	1	2/1/2017 10:10	28	1	1
aves	foto	fardela blanca	ardenna creatopus	1	febrero	2017	isla mocha	reserva isla mocha	cuadrante 3	38°22´26.9´´ 073°53´55.0´´	1	2/1/2017 12:14	29	1	1
aves	foto	fardela blanca	ardenna creatopus	1	febrero	2017	isla mocha	reserva isla mocha	cuadrante 3	38°22´26.9´´ 073°53´55.0´´	1	2/1/2017 12:14	29	1	1
aves	foto	fardela blanca	ardenna creatopus	1	febrero	2017	isla mocha	reserva isla mocha	cuadrante 3	38°22´26.9´´ 073°53´55.0´´	1	2/1/2017 12:14	29	1	1
aves	foto	fardela blanca	ardenna creatopus	1	febrero	2017	isla mocha	reserva isla mocha	cuadrante 4	38°24´14.7´´ 073°54´11.5´´	8	2/1/2017 5:04	221	2	1
aves	foto	fardela blanca	ardenna creatopus	1	febrero	2017	isla mocha	reserva isla mocha	cuadrante 4	38°24´14.7´´ 073°54´11.5´´	8	2/1/2017 5:41	222	1	1
aves	foto	fardela blanca	ardenna creatopus	1	febrero	2018	isla mocha	reserva isla mocha	cuadrante 1	38°21´16.0´´ 073°55´14.1´´	2	2/1/2018 4:58	82	1	1
aves	foto	fardela blanca	ardenna creatopus	1	marzo	2015	isla mocha	reserva isla mocha	cuadrante 1	18 h 0594327 UTM 5754293	6	3/1/2015 2:28	731	1	1
aves	foto	fardela blanca	ardenna creatopus	1	marzo	2015	isla mocha	reserva isla mocha	cuadrante 1	18 h 0594327 UTM 5754293	6	3/1/2015 5:24	732	1	1
aves	foto	fardela blanca	ardenna creatopus	1	marzo	2015	isla mocha	reserva isla mocha	cuadrante 1	18 h 0594327 UTM 5754293	6	3/1/2015 5:24	732	1	1
aves	foto	fardela blanca	ardenna creatopus	1	marzo	2015	isla mocha	reserva isla mocha	cuadrante 1	18 h 0594327 UTM 5754293	6	3/1/2015 6:01	733	1	1
aves	foto	fardela blanca	ardenna creatopus	1	marzo	2015	isla mocha	reserva isla mocha	cuadrante 1	18 h 0594327 UTM 5754293	6	3/1/2015 6:01	733	1	1
aves	foto	fardela blanca	ardenna creatopus	1	marzo	2015	isla mocha	reserva isla mocha	cuadrante 1	18 h 0594327 UTM 5754293	6	3/1/2015 6:02	733	1	1
aves	foto	fardela blanca	ardenna creatopus	1	marzo	2015	isla mocha	reserva isla mocha	cuadrante 1	18 h 0594327 UTM 5754293	6	3/1/2015 6:24	734	1	1
aves	foto	fardela blanca	ardenna creatopus	1	marzo	2015	isla mocha	reserva isla mocha	cuadrante 1	18 h 0594327 UTM 5754293	6	3/1/2015 6:24	734	1	1
aves	foto	fardela blanca	ardenna creatopus	1	marzo	2015	isla mocha	reserva isla mocha	cuadrante 3	18 h 0596239 UTM 5752105	12b	3/1/2015 5:55	1582	2	1
aves	foto	fardela blanca	ardenna creatopus	1	marzo	2015	isla mocha	reserva isla mocha	cuadrante 3	18 h 0596239 UTM 5752105	12b	3/1/2015 5:55	1582	2	1
aves	foto	fardela blanca	ardenna creatopus	1	marzo	2015	isla mocha	reserva isla mocha	cuadrante 3	18 h 0596239 UTM 5752105	12b	3/1/2015 5:55	1582	2	1
aves	foto	fardela blanca	ardenna creatopus	1	marzo	2015	isla mocha	reserva isla mocha	cuadrante 3	18 h 0596239 UTM 5752105	12b	3/1/2015 6:15	1583	1	1
aves	foto	fardela blanca	ardenna creatopus	1	marzo	2015	isla mocha	reserva isla mocha	cuadrante 3	18 h 0596239 UTM 5752105	12b	3/1/2015 6:16	1584	1	1
aves	foto	fardela blanca	ardenna creatopus	1	marzo	2015	isla mocha	reserva isla mocha	cuadrante 3	18 h 0596239 UTM 5752105	12b	3/1/2015 6:16	1584	1	1
aves	foto	fardela blanca	ardenna creatopus	1	marzo	2015	isla mocha	reserva isla mocha	cuadrante 3	18 h 0596239 UTM 5752105	12b	3/1/2015 6:16	1584	1	1
aves	foto	fardela blanca	ardenna creatopus	1	marzo	2016	isla mocha	reserva isla mocha	cuadrante 2	38°21367 073°54555	5	3/1/2016 23:00	357	1	1
aves	foto	fardela blanca	ardenna creatopus	1	marzo	2016	isla mocha	reserva isla mocha	cuadrante 3	38°22256 073°53535	8	3/1/2016 0:30	396	1	1
aves	foto	fardela blanca	ardenna creatopus	1	marzo	2016	isla mocha	reserva isla mocha	cuadrante 3	38°22256 073°53535	8	3/1/2016 0:30	396	1	1
aves	foto	fardela blanca	ardenna creatopus	1	marzo	2016	isla mocha	reserva isla mocha	cuadrante 3	38°22256 073°53535	8	3/1/2016 5:00	398	1	1
aves	foto	fardela blanca	ardenna creatopus	1	marzo	2016	isla mocha	reserva isla mocha	cuadrante 3	38°22256 073°53535	8	3/1/2016 5:00	398	1	1
aves	foto	fardela blanca	ardenna creatopus	1	marzo	2016	isla mocha	reserva isla mocha	cuadrante 3	38°22256 073°53535	8	3/1/2016 23:45	403	1	1
aves	foto	fardela blanca	ardenna creatopus	1	marzo	2016	isla mocha	reserva isla mocha	cuadrante 3	38°22256 073°53535	8	3/1/2016 23:45	403	1	1
aves	foto	fardela blanca	ardenna creatopus	1	marzo	2016	isla mocha	reserva isla mocha	cuadrante 3	38°22256 073°53535	8	3/1/2016 23:45	403	1	1
aves	foto	fardela blanca	ardenna creatopus	1	marzo	2016	isla mocha	reserva isla mocha	cuadrante 3	38°22256 073°53535	8	3/1/2016 23:47	404	1	1
aves	foto	fardela blanca	ardenna creatopus	1	marzo	2016	isla mocha	reserva isla mocha	cuadrante 3	38°22256 073°53535	8	3/1/2016 23:47	404	1	1
aves	foto	fardela blanca	ardenna creatopus	1	marzo	2016	isla mocha	reserva isla mocha	cuadrante 4	38°24144 073°54118	12b	3/1/2016 5:17	831	1	1
aves	foto	fardela blanca	ardenna creatopus	1	marzo	2016	isla mocha	reserva isla mocha	cuadrante 4	38°24144 073°54118	12b	3/1/2016 5:17	831	1	1
aves	foto	fardela blanca	ardenna creatopus	1	marzo	2016	isla mocha	reserva isla mocha	cuadrante 4	38°24144 073°54118	12b	3/1/2016 5:17	831	1	1
aves	foto	fardela blanca	ardenna creatopus	1	marzo	2016	isla mocha	reserva isla mocha	cuadrante 4	38°24144 073°54118	12b	3/1/2016 22:36	834	1	1
aves	foto	fardela blanca	ardenna creatopus	1	marzo	2016	isla mocha	reserva isla mocha	cuadrante 4	38°24144 073°54118	12b	3/1/2016 22:36	834	1	1
aves	foto	fardela blanca	ardenna creatopus	1	marzo	2016	isla mocha	reserva isla mocha	cuadrante 4	38°24144 073°54118	12b	3/1/2016 22:36	835	1	1
aves	foto	fardela blanca	ardenna creatopus	1	marzo	2016	isla mocha	reserva isla mocha	cuadrante 4	38°24144 073°54118	12b	3/1/2016 22:36	835	1	1
aves	foto	fardela blanca	ardenna creatopus	1	marzo	2016	isla mocha	reserva isla mocha	cuadrante 4	38°24144 073°54118	12b	3/1/2016 22:36	835	1	1
aves	foto	fardela blanca	ardenna creatopus	1	marzo	2016	isla mocha	reserva isla mocha	cuadrante 4	38°24144 073°54118	12b	3/1/2016 22:40	836	1	1
aves	foto	fardela blanca	ardenna creatopus	1	marzo	2016	isla mocha	reserva isla mocha	cuadrante 4	38°24144 073°54118	12b	3/1/2016 22:40	836	1	1
aves	foto	fardela blanca	ardenna creatopus	1	marzo	2016	isla mocha	reserva isla mocha	cuadrante 4	38°24144 073°54118	12b	3/1/2016 22:40	836	1	1
aves	foto	fardela blanca	ardenna creatopus	1	marzo	2017	isla mocha	reserva isla mocha	cuadrante 2	38°21´37.9´´ 073°54´50.5´´	12a	3/1/2017 6:01	16	1	1
aves	foto	fardela blanca	ardenna creatopus	1	marzo	2017	isla mocha	reserva isla mocha	cuadrante 2	38°21´37.9´´ 073°54´50.5´´	12a	3/1/2017 6:01	16	1	1
aves	foto	fardela blanca	ardenna creatopus	1	marzo	2017	isla mocha	reserva isla mocha	cuadrante 2	38°21´37.9´´ 073°54´50.5´´	12a	3/1/2017 6:01	16	1	1
aves	foto	fardela blanca	ardenna creatopus	1	marzo	2017	isla mocha	reserva isla mocha	cuadrante 2	38°21´37.9´´ 073°54´50.5´´	12a	3/1/2017 6:37	17	1	1
aves	foto	fardela blanca	ardenna creatopus	1	marzo	2017	isla mocha	reserva isla mocha	cuadrante 2	38°21´37.9´´ 073°54´50.5´´	12a	3/1/2017 6:37	17	1	1
aves	foto	fardela blanca	ardenna creatopus	1	marzo	2017	isla mocha	reserva isla mocha	cuadrante 2	38°23´02.6´´ 073°55´06.9´´	5	3/1/2017 4:48	243	1	1
aves	foto	fardela blanca	ardenna creatopus	1	marzo	2017	isla mocha	reserva isla mocha	cuadrante 2	38°23´02.6´´ 073°55´06.9´´	5	3/1/2017 23:47	249	1	1
aves	foto	fardela blanca	ardenna creatopus	1	marzo	2018	isla mocha	reserva isla mocha	cuadrante 1	38°21´16.0´´ 073°55´14.1´´	2	3/1/2018 10:20	304	1	1
aves	foto	fardela blanca	ardenna creatopus	1	marzo	2018	isla mocha	reserva isla mocha	cuadrante 1	38°21´16.0´´ 073°55´14.1´´	2	3/1/2018 10:20	304	1	1
aves	foto	fardela blanca	ardenna creatopus	1	marzo	2019	isla mocha	reserva isla mocha	cuadrante 3	38°22´25.9¨ 073°53´52.7	15	3/1/2019 5:15	75	1	1
aves	foto	fardela blanca	ardenna creatopus	1	marzo	2019	isla mocha	reserva isla mocha	cuadrante 3	38°22´25.9¨ 073°53´52.7	15	3/1/2019 5:15	75	1	1
aves	foto	fardela blanca	ardenna creatopus	1	marzo	2019	isla mocha	reserva isla mocha	cuadrante 3	38°22´25.9¨ 073°53´52.7	15	3/1/2019 6:27	76	1	1
aves	foto	fardela blanca	ardenna creatopus	1	marzo	2019	isla mocha	reserva isla mocha	cuadrante 3	38°22´25.9¨ 073°53´52.7	15	3/1/2019 6:27	76	1	1
aves	foto	fardela blanca	ardenna creatopus	1	marzo	2020	isla mocha	reserva isla mocha	cuadrante 2	38°23´02.9´´ 073°55´06.9´´	12	3/1/2020 4:30	38	1	1
aves	foto	fardela blanca	ardenna creatopus	1	marzo	2020	isla mocha	reserva isla mocha	cuadrante 2	38°23´02.9´´ 073°55´06.9´´	12	3/1/2020 4:30	38	1	1
aves	foto	fardela blanca	ardenna creatopus	1	marzo	2020	isla mocha	reserva isla mocha	cuadrante 2	38°23´02.9´´ 073°55´06.9´´	12	3/1/2020 4:30	38	1	1
aves	foto	fardela blanca	ardenna creatopus	1	marzo	2020	isla mocha	reserva isla mocha	cuadrante 2	38°23´02.9´´ 073°55´06.9´´	12	3/1/2020 4:30	39	1	1
aves	foto	fardela blanca	ardenna creatopus	1	marzo	2020	isla mocha	reserva isla mocha	cuadrante 2	38°23´02.9´´ 073°55´06.9´´	12	3/1/2020 4:30	39	1	1
aves	foto	fardela blanca	ardenna creatopus	1	marzo	2020	isla mocha	reserva isla mocha	cuadrante 2	38°23´02.9´´ 073°55´06.9´´	12	3/1/2020 4:30	39	1	1
aves	foto	fardela blanca	ardenna creatopus	1	marzo	2020	isla mocha	reserva isla mocha	cuadrante 2	38°23´02.9´´ 073°55´06.9´´	12	3/1/2020 22:09	40	1	1
aves	foto	fardela blanca	ardenna creatopus	1	marzo	2020	isla mocha	reserva isla mocha	cuadrante 2	38°23´02.9´´ 073°55´06.9´´	12	3/1/2020 22:09	40	1	1
aves	foto	fardela blanca	ardenna creatopus	1	marzo	2020	isla mocha	reserva isla mocha	cuadrante 2	38°23´02.9´´ 073°55´06.9´´	12	3/1/2020 22:09	40	1	1
aves	foto	fardela blanca	ardenna creatopus	1	marzo	2020	isla mocha	reserva isla mocha	cuadrante 2	38°23´02.9´´ 073°55´06.9´´	12	3/1/2020 23:48	41	1	1
aves	foto	fardela blanca	ardenna creatopus	1	marzo	2020	isla mocha	reserva isla mocha	cuadrante 2	38°23´02.9´´ 073°55´06.9´´	12	3/1/2020 23:48	41	1	1
aves	foto	fardela blanca	ardenna creatopus	1	marzo	2020	isla mocha	reserva isla mocha	cuadrante 4	38°24´14.0´´ 073°54´13.9´´	5	3/1/2020 4:54	96	1	1
aves	foto	fardela blanca	ardenna creatopus	1	marzo	2020	isla mocha	reserva isla mocha	cuadrante 4	38°24´14.0´´ 073°54´13.9´´	5	3/1/2020 5:38	97	1	1
aves	foto	fardela blanca	ardenna creatopus	1	marzo	2020	isla mocha	reserva isla mocha	cuadrante 4	38°24´14.0´´ 073°54´13.9´´	5	3/1/2020 5:50	98	1	1
aves	foto	fardela blanca	ardenna creatopus	1	mayo	2015	isla mocha	reserva isla mocha	cuadrante 2	18 h 0594874 UTM 5753611	12a	5/1/2015 21:33	284	1	1
aves	foto	fardela blanca	ardenna creatopus	1	mayo	2015	isla mocha	reserva isla mocha	cuadrante 2	18 h 0594874 UTM 5753611	12a	5/1/2015 21:33	284	1	1
aves	foto	fardela blanca	ardenna creatopus	1	mayo	2015	isla mocha	reserva isla mocha	cuadrante 3	18 h 0596239 UTM 5752105	12b	5/1/2015 5:50	1998	1	1
aves	foto	fardela blanca	ardenna creatopus	1	mayo	2015	isla mocha	reserva isla mocha	cuadrante 3	18 h 0596239 UTM 5752105	12b	5/1/2015 5:50	1998	1	1
aves	foto	fardela blanca	ardenna creatopus	1	mayo	2015	isla mocha	reserva isla mocha	cuadrante 3	18 h 0596239 UTM 5752105	12b	5/1/2015 6:50	2000	1	1
aves	foto	fardela blanca	ardenna creatopus	1	mayo	2015	isla mocha	reserva isla mocha	cuadrante 3	18 h 0596239 UTM 5752105	12b	5/1/2015 20:28	2002	1	1
aves	foto	fardela blanca	ardenna creatopus	1	mayo	2015	isla mocha	reserva isla mocha	cuadrante 3	18 h 0596239 UTM 5752105	12b	5/1/2015 20:28	2002	1	1
aves	foto	fardela blanca	ardenna creatopus	1	mayo	2015	isla mocha	reserva isla mocha	cuadrante 3	18 h 0596239 UTM 5752105	12b	5/1/2015 20:29	2003	1	1
aves	foto	fardela blanca	ardenna creatopus	1	mayo	2015	isla mocha	reserva isla mocha	cuadrante 3	18 h 0596239 UTM 5752105	12b	5/1/2015 20:29	2003	1	1
aves	foto	fardela blanca	ardenna creatopus	1	mayo	2015	isla mocha	reserva isla mocha	cuadrante 3	18 h 0596239 UTM 5752105	12b	5/1/2015 20:29	2004	1	1
aves	foto	fardela blanca	ardenna creatopus	1	mayo	2015	isla mocha	reserva isla mocha	cuadrante 3	18 h 0596239 UTM 5752105	12b	5/1/2015 20:29	2004	1	1
aves	foto	fardela blanca	ardenna creatopus	1	mayo	2015	isla mocha	reserva isla mocha	cuadrante 3	18 h 0596239 UTM 5752105	12b	5/1/2015 20:31	2005	1	1
aves	foto	fardela blanca	ardenna creatopus	1	mayo	2015	isla mocha	reserva isla mocha	cuadrante 3	18 h 0596239 UTM 5752105	12b	5/1/2015 20:31	2005	1	1
aves	foto	fardela blanca	ardenna creatopus	1	mayo	2015	isla mocha	reserva isla mocha	cuadrante 4	18 h 0595724 UTM 5748789	1	5/1/2015 6:14	182	1	1
aves	foto	fardela blanca	ardenna creatopus	1	mayo	2015	isla mocha	reserva isla mocha	cuadrante 4	18 h 0595724 UTM 5748789	1	5/1/2015 6:14	182	1	1
aves	foto	fardela blanca	ardenna creatopus	1	mayo	2015	isla mocha	reserva isla mocha	cuadrante 4	18 h 0595724 UTM 5748789	1	5/1/2015 6:14	182	1	1
aves	foto	fardela blanca	ardenna creatopus	1	mayo	2015	isla mocha	reserva isla mocha	cuadrante 4	18 h 0595724 UTM 5748789	1	5/1/2015 6:24	183	1	1
aves	foto	fardela blanca	ardenna creatopus	1	mayo	2015	isla mocha	reserva isla mocha	cuadrante 4	18 h 0595724 UTM 5748789	1	5/1/2015 6:24	183	1	1
aves	foto	fardela blanca	ardenna creatopus	1	mayo	2015	isla mocha	reserva isla mocha	cuadrante 4	18 h 0595724 UTM 5748789	1	5/1/2015 6:24	183	1	1
aves	foto	fardela blanca	ardenna creatopus	1	mayo	2015	isla mocha	reserva isla mocha	cuadrante 4	18 h 0595724 UTM 5748789	1	5/1/2015 6:52	184	1	1
aves	foto	fardela blanca	ardenna creatopus	1	mayo	2015	isla mocha	reserva isla mocha	cuadrante 4	18 h 0595724 UTM 5748789	1	5/1/2015 6:52	184	1	1
aves	foto	fardela blanca	ardenna creatopus	1	mayo	2015	isla mocha	reserva isla mocha	cuadrante 4	18 h 0595724 UTM 5748789	1	5/1/2015 6:52	184	1	1
aves	foto	fardela blanca	ardenna creatopus	1	mayo	2015	isla mocha	reserva isla mocha	cuadrante 4	18 h 0595724 UTM 5748789	1	5/1/2015 7:33	185	1	1
aves	foto	fardela blanca	ardenna creatopus	1	mayo	2015	isla mocha	reserva isla mocha	cuadrante 4	18 h 0595724 UTM 5748789	1	5/1/2015 7:33	185	1	1
aves	foto	fardela blanca	ardenna creatopus	1	mayo	2015	isla mocha	reserva isla mocha	cuadrante 4	18 h 0595724 UTM 5748789	1	5/1/2015 7:33	185	1	1
aves	foto	fardela blanca	ardenna creatopus	1	mayo	2015	isla mocha	reserva isla mocha	cuadrante 4	18 h 0595724 UTM 5748789	1	5/1/2015 7:40	186	1	1
aves	foto	fardela blanca	ardenna creatopus	1	mayo	2015	isla mocha	reserva isla mocha	cuadrante 4	18 h 0595724 UTM 5748789	1	5/1/2015 7:40	186	1	1
aves	foto	fardela blanca	ardenna creatopus	1	mayo	2015	isla mocha	reserva isla mocha	cuadrante 4	18 h 0595724 UTM 5748789	1	5/1/2015 7:41	187	1	1
aves	foto	fardela blanca	ardenna creatopus	1	mayo	2015	isla mocha	reserva isla mocha	cuadrante 4	18 h 0595724 UTM 5748789	1	5/1/2015 7:41	187	1	1
aves	foto	fardela blanca	ardenna creatopus	1	mayo	2015	isla mocha	reserva isla mocha	cuadrante 4	18 h 0595724 UTM 5748789	1	5/1/2015 7:43	188	1	1
aves	foto	fardela blanca	ardenna creatopus	1	mayo	2015	isla mocha	reserva isla mocha	cuadrante 4	18 h 0595724 UTM 5748789	1	5/1/2015 7:43	188	1	1
aves	foto	fardela blanca	ardenna creatopus	1	mayo	2015	isla mocha	reserva isla mocha	cuadrante 4	18 h 0595724 UTM 5748789	1	5/1/2015 7:43	188	1	1
aves	foto	fardela blanca	ardenna creatopus	1	mayo	2015	isla mocha	reserva isla mocha	cuadrante 4	18 h 0595724 UTM 5748789	1	5/1/2015 7:45	189	1	1
aves	foto	fardela blanca	ardenna creatopus	1	mayo	2015	isla mocha	reserva isla mocha	cuadrante 4	18 h 0595724 UTM 5748789	1	5/1/2015 7:45	189	1	1
aves	foto	fardela blanca	ardenna creatopus	1	mayo	2015	isla mocha	reserva isla mocha	cuadrante 4	18 h 0595724 UTM 5748789	1	5/1/2015 7:45	189	1	1
aves	foto	fardela blanca	ardenna creatopus	1	mayo	2015	isla mocha	reserva isla mocha	cuadrante 4	18 h 0595724 UTM 5748789	1	5/1/2015 7:48	190	1	1
aves	foto	fardela blanca	ardenna creatopus	1	mayo	2015	isla mocha	reserva isla mocha	cuadrante 4	18 h 0595724 UTM 5748789	1	5/1/2015 7:52	191	1	1
aves	foto	fardela blanca	ardenna creatopus	1	mayo	2015	isla mocha	reserva isla mocha	cuadrante 4	18 h 0595724 UTM 5748789	1	5/1/2015 7:52	191	1	1
aves	foto	fardela blanca	ardenna creatopus	1	mayo	2015	isla mocha	reserva isla mocha	cuadrante 4	18 h 0595724 UTM 5748789	1	5/1/2015 7:52	191	1	1
aves	foto	fardela blanca	ardenna creatopus	1	mayo	2015	isla mocha	reserva isla mocha	cuadrante 4	18 h 0595724 UTM 5748789	1	5/1/2015 7:53	192	1	1
aves	foto	fardela blanca	ardenna creatopus	1	mayo	2015	isla mocha	reserva isla mocha	cuadrante 4	18 h 0595724 UTM 5748789	1	5/1/2015 7:53	192	1	1
aves	foto	fardela blanca	ardenna creatopus	1	mayo	2015	isla mocha	reserva isla mocha	cuadrante 4	18 h 0595724 UTM 5748789	1	5/1/2015 7:53	192	1	1
aves	foto	fardela blanca	ardenna creatopus	1	mayo	2016	isla mocha	reserva isla mocha	cuadrante 2	38°21376 073°54503	12a	5/1/2016 0:51	98	1	1
aves	foto	fardela blanca	ardenna creatopus	1	mayo	2016	isla mocha	reserva isla mocha	cuadrante 2	38°21376 073°54503	12a	5/1/2016 0:51	98	1	1
aves	foto	fardela blanca	ardenna creatopus	1	mayo	2017	isla mocha	reserva isla mocha	cuadrante 3	38°22´26.9´´ 073°53´55.0´´	1	5/1/2017 6:59	286	1	1
aves	foto	fardela blanca	ardenna creatopus	1	mayo	2017	isla mocha	reserva isla mocha	cuadrante 3	38°22´26.9´´ 073°53´55.0´´	1	5/1/2017 6:59	286	1	1
aves	foto	fardela blanca	ardenna creatopus	1	mayo	2017	isla mocha	reserva isla mocha	cuadrante 3	38°22´26.9´´ 073°53´55.0´´	1	5/1/2017 6:59	286	1	1
aves	foto	fardela blanca	ardenna creatopus	1	mayo	2017	isla mocha	reserva isla mocha	cuadrante 3	38°22´26.9´´ 073°53´55.0´´	1	5/1/2017 7:00	287	1	1
aves	foto	fardela blanca	ardenna creatopus	1	mayo	2017	isla mocha	reserva isla mocha	cuadrante 3	38°22´26.9´´ 073°53´55.0´´	1	5/1/2017 7:00	287	1	1
aves	foto	fardela blanca	ardenna creatopus	1	mayo	2017	isla mocha	reserva isla mocha	cuadrante 3	38°22´26.9´´ 073°53´55.0´´	1	5/1/2017 7:24	288	1	1
aves	foto	fardela blanca	ardenna creatopus	1	mayo	2017	isla mocha	reserva isla mocha	cuadrante 3	38°22´26.9´´ 073°53´55.0´´	1	5/1/2017 7:24	288	1	1
aves	foto	fardela blanca	ardenna creatopus	1	mayo	2017	isla mocha	reserva isla mocha	cuadrante 3	38°22´26.9´´ 073°53´55.0´´	1	5/1/2017 7:24	288	1	1
aves	foto	fardela blanca	ardenna creatopus	1	mayo	2017	isla mocha	reserva isla mocha	cuadrante 3	38°22´26.9´´ 073°53´55.0´´	1	5/1/2017 7:27	289	1	1
aves	foto	fardela blanca	ardenna creatopus	1	mayo	2017	isla mocha	reserva isla mocha	cuadrante 3	38°22´26.9´´ 073°53´55.0´´	1	5/1/2017 7:27	289	1	1
aves	foto	fardela blanca	ardenna creatopus	1	mayo	2017	isla mocha	reserva isla mocha	cuadrante 3	38°22´26.9´´ 073°53´55.0´´	1	5/1/2017 7:27	289	1	1
aves	foto	fardela blanca	ardenna creatopus	1	mayo	2017	isla mocha	reserva isla mocha	cuadrante 3	38°22´26.9´´ 073°53´55.0´´	1	5/1/2017 7:27	290	1	1
aves	foto	fardela blanca	ardenna creatopus	1	mayo	2017	isla mocha	reserva isla mocha	cuadrante 3	38°22´26.9´´ 073°53´55.0´´	1	5/1/2017 7:27	290	1	1
aves	foto	fardela blanca	ardenna creatopus	1	mayo	2017	isla mocha	reserva isla mocha	cuadrante 3	38°22´26.9´´ 073°53´55.0´´	1	5/1/2017 7:28	290	1	1
aves	foto	fardela blanca	ardenna creatopus	1	mayo	2017	isla mocha	reserva isla mocha	cuadrante 3	38°22´26.9´´ 073°53´55.0´´	1	5/1/2017 7:30	291	1	1
aves	foto	fardela blanca	ardenna creatopus	1	mayo	2017	isla mocha	reserva isla mocha	cuadrante 3	38°22´26.9´´ 073°53´55.0´´	1	5/1/2017 7:30	291	1	1
aves	foto	fardela blanca	ardenna creatopus	1	mayo	2017	isla mocha	reserva isla mocha	cuadrante 3	38°22´26.9´´ 073°53´55.0´´	1	5/1/2017 7:31	291	1	1
aves	foto	fardela blanca	ardenna creatopus	1	mayo	2017	isla mocha	reserva isla mocha	cuadrante 3	38°22´26.9´´ 073°53´55.0´´	1	5/1/2017 7:31	292	1	1
aves	foto	fardela blanca	ardenna creatopus	1	mayo	2017	isla mocha	reserva isla mocha	cuadrante 3	38°22´26.9´´ 073°53´55.0´´	1	5/1/2017 7:31	292	1	1
aves	foto	fardela blanca	ardenna creatopus	1	mayo	2017	isla mocha	reserva isla mocha	cuadrante 3	38°22´26.9´´ 073°53´55.0´´	1	5/1/2017 7:31	292	1	1
aves	foto	fardela blanca	ardenna creatopus	1	mayo	2017	isla mocha	reserva isla mocha	cuadrante 3	38°22´26.9´´ 073°53´55.0´´	1	5/1/2017 7:34	293	1	1
aves	foto	fardela blanca	ardenna creatopus	1	mayo	2017	isla mocha	reserva isla mocha	cuadrante 3	38°22´26.9´´ 073°53´55.0´´	1	5/1/2017 7:34	293	1	1
aves	foto	fardela blanca	ardenna creatopus	1	mayo	2017	isla mocha	reserva isla mocha	cuadrante 3	38°22´26.9´´ 073°53´55.0´´	1	5/1/2017 7:34	293	1	1
aves	foto	fardela blanca	ardenna creatopus	1	mayo	2017	isla mocha	reserva isla mocha	cuadrante 3	38°22´26.9´´ 073°53´55.0´´	1	5/1/2017 7:34	294	1	1
aves	foto	fardela blanca	ardenna creatopus	1	mayo	2017	isla mocha	reserva isla mocha	cuadrante 3	38°22´26.9´´ 073°53´55.0´´	1	5/1/2017 7:34	294	1	1
aves	foto	fardela blanca	ardenna creatopus	1	mayo	2017	isla mocha	reserva isla mocha	cuadrante 3	38°22´26.9´´ 073°53´55.0´´	1	5/1/2017 7:34	294	1	1
aves	foto	fardela blanca	ardenna creatopus	1	mayo	2017	isla mocha	reserva isla mocha	cuadrante 3	38°22´26.9´´ 073°53´55.0´´	1	5/1/2017 7:46	295	1	1
aves	foto	fardela blanca	ardenna creatopus	1	mayo	2017	isla mocha	reserva isla mocha	cuadrante 3	38°22´26.9´´ 073°53´55.0´´	1	5/1/2017 10:12	296	1	1
aves	foto	fardela blanca	ardenna creatopus	1	mayo	2017	isla mocha	reserva isla mocha	cuadrante 3	38°22´26.9´´ 073°53´55.0´´	1	5/1/2017 10:12	296	1	1
aves	foto	fardela blanca	ardenna creatopus	1	mayo	2017	isla mocha	reserva isla mocha	cuadrante 3	38°22´26.9´´ 073°53´55.0´´	1	5/1/2017 10:12	296	1	1
aves	foto	fardela blanca	ardenna creatopus	1	mayo	2017	isla mocha	reserva isla mocha	cuadrante 3	38°22´26.9´´ 073°53´55.0´´	1	5/1/2017 10:21	297	1	1
aves	foto	fardela blanca	ardenna creatopus	1	mayo	2017	isla mocha	reserva isla mocha	cuadrante 3	38°22´26.9´´ 073°53´55.0´´	1	5/1/2017 10:21	297	1	1
aves	foto	fardela blanca	ardenna creatopus	1	mayo	2017	isla mocha	reserva isla mocha	cuadrante 3	38°22´26.9´´ 073°53´55.0´´	1	5/1/2017 10:21	297	1	1
aves	foto	fardela blanca	ardenna creatopus	1	mayo	2017	isla mocha	reserva isla mocha	cuadrante 3	38°22´26.9´´ 073°53´55.0´´	1	5/1/2017 10:25	298	1	1
aves	foto	fardela blanca	ardenna creatopus	1	mayo	2017	isla mocha	reserva isla mocha	cuadrante 3	38°22´26.9´´ 073°53´55.0´´	1	5/1/2017 10:25	298	1	1
aves	foto	fardela blanca	ardenna creatopus	1	mayo	2017	isla mocha	reserva isla mocha	cuadrante 3	38°22´26.9´´ 073°53´55.0´´	1	5/1/2017 10:25	298	1	1
aves	foto	fardela blanca	ardenna creatopus	1	mayo	2017	isla mocha	reserva isla mocha	cuadrante 3	38°22´26.9´´ 073°53´55.0´´	1	5/1/2017 10:28	299	1	1
aves	foto	fardela blanca	ardenna creatopus	1	mayo	2017	isla mocha	reserva isla mocha	cuadrante 3	38°22´26.9´´ 073°53´55.0´´	1	5/1/2017 10:28	299	1	1
aves	foto	fardela blanca	ardenna creatopus	1	mayo	2017	isla mocha	reserva isla mocha	cuadrante 3	38°22´26.9´´ 073°53´55.0´´	1	5/1/2017 10:28	299	1	1
aves	foto	fardela blanca	ardenna creatopus	1	mayo	2017	isla mocha	reserva isla mocha	cuadrante 3	38°22´26.9´´ 073°53´55.0´´	1	5/1/2017 10:57	300	1	1
aves	foto	fardela blanca	ardenna creatopus	1	mayo	2017	isla mocha	reserva isla mocha	cuadrante 3	38°22´26.9´´ 073°53´55.0´´	1	5/1/2017 10:58	300	1	1
aves	foto	fardela blanca	ardenna creatopus	1	mayo	2017	isla mocha	reserva isla mocha	cuadrante 3	38°22´26.9´´ 073°53´55.0´´	1	5/1/2017 10:58	300	1	1
aves	foto	fardela blanca	ardenna creatopus	1	mayo	2020	isla mocha	reserva isla mocha	cuadrante 1	38°21´15.8´´ 073°55´14.0´´	2	5/1/2020 5:35	14	1	1
aves	foto	fardela blanca	ardenna creatopus	1	mayo	2020	isla mocha	reserva isla mocha	cuadrante 1	38°21´15.8´´ 073°55´14.0´´	2	5/1/2020 5:35	14	1	1
aves	foto	fardela blanca	ardenna creatopus	1	mayo	2020	isla mocha	reserva isla mocha	cuadrante 1	38°21´15.8´´ 073°55´14.0´´	2	5/1/2020 5:35	14	1	1
aves	foto	fardela blanca	ardenna creatopus	1	noviembre	2016	isla mocha	reserva isla mocha	cuadrante 2	38°21´37.9´´ 073°54´50.5´´	12a	11/1/2016 5:17	20	1	1
aves	foto	fardela blanca	ardenna creatopus	1	noviembre	2016	isla mocha	reserva isla mocha	cuadrante 2	38°21´37.9´´ 073°54´50.5´´	12a	11/1/2016 5:17	20	1	1
aves	foto	fardela blanca	ardenna creatopus	1	noviembre	2016	isla mocha	reserva isla mocha	cuadrante 3	38°22´26.4´´ 073°53´55.1´´	2	11/1/2016 4:22	12	3	1
aves	foto	fardela blanca	ardenna creatopus	1	noviembre	2016	isla mocha	reserva isla mocha	cuadrante 3	38°22´26.4´´ 073°53´55.1´´	2	11/1/2016 4:22	12	3	1
aves	foto	fardela blanca	ardenna creatopus	1	noviembre	2016	isla mocha	reserva isla mocha	cuadrante 3	38°22´26.4´´ 073°53´55.1´´	2	11/1/2016 4:22	12	3	1
aves	foto	fardela blanca	ardenna creatopus	1	noviembre	2016	isla mocha	reserva isla mocha	cuadrante 3	38°22´26.4´´ 073°53´55.1´´	2	11/1/2016 4:23	13	3	1
aves	foto	fardela blanca	ardenna creatopus	1	noviembre	2016	isla mocha	reserva isla mocha	cuadrante 3	38°22´26.4´´ 073°53´55.1´´	2	11/1/2016 4:23	13	2	1
aves	foto	fardela blanca	ardenna creatopus	1	noviembre	2016	isla mocha	reserva isla mocha	cuadrante 3	38°22´26.4´´ 073°53´55.1´´	2	11/1/2016 4:23	13	2	1
aves	foto	fardela blanca	ardenna creatopus	1	noviembre	2016	isla mocha	reserva isla mocha	cuadrante 3	38°22´26.9´´ 073°53´55.0´´	1	11/1/2016 1:55	19	1	1
aves	foto	fardela blanca	ardenna creatopus	1	noviembre	2016	isla mocha	reserva isla mocha	cuadrante 3	38°22´26.9´´ 073°53´55.0´´	1	11/1/2016 1:55	19	1	1
aves	foto	fardela blanca	ardenna creatopus	1	noviembre	2016	isla mocha	reserva isla mocha	cuadrante 3	38°22´26.9´´ 073°53´55.0´´	1	11/1/2016 5:28	20	2	1
aves	foto	fardela blanca	ardenna creatopus	1	noviembre	2016	isla mocha	reserva isla mocha	cuadrante 3	38°22´26.9´´ 073°53´55.0´´	1	11/1/2016 5:28	20	2	1
aves	foto	fardela blanca	ardenna creatopus	1	noviembre	2016	isla mocha	reserva isla mocha	cuadrante 3	38°22´26.9´´ 073°53´55.0´´	1	11/1/2016 5:28	20	1	1
aves	foto	fardela blanca	ardenna creatopus	1	noviembre	2016	isla mocha	reserva isla mocha	cuadrante 3	38°22´26.9´´ 073°53´55.0´´	1	11/1/2016 5:30	21	1	1
aves	foto	fardela blanca	ardenna creatopus	1	noviembre	2016	isla mocha	reserva isla mocha	cuadrante 4	38°24´14.7´´ 073°54´11.5´´	8	11/1/2016 4:12	57	2	1
aves	foto	fardela blanca	ardenna creatopus	1	noviembre	2016	isla mocha	reserva isla mocha	cuadrante 4	38°24´14.7´´ 073°54´11.5´´	8	11/1/2016 4:12	57	2	1
aves	foto	fardela blanca	ardenna creatopus	1	noviembre	2016	isla mocha	reserva isla mocha	cuadrante 4	38°24´14.7´´ 073°54´11.5´´	8	11/1/2016 4:12	57	2	1
aves	foto	fardela blanca	ardenna creatopus	1	noviembre	2016	isla mocha	reserva isla mocha	cuadrante 4	38°24´14.7´´ 073°54´11.5´´	8	11/1/2016 4:56	58	1	1
aves	foto	fardela blanca	ardenna creatopus	1	noviembre	2016	isla mocha	reserva isla mocha	cuadrante 4	38°24´14.7´´ 073°54´11.5´´	8	11/1/2016 4:56	58	1	1
aves	foto	fardela blanca	ardenna creatopus	1	noviembre	2016	isla mocha	reserva isla mocha	cuadrante 4	38°24´14.7´´ 073°54´11.5´´	8	11/1/2016 5:17	59	3	1
aves	foto	fardela blanca	ardenna creatopus	1	noviembre	2016	isla mocha	reserva isla mocha	cuadrante 4	38°24´14.7´´ 073°54´11.5´´	8	11/1/2016 5:17	59	2	1
aves	foto	fardela blanca	ardenna creatopus	1	noviembre	2016	isla mocha	reserva isla mocha	cuadrante 4	38°24´14.7´´ 073°54´11.5´´	8	11/1/2016 5:21	60	2	1
aves	foto	fardela blanca	ardenna creatopus	1	noviembre	2016	isla mocha	reserva isla mocha	cuadrante 4	38°24´14.7´´ 073°54´11.5´´	8	11/1/2016 5:21	60	2	1
aves	foto	fardela blanca	ardenna creatopus	1	noviembre	2016	isla mocha	reserva isla mocha	cuadrante 4	38°24´14.7´´ 073°54´11.5´´	8	11/1/2016 5:22	61	2	1
aves	foto	fardela blanca	ardenna creatopus	1	noviembre	2016	isla mocha	reserva isla mocha	cuadrante 4	38°24´14.7´´ 073°54´11.5´´	8	11/1/2016 5:23	61	2	1
aves	foto	fardela blanca	ardenna creatopus	1	noviembre	2016	isla mocha	reserva isla mocha	cuadrante 4	38°24´14.7´´ 073°54´11.5´´	8	11/1/2016 5:23	62	2	1
aves	foto	fardela blanca	ardenna creatopus	1	noviembre	2016	isla mocha	reserva isla mocha	cuadrante 4	38°24´14.7´´ 073°54´11.5´´	8	11/1/2016 5:23	62	2	1
aves	foto	fardela blanca	ardenna creatopus	1	noviembre	2016	isla mocha	reserva isla mocha	cuadrante 4	38°24´14.7´´ 073°54´11.5´´	8	11/1/2016 5:25	63	1	1
aves	foto	fardela blanca	ardenna creatopus	1	noviembre	2016	isla mocha	reserva isla mocha	cuadrante 4	38°24´14.7´´ 073°54´11.5´´	8	11/1/2016 5:25	63	1	1
aves	foto	fardela blanca	ardenna creatopus	1	noviembre	2016	isla mocha	reserva isla mocha	cuadrante 4	38°24´14.7´´ 073°54´11.5´´	8	11/1/2016 5:26	64	2	1
aves	foto	fardela blanca	ardenna creatopus	1	noviembre	2016	isla mocha	reserva isla mocha	cuadrante 4	38°24´14.7´´ 073°54´11.5´´	8	11/1/2016 5:26	64	2	1
aves	foto	fardela blanca	ardenna creatopus	1	noviembre	2016	isla mocha	reserva isla mocha	cuadrante 4	38°24´14.7´´ 073°54´11.5´´	8	11/1/2016 5:26	65	1	1
[truncated: 36,053 more rows]
