# Supplementary material for: Introduced and native vertebrates in pink-footed shearwater (Ardenna creatopus) breeding colonies in Chile
Source: PLoS One. 2021 Jul 29;16(7):e0254416. doi: 10.1371/journal.pone.0254416 (PMC8321096; doi:10.1371/journal.pone.0254416)
Supplement: S2 Data — (CSV) [file pone.0254416.s010.csv]

folder	filename	camera	datetime	frame	flash	species	count
PAG_073	PAG_073__20190204_110313__IMG_0001.JPG	PAG_073	2019-02-04 11:03:13	0	Day	empty	1
PAG_073	PAG_073__20190204_110313__IMG_0002.JPG	PAG_073	2019-02-04 11:03:13	1	Day	empty	1
PAG_073	PAG_073__20190204_110313__IMG_0003.JPG	PAG_073	2019-02-04 11:03:13	2	Day	empty	1
PAG_073	PAG_073__20190204_110314__IMG_0004.JPG	PAG_073	2019-02-04 11:03:14	3	Day	empty	1
PAG_073	PAG_073__20190204_110314__IMG_0005.JPG	PAG_073	2019-02-04 11:03:14	4	Day	empty	1
PAG_073	PAG_073__20190204_110817__IMG_0008.JPG	PAG_073	2019-02-04 11:08:17	1	Day	empty	1
PAG_073	PAG_073__20190204_110817__IMG_0009.JPG	PAG_073	2019-02-04 11:08:17	2	Day	empty	1
PAG_073	PAG_073__20190204_110818__IMG_0010.JPG	PAG_073	2019-02-04 11:08:18	3	Day	empty	1
PAG_073	PAG_073__20190204_110818__IMG_0012.JPG	PAG_073	2019-02-04 11:08:18	5	Day	empty	1
PAG_073	PAG_073__20190204_111322__IMG_0013.JPG	PAG_073	2019-02-04 11:13:22	0	Day	empty	1
PAG_073	PAG_073__20190204_111323__IMG_0014.JPG	PAG_073	2019-02-04 11:13:23	1	Day	empty	1
PAG_073	PAG_073__20190204_111323__IMG_0016.JPG	PAG_073	2019-02-04 11:13:23	3	Day	empty	1
PAG_073	PAG_073__20190204_111323__IMG_0017.JPG	PAG_073	2019-02-04 11:13:23	4	Day	empty	1
PAG_073	PAG_073__20190204_111828__IMG_0024.JPG	PAG_073	2019-02-04 11:18:28	5	Day	empty	1
PAG_073	PAG_073__20190204_112331__IMG_0025.JPG	PAG_073	2019-02-04 11:23:31	0	Day	empty	1
PAG_073	PAG_073__20190204_112331__IMG_0026.JPG	PAG_073	2019-02-04 11:23:31	1	Day	empty	1
PAG_073	PAG_073__20190204_112332__IMG_0027.JPG	PAG_073	2019-02-04 11:23:32	2	Day	empty	1
PAG_073	PAG_073__20190204_112332__IMG_0028.JPG	PAG_073	2019-02-04 11:23:32	3	Day	empty	1
PAG_073	PAG_073__20190204_112332__IMG_0029.JPG	PAG_073	2019-02-04 11:23:32	4	Day	empty	1
PAG_073	PAG_073__20190204_112332__IMG_0030.JPG	PAG_073	2019-02-04 11:23:32	5	Day	empty	1
PAG_073	PAG_073__20190204_112836__IMG_0031.JPG	PAG_073	2019-02-04 11:28:36	0	Day	empty	1
PAG_073	PAG_073__20190204_112836__IMG_0032.JPG	PAG_073	2019-02-04 11:28:36	1	Day	empty	1
PAG_073	PAG_073__20190204_112837__IMG_0033.JPG	PAG_073	2019-02-04 11:28:37	2	Day	empty	1
PAG_073	PAG_073__20190204_112837__IMG_0034.JPG	PAG_073	2019-02-04 11:28:37	3	Day	empty	1
PAG_073	PAG_073__20190204_112837__IMG_0035.JPG	PAG_073	2019-02-04 11:28:37	4	Day	empty	1
PAG_073	PAG_073__20190204_112838__IMG_0036.JPG	PAG_073	2019-02-04 11:28:38	5	Day	empty	1
PAG_073	PAG_073__20190204_113340__IMG_0037.JPG	PAG_073	2019-02-04 11:33:40	0	Day	empty	1
PAG_073	PAG_073__20190204_113340__IMG_0038.JPG	PAG_073	2019-02-04 11:33:40	1	Day	empty	1
PAG_073	PAG_073__20190204_113340__IMG_0039.JPG	PAG_073	2019-02-04 11:33:40	2	Day	empty	1
PAG_073	PAG_073__20190204_113340__IMG_0040.JPG	PAG_073	2019-02-04 11:33:40	3	Day	empty	1
PAG_073	PAG_073__20190204_113341__IMG_0041.JPG	PAG_073	2019-02-04 11:33:41	4	Day	empty	1
PAG_073	PAG_073__20190204_113341__IMG_0042.JPG	PAG_073	2019-02-04 11:33:41	5	Day	empty	1
PAG_073	PAG_073__20190204_113844__IMG_0043.JPG	PAG_073	2019-02-04 11:38:44	0	Day	empty	1
PAG_073	PAG_073__20190204_113845__IMG_0044.JPG	PAG_073	2019-02-04 11:38:45	1	Day	empty	1
PAG_073	PAG_073__20190204_113845__IMG_0045.JPG	PAG_073	2019-02-04 11:38:45	2	Day	empty	1
PAG_073	PAG_073__20190204_113845__IMG_0046.JPG	PAG_073	2019-02-04 11:38:45	3	Day	empty	1
PAG_073	PAG_073__20190204_113845__IMG_0047.JPG	PAG_073	2019-02-04 11:38:45	4	Day	empty	1
PAG_073	PAG_073__20190204_113846__IMG_0048.JPG	PAG_073	2019-02-04 11:38:46	5	Day	empty	1
PAG_073	PAG_073__20190204_114348__IMG_0049.JPG	PAG_073	2019-02-04 11:43:48	0	Day	empty	1
PAG_073	PAG_073__20190204_114349__IMG_0050.JPG	PAG_073	2019-02-04 11:43:49	1	Day	empty	1
PAG_073	PAG_073__20190204_114349__IMG_0051.JPG	PAG_073	2019-02-04 11:43:49	2	Day	empty	1
PAG_073	PAG_073__20190204_114349__IMG_0052.JPG	PAG_073	2019-02-04 11:43:49	3	Day	empty	1
PAG_073	PAG_073__20190204_114349__IMG_0053.JPG	PAG_073	2019-02-04 11:43:49	4	Day	empty	1
PAG_073	PAG_073__20190204_114350__IMG_0054.JPG	PAG_073	2019-02-04 11:43:50	5	Day	empty	1
PAG_073	PAG_073__20190204_114852__IMG_0055.JPG	PAG_073	2019-02-04 11:48:52	0	Day	empty	1
PAG_073	PAG_073__20190204_114853__IMG_0056.JPG	PAG_073	2019-02-04 11:48:53	1	Day	empty	1
PAG_073	PAG_073__20190204_114853__IMG_0057.JPG	PAG_073	2019-02-04 11:48:53	2	Day	empty	1
PAG_073	PAG_073__20190204_114853__IMG_0058.JPG	PAG_073	2019-02-04 11:48:53	3	Day	empty	1
PAG_073	PAG_073__20190204_114853__IMG_0059.JPG	PAG_073	2019-02-04 11:48:53	4	Day	empty	1
PAG_073	PAG_073__20190204_114854__IMG_0060.JPG	PAG_073	2019-02-04 11:48:54	5	Day	empty	1
PAG_073	PAG_073__20190204_115358__IMG_0061.JPG	PAG_073	2019-02-04 11:53:58	0	Day	empty	1
PAG_073	PAG_073__20190204_115358__IMG_0062.JPG	PAG_073	2019-02-04 11:53:58	1	Day	empty	1
PAG_073	PAG_073__20190204_115358__IMG_0063.JPG	PAG_073	2019-02-04 11:53:58	2	Day	empty	1
PAG_073	PAG_073__20190204_115359__IMG_0065.JPG	PAG_073	2019-02-04 11:53:59	4	Day	empty	1
PAG_073	PAG_073__20190204_115359__IMG_0066.JPG	PAG_073	2019-02-04 11:53:59	5	Day	empty	1
PAG_073	PAG_073__20190204_115904__IMG_0067.JPG	PAG_073	2019-02-04 11:59:04	0	Day	empty	1
PAG_073	PAG_073__20190204_115904__IMG_0068.JPG	PAG_073	2019-02-04 11:59:04	1	Day	empty	1
PAG_073	PAG_073__20190204_115905__IMG_0069.JPG	PAG_073	2019-02-04 11:59:05	2	Day	empty	1
PAG_073	PAG_073__20190204_115905__IMG_0070.JPG	PAG_073	2019-02-04 11:59:05	3	Day	empty	1
PAG_073	PAG_073__20190204_115905__IMG_0071.JPG	PAG_073	2019-02-04 11:59:05	4	Day	empty	1
PAG_073	PAG_073__20190204_115905__IMG_0072.JPG	PAG_073	2019-02-04 11:59:05	5	Day	empty	1
PAG_073	PAG_073__20190204_120410__IMG_0073.JPG	PAG_073	2019-02-04 12:04:10	0	Day	empty	1
PAG_073	PAG_073__20190204_120410__IMG_0075.JPG	PAG_073	2019-02-04 12:04:10	2	Day	empty	1
PAG_073	PAG_073__20190204_120410__IMG_0076.JPG	PAG_073	2019-02-04 12:04:10	3	Day	empty	1
PAG_073	PAG_073__20190204_120411__IMG_0077.JPG	PAG_073	2019-02-04 12:04:11	4	Day	empty	1
PAG_073	PAG_073__20190204_120411__IMG_0078.JPG	PAG_073	2019-02-04 12:04:11	5	Day	empty	1
PAG_073	PAG_073__20190204_120915__IMG_0079.JPG	PAG_073	2019-02-04 12:09:15	0	Day	empty	1
PAG_073	PAG_073__20190204_120915__IMG_0080.JPG	PAG_073	2019-02-04 12:09:15	1	Day	empty	1
PAG_073	PAG_073__20190204_120916__IMG_0082.JPG	PAG_073	2019-02-04 12:09:16	3	Day	empty	1
PAG_073	PAG_073__20190204_120916__IMG_0083.JPG	PAG_073	2019-02-04 12:09:16	4	Day	empty	1
PAG_073	PAG_073__20190204_120916__IMG_0084.JPG	PAG_073	2019-02-04 12:09:16	5	Day	empty	1
PAG_073	PAG_073__20190204_121420__IMG_0085.JPG	PAG_073	2019-02-04 12:14:20	0	Day	empty	1
PAG_073	PAG_073__20190204_121420__IMG_0086.JPG	PAG_073	2019-02-04 12:14:20	1	Day	empty	1
PAG_073	PAG_073__20190204_121420__IMG_0087.JPG	PAG_073	2019-02-04 12:14:20	2	Day	empty	1
PAG_073	PAG_073__20190204_121420__IMG_0088.JPG	PAG_073	2019-02-04 12:14:20	3	Day	empty	1
PAG_073	PAG_073__20190204_121421__IMG_0089.JPG	PAG_073	2019-02-04 12:14:21	4	Day	empty	1
PAG_073	PAG_073__20190204_121421__IMG_0090.JPG	PAG_073	2019-02-04 12:14:21	5	Day	empty	1
PAG_073	PAG_073__20190204_121931__IMG_0091.JPG	PAG_073	2019-02-04 12:19:31	0	Day	empty	1
PAG_073	PAG_073__20190204_121931__IMG_0092.JPG	PAG_073	2019-02-04 12:19:31	1	Day	empty	1
PAG_073	PAG_073__20190204_121931__IMG_0094.JPG	PAG_073	2019-02-04 12:19:31	3	Day	empty	1
PAG_073	PAG_073__20190204_121932__IMG_0095.JPG	PAG_073	2019-02-04 12:19:32	4	Day	empty	1
PAG_073	PAG_073__20190204_121932__IMG_0096.JPG	PAG_073	2019-02-04 12:19:32	5	Day	empty	1
PAG_073	PAG_073__20190204_122437__IMG_0097.JPG	PAG_073	2019-02-04 12:24:37	0	Day	empty	1
PAG_073	PAG_073__20190204_122438__IMG_0098.JPG	PAG_073	2019-02-04 12:24:38	1	Day	empty	1
PAG_073	PAG_073__20190204_122438__IMG_0099.JPG	PAG_073	2019-02-04 12:24:38	2	Day	empty	1
PAG_073	PAG_073__20190204_122438__IMG_0100.JPG	PAG_073	2019-02-04 12:24:38	3	Day	empty	1
PAG_073	PAG_073__20190204_122438__IMG_0101.JPG	PAG_073	2019-02-04 12:24:38	4	Day	empty	1
PAG_073	PAG_073__20190204_122439__IMG_0102.JPG	PAG_073	2019-02-04 12:24:39	5	Day	empty	1
PAG_073	PAG_073__20190204_122941__IMG_0103.JPG	PAG_073	2019-02-04 12:29:41	0	Day	empty	1
PAG_073	PAG_073__20190204_122942__IMG_0105.JPG	PAG_073	2019-02-04 12:29:42	2	Day	empty	1
PAG_073	PAG_073__20190204_122942__IMG_0106.JPG	PAG_073	2019-02-04 12:29:42	3	Day	empty	1
PAG_073	PAG_073__20190204_122942__IMG_0107.JPG	PAG_073	2019-02-04 12:29:42	4	Day	empty	1
PAG_073	PAG_073__20190204_122942__IMG_0108.JPG	PAG_073	2019-02-04 12:29:42	5	Day	empty	1
PAG_073	PAG_073__20190204_123446__IMG_0109.JPG	PAG_073	2019-02-04 12:34:46	0	Day	empty	1
PAG_073	PAG_073__20190204_123446__IMG_0110.JPG	PAG_073	2019-02-04 12:34:46	1	Day	empty	1
PAG_073	PAG_073__20190204_123447__IMG_0111.JPG	PAG_073	2019-02-04 12:34:47	2	Day	empty	1
PAG_073	PAG_073__20190204_123447__IMG_0112.JPG	PAG_073	2019-02-04 12:34:47	3	Day	empty	1
PAG_073	PAG_073__20190204_123448__IMG_0114.JPG	PAG_073	2019-02-04 12:34:48	5	Day	empty	1
PAG_073	PAG_073__20190204_123955__IMG_0115.JPG	PAG_073	2019-02-04 12:39:55	0	Day	empty	1
PAG_073	PAG_073__20190204_123955__IMG_0117.JPG	PAG_073	2019-02-04 12:39:55	2	Day	empty	1
PAG_073	PAG_073__20190204_123956__IMG_0118.JPG	PAG_073	2019-02-04 12:39:56	3	Day	empty	1
PAG_073	PAG_073__20190204_123956__IMG_0119.JPG	PAG_073	2019-02-04 12:39:56	4	Day	empty	1
PAG_073	PAG_073__20190204_123956__IMG_0120.JPG	PAG_073	2019-02-04 12:39:56	5	Day	empty	1
PAG_073	PAG_073__20190204_124500__IMG_0121.JPG	PAG_073	2019-02-04 12:45:00	0	Day	empty	1
PAG_073	PAG_073__20190204_124500__IMG_0122.JPG	PAG_073	2019-02-04 12:45:00	1	Day	empty	1
PAG_073	PAG_073__20190204_124500__IMG_0123.JPG	PAG_073	2019-02-04 12:45:00	2	Day	empty	1
PAG_073	PAG_073__20190204_124500__IMG_0124.JPG	PAG_073	2019-02-04 12:45:00	3	Day	empty	1
PAG_073	PAG_073__20190204_124501__IMG_0125.JPG	PAG_073	2019-02-04 12:45:01	4	Day	empty	1
PAG_073	PAG_073__20190204_124501__IMG_0126.JPG	PAG_073	2019-02-04 12:45:01	5	Day	empty	1
PAG_073	PAG_073__20190204_125005__IMG_0127.JPG	PAG_073	2019-02-04 12:50:05	0	Day	empty	1
PAG_073	PAG_073__20190204_125006__IMG_0128.JPG	PAG_073	2019-02-04 12:50:06	1	Day	empty	1
PAG_073	PAG_073__20190204_125006__IMG_0129.JPG	PAG_073	2019-02-04 12:50:06	2	Day	empty	1
PAG_073	PAG_073__20190204_125006__IMG_0130.JPG	PAG_073	2019-02-04 12:50:06	3	Day	empty	1
PAG_073	PAG_073__20190204_125006__IMG_0131.JPG	PAG_073	2019-02-04 12:50:06	4	Day	empty	1
PAG_073	PAG_073__20190204_125007__IMG_0132.JPG	PAG_073	2019-02-04 12:50:07	5	Day	empty	1
PAG_073	PAG_073__20190204_125510__IMG_0133.JPG	PAG_073	2019-02-04 12:55:10	0	Day	empty	1
PAG_073	PAG_073__20190204_125510__IMG_0134.JPG	PAG_073	2019-02-04 12:55:10	1	Day	empty	1
PAG_073	PAG_073__20190204_125511__IMG_0135.JPG	PAG_073	2019-02-04 12:55:11	2	Day	empty	1
PAG_073	PAG_073__20190204_125511__IMG_0136.JPG	PAG_073	2019-02-04 12:55:11	3	Day	empty	1
PAG_073	PAG_073__20190204_125511__IMG_0137.JPG	PAG_073	2019-02-04 12:55:11	4	Day	empty	1
PAG_073	PAG_073__20190204_125511__IMG_0138.JPG	PAG_073	2019-02-04 12:55:11	5	Day	empty	1
PAG_073	PAG_073__20190204_130017__IMG_0139.JPG	PAG_073	2019-02-04 13:00:17	0	Day	empty	1
PAG_073	PAG_073__20190204_130018__IMG_0140.JPG	PAG_073	2019-02-04 13:00:18	1	Day	empty	1
PAG_073	PAG_073__20190204_130018__IMG_0141.JPG	PAG_073	2019-02-04 13:00:18	2	Day	empty	1
PAG_073	PAG_073__20190204_130018__IMG_0142.JPG	PAG_073	2019-02-04 13:00:18	3	Day	empty	1
PAG_073	PAG_073__20190204_130018__IMG_0143.JPG	PAG_073	2019-02-04 13:00:18	4	Day	empty	1
PAG_073	PAG_073__20190204_130019__IMG_0144.JPG	PAG_073	2019-02-04 13:00:19	5	Day	empty	1
PAG_073	PAG_073__20190204_130523__IMG_0145.JPG	PAG_073	2019-02-04 13:05:23	0	Day	empty	1
PAG_073	PAG_073__20190204_130523__IMG_0146.JPG	PAG_073	2019-02-04 13:05:23	1	Day	empty	1
PAG_073	PAG_073__20190204_130524__IMG_0147.JPG	PAG_073	2019-02-04 13:05:24	2	Day	empty	1
PAG_073	PAG_073__20190204_130524__IMG_0148.JPG	PAG_073	2019-02-04 13:05:24	3	Day	empty	1
PAG_073	PAG_073__20190204_130524__IMG_0149.JPG	PAG_073	2019-02-04 13:05:24	4	Day	empty	1
PAG_073	PAG_073__20190204_130525__IMG_0150.JPG	PAG_073	2019-02-04 13:05:25	5	Day	empty	1
PAG_073	PAG_073__20190204_131029__IMG_0151.JPG	PAG_073	2019-02-04 13:10:29	0	Day	empty	1
PAG_073	PAG_073__20190204_131029__IMG_0152.JPG	PAG_073	2019-02-04 13:10:29	1	Day	empty	1
PAG_073	PAG_073__20190204_131030__IMG_0153.JPG	PAG_073	2019-02-04 13:10:30	2	Day	empty	1
PAG_073	PAG_073__20190204_131030__IMG_0154.JPG	PAG_073	2019-02-04 13:10:30	3	Day	empty	1
PAG_073	PAG_073__20190204_131030__IMG_0155.JPG	PAG_073	2019-02-04 13:10:30	4	Day	empty	1
PAG_073	PAG_073__20190204_131030__IMG_0156.JPG	PAG_073	2019-02-04 13:10:30	5	Day	empty	1
PAG_073	PAG_073__20190204_131539__IMG_0157.JPG	PAG_073	2019-02-04 13:15:39	0	Day	empty	1
PAG_073	PAG_073__20190204_131539__IMG_0158.JPG	PAG_073	2019-02-04 13:15:39	1	Day	empty	1
PAG_073	PAG_073__20190204_131539__IMG_0159.JPG	PAG_073	2019-02-04 13:15:39	2	Day	empty	1
PAG_073	PAG_073__20190204_131540__IMG_0160.JPG	PAG_073	2019-02-04 13:15:40	3	Day	empty	1
PAG_073	PAG_073__20190204_131540__IMG_0161.JPG	PAG_073	2019-02-04 13:15:40	4	Day	empty	1
PAG_073	PAG_073__20190204_131540__IMG_0162.JPG	PAG_073	2019-02-04 13:15:40	5	Day	empty	1
PAG_073	PAG_073__20190204_132047__IMG_0163.JPG	PAG_073	2019-02-04 13:20:47	0	Day	empty	1
PAG_073	PAG_073__20190204_132047__IMG_0164.JPG	PAG_073	2019-02-04 13:20:47	1	Day	empty	1
PAG_073	PAG_073__20190204_132047__IMG_0165.JPG	PAG_073	2019-02-04 13:20:47	2	Day	empty	1
PAG_073	PAG_073__20190204_132048__IMG_0166.JPG	PAG_073	2019-02-04 13:20:48	3	Day	empty	1
PAG_073	PAG_073__20190204_132048__IMG_0167.JPG	PAG_073	2019-02-04 13:20:48	4	Day	empty	1
PAG_073	PAG_073__20190204_132048__IMG_0168.JPG	PAG_073	2019-02-04 13:20:48	5	Day	empty	1
PAG_073	PAG_073__20190204_132551__IMG_0169.JPG	PAG_073	2019-02-04 13:25:51	0	Day	empty	1
PAG_073	PAG_073__20190204_132551__IMG_0170.JPG	PAG_073	2019-02-04 13:25:51	1	Day	empty	1
PAG_073	PAG_073__20190204_132552__IMG_0171.JPG	PAG_073	2019-02-04 13:25:52	2	Day	empty	1
PAG_073	PAG_073__20190204_132552__IMG_0172.JPG	PAG_073	2019-02-04 13:25:52	3	Day	empty	1
PAG_073	PAG_073__20190204_132552__IMG_0173.JPG	PAG_073	2019-02-04 13:25:52	4	Day	empty	1
PAG_073	PAG_073__20190204_132552__IMG_0174.JPG	PAG_073	2019-02-04 13:25:52	5	Day	empty	1
PAG_073	PAG_073__20190204_133056__IMG_0175.JPG	PAG_073	2019-02-04 13:30:56	0	Day	empty	1
PAG_073	PAG_073__20190204_133056__IMG_0176.JPG	PAG_073	2019-02-04 13:30:56	1	Day	empty	1
PAG_073	PAG_073__20190204_133057__IMG_0177.JPG	PAG_073	2019-02-04 13:30:57	2	Day	empty	1
PAG_073	PAG_073__20190204_133057__IMG_0178.JPG	PAG_073	2019-02-04 13:30:57	3	Day	empty	1
PAG_073	PAG_073__20190204_133057__IMG_0179.JPG	PAG_073	2019-02-04 13:30:57	4	Day	empty	1
PAG_073	PAG_073__20190204_133057__IMG_0180.JPG	PAG_073	2019-02-04 13:30:57	5	Day	empty	1
PAG_073	PAG_073__20190204_133603__IMG_0181.JPG	PAG_073	2019-02-04 13:36:03	0	Day	empty	1
PAG_073	PAG_073__20190204_133604__IMG_0182.JPG	PAG_073	2019-02-04 13:36:04	1	Day	empty	1
PAG_073	PAG_073__20190204_133604__IMG_0183.JPG	PAG_073	2019-02-04 13:36:04	2	Day	empty	1
PAG_073	PAG_073__20190204_133604__IMG_0184.JPG	PAG_073	2019-02-04 13:36:04	3	Day	empty	1
PAG_073	PAG_073__20190204_133604__IMG_0185.JPG	PAG_073	2019-02-04 13:36:04	4	Day	empty	1
PAG_073	PAG_073__20190204_133605__IMG_0186.JPG	PAG_073	2019-02-04 13:36:05	5	Day	empty	1
PAG_073	PAG_073__20190204_134110__IMG_0187.JPG	PAG_073	2019-02-04 13:41:10	0	Day	empty	1
PAG_073	PAG_073__20190204_134110__IMG_0188.JPG	PAG_073	2019-02-04 13:41:10	1	Day	empty	1
PAG_073	PAG_073__20190204_134111__IMG_0189.JPG	PAG_073	2019-02-04 13:41:11	2	Day	empty	1
PAG_073	PAG_073__20190204_134111__IMG_0190.JPG	PAG_073	2019-02-04 13:41:11	3	Day	empty	1
PAG_073	PAG_073__20190204_134111__IMG_0191.JPG	PAG_073	2019-02-04 13:41:11	4	Day	empty	1
PAG_073	PAG_073__20190204_134111__IMG_0192.JPG	PAG_073	2019-02-04 13:41:11	5	Day	empty	1
PAG_073	PAG_073__20190204_134616__IMG_0193.JPG	PAG_073	2019-02-04 13:46:16	0	Day	empty	1
PAG_073	PAG_073__20190204_134616__IMG_0194.JPG	PAG_073	2019-02-04 13:46:16	1	Day	empty	1
PAG_073	PAG_073__20190204_134616__IMG_0195.JPG	PAG_073	2019-02-04 13:46:16	2	Day	empty	1
PAG_073	PAG_073__20190204_134617__IMG_0196.JPG	PAG_073	2019-02-04 13:46:17	3	Day	empty	1
PAG_073	PAG_073__20190204_134617__IMG_0197.JPG	PAG_073	2019-02-04 13:46:17	4	Day	empty	1
PAG_073	PAG_073__20190204_134617__IMG_0198.JPG	PAG_073	2019-02-04 13:46:17	5	Day	empty	1
PAG_073	PAG_073__20190204_135122__IMG_0199.JPG	PAG_073	2019-02-04 13:51:22	0	Day	empty	1
PAG_073	PAG_073__20190204_135123__IMG_0200.JPG	PAG_073	2019-02-04 13:51:23	1	Day	empty	1
PAG_073	PAG_073__20190204_135123__IMG_0201.JPG	PAG_073	2019-02-04 13:51:23	2	Day	empty	1
PAG_073	PAG_073__20190204_135123__IMG_0202.JPG	PAG_073	2019-02-04 13:51:23	3	Day	empty	1
PAG_073	PAG_073__20190204_135124__IMG_0203.JPG	PAG_073	2019-02-04 13:51:24	4	Day	empty	1
PAG_073	PAG_073__20190204_135124__IMG_0204.JPG	PAG_073	2019-02-04 13:51:24	5	Day	empty	1
PAG_073	PAG_073__20190204_135633__IMG_0205.JPG	PAG_073	2019-02-04 13:56:33	0	Day	empty	1
PAG_073	PAG_073__20190204_135633__IMG_0206.JPG	PAG_073	2019-02-04 13:56:33	1	Day	empty	1
PAG_073	PAG_073__20190204_135633__IMG_0207.JPG	PAG_073	2019-02-04 13:56:33	2	Day	empty	1
PAG_073	PAG_073__20190204_135634__IMG_0208.JPG	PAG_073	2019-02-04 13:56:34	3	Day	empty	1
PAG_073	PAG_073__20190204_135634__IMG_0209.JPG	PAG_073	2019-02-04 13:56:34	4	Day	empty	1
PAG_073	PAG_073__20190204_135634__IMG_0210.JPG	PAG_073	2019-02-04 13:56:34	5	Day	empty	1
PAG_073	PAG_073__20190204_140138__IMG_0215.JPG	PAG_073	2019-02-04 14:01:38	4	Day	empty	1
PAG_073	PAG_073__20190204_140644__IMG_0217.JPG	PAG_073	2019-02-04 14:06:44	0	Day	empty	1
PAG_073	PAG_073__20190204_140645__IMG_0218.JPG	PAG_073	2019-02-04 14:06:45	1	Day	empty	1
PAG_073	PAG_073__20190204_140645__IMG_0220.JPG	PAG_073	2019-02-04 14:06:45	3	Day	empty	1
PAG_073	PAG_073__20190204_141148__IMG_0223.JPG	PAG_073	2019-02-04 14:11:48	0	Day	empty	1
PAG_073	PAG_073__20190204_141148__IMG_0224.JPG	PAG_073	2019-02-04 14:11:48	1	Day	empty	1
PAG_073	PAG_073__20190204_141149__IMG_0225.JPG	PAG_073	2019-02-04 14:11:49	2	Day	empty	1
PAG_073	PAG_073__20190204_141149__IMG_0226.JPG	PAG_073	2019-02-04 14:11:49	3	Day	empty	1
PAG_073	PAG_073__20190204_141149__IMG_0227.JPG	PAG_073	2019-02-04 14:11:49	4	Day	empty	1
PAG_073	PAG_073__20190204_141150__IMG_0228.JPG	PAG_073	2019-02-04 14:11:50	5	Day	empty	1
PAG_073	PAG_073__20190204_141653__IMG_0230.JPG	PAG_073	2019-02-04 14:16:53	1	Day	empty	1
PAG_073	PAG_073__20190204_141653__IMG_0231.JPG	PAG_073	2019-02-04 14:16:53	2	Day	empty	1
PAG_073	PAG_073__20190204_141653__IMG_0232.JPG	PAG_073	2019-02-04 14:16:53	3	Day	empty	1
PAG_073	PAG_073__20190204_141654__IMG_0233.JPG	PAG_073	2019-02-04 14:16:54	4	Day	empty	1
PAG_073	PAG_073__20190204_142157__IMG_0235.JPG	PAG_073	2019-02-04 14:21:57	0	Day	empty	1
PAG_073	PAG_073__20190204_142158__IMG_0236.JPG	PAG_073	2019-02-04 14:21:58	1	Day	empty	1
PAG_073	PAG_073__20190204_142158__IMG_0237.JPG	PAG_073	2019-02-04 14:21:58	2	Day	empty	1
PAG_073	PAG_073__20190204_142158__IMG_0238.JPG	PAG_073	2019-02-04 14:21:58	3	Day	empty	1
PAG_073	PAG_073__20190204_142159__IMG_0240.JPG	PAG_073	2019-02-04 14:21:59	5	Day	empty	1
PAG_073	PAG_073__20190204_142723__IMG_0241.JPG	PAG_073	2019-02-04 14:27:23	0	Day	empty	1
PAG_073	PAG_073__20190204_142724__IMG_0242.JPG	PAG_073	2019-02-04 14:27:24	1	Day	empty	1
PAG_073	PAG_073__20190204_142724__IMG_0243.JPG	PAG_073	2019-02-04 14:27:24	2	Day	empty	1
PAG_073	PAG_073__20190204_142724__IMG_0244.JPG	PAG_073	2019-02-04 14:27:24	3	Day	empty	1
PAG_073	PAG_073__20190204_142724__IMG_0245.JPG	PAG_073	2019-02-04 14:27:24	4	Day	empty	1
PAG_073	PAG_073__20190204_142725__IMG_0246.JPG	PAG_073	2019-02-04 14:27:25	5	Day	empty	1
PAG_073	PAG_073__20190204_143229__IMG_0247.JPG	PAG_073	2019-02-04 14:32:29	0	Day	empty	1
PAG_073	PAG_073__20190204_143229__IMG_0248.JPG	PAG_073	2019-02-04 14:32:29	1	Day	empty	1
PAG_073	PAG_073__20190204_143230__IMG_0249.JPG	PAG_073	2019-02-04 14:32:30	2	Day	empty	1
PAG_073	PAG_073__20190204_143230__IMG_0250.JPG	PAG_073	2019-02-04 14:32:30	3	Day	empty	1
PAG_073	PAG_073__20190204_143230__IMG_0251.JPG	PAG_073	2019-02-04 14:32:30	4	Day	empty	1
PAG_073	PAG_073__20190204_143230__IMG_0252.JPG	PAG_073	2019-02-04 14:32:30	5	Day	empty	1
PAG_073	PAG_073__20190204_143736__IMG_0253.JPG	PAG_073	2019-02-04 14:37:36	0	Day	empty	1
PAG_073	PAG_073__20190204_143737__IMG_0257.JPG	PAG_073	2019-02-04 14:37:37	4	Day	empty	1
PAG_073	PAG_073__20190204_144241__IMG_0260.JPG	PAG_073	2019-02-04 14:42:41	1	Day	empty	1
PAG_073	PAG_073__20190204_144241__IMG_0261.JPG	PAG_073	2019-02-04 14:42:41	2	Day	empty	1
PAG_073	PAG_073__20190204_144242__IMG_0262.JPG	PAG_073	2019-02-04 14:42:42	3	Day	empty	1
PAG_073	PAG_073__20190204_144242__IMG_0263.JPG	PAG_073	2019-02-04 14:42:42	4	Day	empty	1
PAG_073	PAG_073__20190204_144242__IMG_0264.JPG	PAG_073	2019-02-04 14:42:42	5	Day	empty	1
PAG_073	PAG_073__20190204_144756__IMG_0265.JPG	PAG_073	2019-02-04 14:47:56	0	Day	empty	1
PAG_073	PAG_073__20190204_144757__IMG_0266.JPG	PAG_073	2019-02-04 14:47:57	1	Day	empty	1
PAG_073	PAG_073__20190204_144757__IMG_0268.JPG	PAG_073	2019-02-04 14:47:57	3	Day	empty	1
PAG_073	PAG_073__20190204_144758__IMG_0269.JPG	PAG_073	2019-02-04 14:47:58	4	Day	empty	1
PAG_073	PAG_073__20190204_144758__IMG_0270.JPG	PAG_073	2019-02-04 14:47:58	5	Day	empty	1
PAG_073	PAG_073__20190204_145302__IMG_0275.JPG	PAG_073	2019-02-04 14:53:02	4	Day	empty	1
PAG_073	PAG_073__20190204_145809__IMG_0281.JPG	PAG_073	2019-02-04 14:58:09	4	Day	empty	1
PAG_073	PAG_073__20190204_145810__IMG_0282.JPG	PAG_073	2019-02-04 14:58:10	5	Day	empty	1
PAG_073	PAG_073__20190204_150315__IMG_0285.JPG	PAG_073	2019-02-04 15:03:15	2	Day	empty	1
PAG_073	PAG_073__20190204_150315__IMG_0287.JPG	PAG_073	2019-02-04 15:03:15	4	Day	empty	1
PAG_073	PAG_073__20190204_150315__IMG_0288.JPG	PAG_073	2019-02-04 15:03:15	5	Day	empty	1
PAG_073	PAG_073__20190204_150820__IMG_0292.JPG	PAG_073	2019-02-04 15:08:20	3	Day	empty	1
PAG_073	PAG_073__20190204_151325__IMG_0295.JPG	PAG_073	2019-02-04 15:13:25	0	Day	empty	1
PAG_073	PAG_073__20190204_151325__IMG_0297.JPG	PAG_073	2019-02-04 15:13:25	2	Day	empty	1
PAG_073	PAG_073__20190204_151326__IMG_0298.JPG	PAG_073	2019-02-04 15:13:26	3	Day	empty	1
PAG_073	PAG_073__20190204_151831__IMG_0302.JPG	PAG_073	2019-02-04 15:18:31	1	Day	empty	1
PAG_073	PAG_073__20190204_151831__IMG_0304.JPG	PAG_073	2019-02-04 15:18:31	3	Day	empty	1
PAG_073	PAG_073__20190204_151832__IMG_0305.JPG	PAG_073	2019-02-04 15:18:32	4	Day	empty	1
PAG_073	PAG_073__20190204_152336__IMG_0308.JPG	PAG_073	2019-02-04 15:23:36	1	Day	empty	1
PAG_073	PAG_073__20190204_152337__IMG_0309.JPG	PAG_073	2019-02-04 15:23:37	2	Day	empty	1
PAG_073	PAG_073__20190204_152841__IMG_0315.JPG	PAG_073	2019-02-04 15:28:41	2	Day	empty	1
PAG_073	PAG_073__20190204_152841__IMG_0316.JPG	PAG_073	2019-02-04 15:28:41	3	Day	empty	1
PAG_073	PAG_073__20190204_152842__IMG_0318.JPG	PAG_073	2019-02-04 15:28:42	5	Day	empty	1
PAG_073	PAG_073__20190204_153346__IMG_0320.JPG	PAG_073	2019-02-04 15:33:46	1	Day	empty	1
PAG_073	PAG_073__20190204_153346__IMG_0321.JPG	PAG_073	2019-02-04 15:33:46	2	Day	empty	1
PAG_073	PAG_073__20190204_153347__IMG_0322.JPG	PAG_073	2019-02-04 15:33:47	3	Day	empty	1
PAG_073	PAG_073__20190204_153347__IMG_0323.JPG	PAG_073	2019-02-04 15:33:47	4	Day	empty	1
PAG_073	PAG_073__20190204_153347__IMG_0324.JPG	PAG_073	2019-02-04 15:33:47	5	Day	empty	1
PAG_073	PAG_073__20190204_154400__IMG_0332.JPG	PAG_073	2019-02-04 15:44:00	1	Day	empty	1
PAG_073	PAG_073__20190204_154401__IMG_0335.JPG	PAG_073	2019-02-04 15:44:01	4	Day	empty	1
PAG_073	PAG_073__20190204_154401__IMG_0336.JPG	PAG_073	2019-02-04 15:44:01	5	Day	empty	1
PAG_073	PAG_073__20190204_154913__IMG_0338.JPG	PAG_073	2019-02-04 15:49:13	1	Day	empty	1
PAG_073	PAG_073__20190204_154914__IMG_0341.JPG	PAG_073	2019-02-04 15:49:14	4	Day	empty	1
PAG_073	PAG_073__20190204_154914__IMG_0342.JPG	PAG_073	2019-02-04 15:49:14	5	Day	empty	1
PAG_073	PAG_073__20190204_155423__IMG_0344.JPG	PAG_073	2019-02-04 15:54:23	1	Day	empty	1
PAG_073	PAG_073__20190204_155423__IMG_0345.JPG	PAG_073	2019-02-04 15:54:23	2	Day	empty	1
PAG_073	PAG_073__20190204_155424__IMG_0346.JPG	PAG_073	2019-02-04 15:54:24	3	Day	empty	1
PAG_073	PAG_073__20190204_155954__IMG_0352.JPG	PAG_073	2019-02-04 15:59:54	3	Day	empty	1
PAG_073	PAG_073__20190204_155954__IMG_0354.JPG	PAG_073	2019-02-04 15:59:54	5	Day	empty	1
PAG_073	PAG_073__20190204_160502__IMG_0355.JPG	PAG_073	2019-02-04 16:05:02	0	Day	empty	1
PAG_073	PAG_073__20190204_160503__IMG_0360.JPG	PAG_073	2019-02-04 16:05:03	5	Day	empty	1
PAG_073	PAG_073__20190204_161024__IMG_0361.JPG	PAG_073	2019-02-04 16:10:24	0	Day	empty	1
PAG_073	PAG_073__20190204_161025__IMG_0365.JPG	PAG_073	2019-02-04 16:10:25	4	Day	empty	1
PAG_073	PAG_073__20190204_161025__IMG_0366.JPG	PAG_073	2019-02-04 16:10:25	5	Day	empty	1
PAG_073	PAG_073__20190204_161531__IMG_0372.JPG	PAG_073	2019-02-04 16:15:31	5	Day	empty	1
PAG_073	PAG_073__20190204_163214__IMG_0387.JPG	PAG_073	2019-02-04 16:32:14	2	Day	empty	1
PAG_073	PAG_073__20190204_163215__IMG_0389.JPG	PAG_073	2019-02-04 16:32:15	4	Day	empty	1
PAG_073	PAG_073__20190204_163215__IMG_0390.JPG	PAG_073	2019-02-04 16:32:15	5	Day	empty	1
PAG_073	PAG_073__20190204_163840__IMG_0393.JPG	PAG_073	2019-02-04 16:38:40	2	Day	empty	1
PAG_073	PAG_073__20190204_164348__IMG_0397.JPG	PAG_073	2019-02-04 16:43:48	0	Day	empty	1
PAG_073	PAG_073__20190204_164350__IMG_0401.JPG	PAG_073	2019-02-04 16:43:50	4	Day	empty	1
PAG_073	PAG_073__20190204_164947__IMG_0403.JPG	PAG_073	2019-02-04 16:49:47	0	Day	empty	1
PAG_073	PAG_073__20190204_164948__IMG_0404.JPG	PAG_073	2019-02-04 16:49:48	1	Day	empty	1
PAG_073	PAG_073__20190204_164948__IMG_0405.JPG	PAG_073	2019-02-04 16:49:48	2	Day	empty	1
PAG_073	PAG_073__20190204_165541__IMG_0412.JPG	PAG_073	2019-02-04 16:55:41	3	Day	empty	1
PAG_073	PAG_073__20190204_165541__IMG_0413.JPG	PAG_073	2019-02-04 16:55:41	4	Day	empty	1
PAG_073	PAG_073__20190204_165542__IMG_0414.JPG	PAG_073	2019-02-04 16:55:42	5	Day	empty	1
PAG_073	PAG_073__20190204_170711__IMG_0421.JPG	PAG_073	2019-02-04 17:07:11	0	Day	empty	1
PAG_073	PAG_073__20190204_170711__IMG_0422.JPG	PAG_073	2019-02-04 17:07:11	1	Day	empty	1
PAG_073	PAG_073__20190204_170711__IMG_0423.JPG	PAG_073	2019-02-04 17:07:11	2	Day	empty	1
PAG_073	PAG_073__20190204_170711__IMG_0424.JPG	PAG_073	2019-02-04 17:07:11	3	Day	empty	1
PAG_073	PAG_073__20190204_170712__IMG_0425.JPG	PAG_073	2019-02-04 17:07:12	4	Day	empty	1
PAG_073	PAG_073__20190204_170712__IMG_0426.JPG	PAG_073	2019-02-04 17:07:12	5	Day	empty	1
PAG_073	PAG_073__20190204_171233__IMG_0427.JPG	PAG_073	2019-02-04 17:12:33	0	Day	empty	1
PAG_073	PAG_073__20190204_171234__IMG_0429.JPG	PAG_073	2019-02-04 17:12:34	2	Day	empty	1
PAG_073	PAG_073__20190204_171812__IMG_0435.JPG	PAG_073	2019-02-04 17:18:12	2	Day	empty	1
PAG_073	PAG_073__20190204_172338__IMG_0443.JPG	PAG_073	2019-02-04 17:23:38	4	Day	empty	1
PAG_073	PAG_073__20190204_173138__IMG_0445.JPG	PAG_073	2019-02-04 17:31:38	0	Day	empty	1
PAG_073	PAG_073__20190204_173139__IMG_0446.JPG	PAG_073	2019-02-04 17:31:39	1	Day	empty	1
PAG_073	PAG_073__20190204_173139__IMG_0447.JPG	PAG_073	2019-02-04 17:31:39	2	Day	empty	1
PAG_073	PAG_073__20190204_173139__IMG_0448.JPG	PAG_073	2019-02-04 17:31:39	3	Day	empty	1
PAG_073	PAG_073__20190204_173139__IMG_0449.JPG	PAG_073	2019-02-04 17:31:39	4	Day	empty	1
PAG_073	PAG_073__20190204_173710__IMG_0451.JPG	PAG_073	2019-02-04 17:37:10	0	Day	empty	1
PAG_073	PAG_073__20190204_173711__IMG_0452.JPG	PAG_073	2019-02-04 17:37:11	1	Day	empty	1
PAG_073	PAG_073__20190204_173711__IMG_0453.JPG	PAG_073	2019-02-04 17:37:11	2	Day	empty	1
PAG_073	PAG_073__20190204_173711__IMG_0454.JPG	PAG_073	2019-02-04 17:37:11	3	Day	empty	1
PAG_073	PAG_073__20190204_173711__IMG_0455.JPG	PAG_073	2019-02-04 17:37:11	4	Day	empty	1
PAG_073	PAG_073__20190204_173712__IMG_0456.JPG	PAG_073	2019-02-04 17:37:12	5	Day	empty	1
PAG_073	PAG_073__20190204_174308__IMG_0457.JPG	PAG_073	2019-02-04 17:43:08	0	Day	empty	1
PAG_073	PAG_073__20190204_174308__IMG_0460.JPG	PAG_073	2019-02-04 17:43:08	3	Day	empty	1
PAG_073	PAG_073__20190204_174934__IMG_0463.JPG	PAG_073	2019-02-04 17:49:34	0	Day	empty	1
PAG_073	PAG_073__20190204_174935__IMG_0467.JPG	PAG_073	2019-02-04 17:49:35	4	Day	empty	1
PAG_073	PAG_073__20190204_175531__IMG_0469.JPG	PAG_073	2019-02-04 17:55:31	0	Day	rabbit	1
PAG_073	PAG_073__20190204_175531__IMG_0470.JPG	PAG_073	2019-02-04 17:55:31	1	Day	rabbit	1
PAG_073	PAG_073__20190204_175531__IMG_0471.JPG	PAG_073	2019-02-04 17:55:31	2	Day	rabbit	1
PAG_073	PAG_073__20190204_175531__IMG_0472.JPG	PAG_073	2019-02-04 17:55:31	3	Day	rabbit	1
PAG_073	PAG_073__20190204_175532__IMG_0473.JPG	PAG_073	2019-02-04 17:55:32	4	Day	rabbit	1
PAG_073	PAG_073__20190204_175532__IMG_0474.JPG	PAG_073	2019-02-04 17:55:32	5	Day	rabbit	1
PAG_073	PAG_073__20190204_180800__IMG_0475.JPG	PAG_073	2019-02-04 18:08:00	0	Day	rabbit	1
PAG_073	PAG_073__20190204_180800__IMG_0476.JPG	PAG_073	2019-02-04 18:08:00	1	Day	rabbit	1
PAG_073	PAG_073__20190204_180801__IMG_0477.JPG	PAG_073	2019-02-04 18:08:01	2	Day	rabbit	1
PAG_073	PAG_073__20190204_180801__IMG_0478.JPG	PAG_073	2019-02-04 18:08:01	3	Day	rabbit	1
PAG_073	PAG_073__20190204_180801__IMG_0479.JPG	PAG_073	2019-02-04 18:08:01	4	Day	rabbit	1
PAG_073	PAG_073__20190204_180802__IMG_0480.JPG	PAG_073	2019-02-04 18:08:02	5	Day	rabbit	1
PAG_073	PAG_073__20190204_181719__IMG_0481.JPG	PAG_073	2019-02-04 18:17:19	0	Day	empty	1
PAG_073	PAG_073__20190204_181720__IMG_0482.JPG	PAG_073	2019-02-04 18:17:20	1	Day	empty	1
PAG_073	PAG_073__20190204_181720__IMG_0483.JPG	PAG_073	2019-02-04 18:17:20	2	Day	empty	1
PAG_073	PAG_073__20190204_181720__IMG_0484.JPG	PAG_073	2019-02-04 18:17:20	3	Day	empty	1
PAG_073	PAG_073__20190204_181721__IMG_0485.JPG	PAG_073	2019-02-04 18:17:21	4	Day	empty	1
PAG_073	PAG_073__20190204_181721__IMG_0486.JPG	PAG_073	2019-02-04 18:17:21	5	Day	empty	1
PAG_073	PAG_073__20190204_183406__IMG_0487.JPG	PAG_073	2019-02-04 18:34:06	0	Day	empty	1
PAG_073	PAG_073__20190204_183406__IMG_0488.JPG	PAG_073	2019-02-04 18:34:06	1	Day	empty	1
PAG_073	PAG_073__20190204_183406__IMG_0489.JPG	PAG_073	2019-02-04 18:34:06	2	Day	empty	1
PAG_073	PAG_073__20190204_183406__IMG_0490.JPG	PAG_073	2019-02-04 18:34:06	3	Day	empty	1
PAG_073	PAG_073__20190204_183407__IMG_0491.JPG	PAG_073	2019-02-04 18:34:07	4	Day	empty	1
PAG_073	PAG_073__20190204_183407__IMG_0492.JPG	PAG_073	2019-02-04 18:34:07	5	Day	empty	1
PAG_073	PAG_073__20190204_230130__IMG_0493.JPG	PAG_073	2019-02-04 23:01:30	0	Night	empty	1
PAG_073	PAG_073__20190204_230131__IMG_0494.JPG	PAG_073	2019-02-04 23:01:31	1	Night	empty	1
PAG_073	PAG_073__20190204_230131__IMG_0495.JPG	PAG_073	2019-02-04 23:01:31	2	Night	empty	1
PAG_073	PAG_073__20190204_230131__IMG_0496.JPG	PAG_073	2019-02-04 23:01:31	3	Night	empty	1
PAG_073	PAG_073__20190204_230131__IMG_0497.JPG	PAG_073	2019-02-04 23:01:31	4	Night	empty	1
PAG_073	PAG_073__20190204_230131__IMG_0498.JPG	PAG_073	2019-02-04 23:01:31	5	Night	empty	1
PAG_073	PAG_073__20190204_233944__IMG_0499.JPG	PAG_073	2019-02-04 23:39:44	0	Night	shearwater	1
PAG_073	PAG_073__20190204_233944__IMG_0500.JPG	PAG_073	2019-02-04 23:39:44	1	Night	shearwater	1
PAG_073	PAG_073__20190204_233945__IMG_0501.JPG	PAG_073	2019-02-04 23:39:45	2	Night	shearwater	1
PAG_073	PAG_073__20190204_233945__IMG_0502.JPG	PAG_073	2019-02-04 23:39:45	3	Night	shearwater	1
PAG_073	PAG_073__20190204_233945__IMG_0503.JPG	PAG_073	2019-02-04 23:39:45	4	Night	shearwater	1
PAG_073	PAG_073__20190204_233945__IMG_0504.JPG	PAG_073	2019-02-04 23:39:45	5	Night	shearwater	1
PAG_073	PAG_073__20190205_050244__IMG_0505.JPG	PAG_073	2019-02-05 05:02:44	0	Night	empty	1
PAG_073	PAG_073__20190205_050244__IMG_0506.JPG	PAG_073	2019-02-05 05:02:44	1	Night	empty	1
PAG_073	PAG_073__20190205_050245__IMG_0508.JPG	PAG_073	2019-02-05 05:02:45	3	Night	empty	1
PAG_073	PAG_073__20190205_050245__IMG_0510.JPG	PAG_073	2019-02-05 05:02:45	5	Night	empty	1
PAG_073	PAG_073__20190205_064056__IMG_0511.JPG	PAG_073	2019-02-05 06:40:56	0	Night	empty	1
PAG_073	PAG_073__20190205_064056__IMG_0512.JPG	PAG_073	2019-02-05 06:40:56	1	Night	empty	1
PAG_073	PAG_073__20190205_064056__IMG_0513.JPG	PAG_073	2019-02-05 06:40:56	2	Night	empty	1
PAG_073	PAG_073__20190205_064056__IMG_0514.JPG	PAG_073	2019-02-05 06:40:56	3	Night	empty	1
PAG_073	PAG_073__20190205_064057__IMG_0515.JPG	PAG_073	2019-02-05 06:40:57	4	Night	empty	1
PAG_073	PAG_073__20190205_064057__IMG_0516.JPG	PAG_073	2019-02-05 06:40:57	5	Night	empty	1
PAG_073	PAG_073__20190205_073750__IMG_0517.JPG	PAG_073	2019-02-05 07:37:50	0	Day	rabbit	1
PAG_073	PAG_073__20190205_073750__IMG_0518.JPG	PAG_073	2019-02-05 07:37:50	1	Day	rabbit	1
PAG_073	PAG_073__20190205_073750__IMG_0519.JPG	PAG_073	2019-02-05 07:37:50	2	Day	rabbit	1
PAG_073	PAG_073__20190205_073751__IMG_0520.JPG	PAG_073	2019-02-05 07:37:51	3	Day	rabbit	1
PAG_073	PAG_073__20190205_073751__IMG_0521.JPG	PAG_073	2019-02-05 07:37:51	4	Day	rabbit	1
PAG_073	PAG_073__20190205_073751__IMG_0522.JPG	PAG_073	2019-02-05 07:37:51	5	Day	rabbit	1
PAG_073	PAG_073__20190205_074625__IMG_0523.JPG	PAG_073	2019-02-05 07:46:25	0	Day	rabbit	1
PAG_073	PAG_073__20190205_074625__IMG_0524.JPG	PAG_073	2019-02-05 07:46:25	1	Day	rabbit	1
PAG_073	PAG_073__20190205_074626__IMG_0525.JPG	PAG_073	2019-02-05 07:46:26	2	Day	rabbit	1
PAG_073	PAG_073__20190205_074626__IMG_0526.JPG	PAG_073	2019-02-05 07:46:26	3	Day	rabbit	1
PAG_073	PAG_073__20190205_074626__IMG_0527.JPG	PAG_073	2019-02-05 07:46:26	4	Day	rabbit	1
PAG_073	PAG_073__20190205_075445__IMG_0529.JPG	PAG_073	2019-02-05 07:54:45	0	Day	rabbit	1
PAG_073	PAG_073__20190205_075445__IMG_0530.JPG	PAG_073	2019-02-05 07:54:45	1	Day	rabbit	1
PAG_073	PAG_073__20190205_075445__IMG_0531.JPG	PAG_073	2019-02-05 07:54:45	2	Day	rabbit	1
PAG_073	PAG_073__20190205_075446__IMG_0532.JPG	PAG_073	2019-02-05 07:54:46	3	Day	rabbit	1
PAG_073	PAG_073__20190205_075446__IMG_0533.JPG	PAG_073	2019-02-05 07:54:46	4	Day	rabbit	1
PAG_073	PAG_073__20190205_075446__IMG_0534.JPG	PAG_073	2019-02-05 07:54:46	5	Day	rabbit	1
PAG_073	PAG_073__20190205_080940__IMG_0535.JPG	PAG_073	2019-02-05 08:09:40	0	Day	rabbit	1
PAG_073	PAG_073__20190205_080940__IMG_0536.JPG	PAG_073	2019-02-05 08:09:40	1	Day	rabbit	1
PAG_073	PAG_073__20190205_080940__IMG_0537.JPG	PAG_073	2019-02-05 08:09:40	2	Day	rabbit	1
PAG_073	PAG_073__20190205_080941__IMG_0538.JPG	PAG_073	2019-02-05 08:09:41	3	Day	empty	1
PAG_073	PAG_073__20190205_080941__IMG_0539.JPG	PAG_073	2019-02-05 08:09:41	4	Day	empty	1
PAG_073	PAG_073__20190205_080941__IMG_0540.JPG	PAG_073	2019-02-05 08:09:41	5	Day	empty	1
PAG_073	PAG_073__20190205_084743__IMG_0542.JPG	PAG_073	2019-02-05 08:47:43	1	Day	empty	1
PAG_073	PAG_073__20190205_101129__IMG_0547.JPG	PAG_073	2019-02-05 10:11:29	0	Day	rabbit	1
PAG_073	PAG_073__20190205_101129__IMG_0548.JPG	PAG_073	2019-02-05 10:11:29	1	Day	rabbit	1
PAG_073	PAG_073__20190205_101129__IMG_0549.JPG	PAG_073	2019-02-05 10:11:29	2	Day	rabbit	1
PAG_073	PAG_073__20190205_101130__IMG_0550.JPG	PAG_073	2019-02-05 10:11:30	3	Day	rabbit	1
PAG_073	PAG_073__20190205_101130__IMG_0551.JPG	PAG_073	2019-02-05 10:11:30	4	Day	rabbit	1
PAG_073	PAG_073__20190205_101130__IMG_0552.JPG	PAG_073	2019-02-05 10:11:30	5	Day	rabbit	1
PAG_073	PAG_073__20190205_102648__IMG_0553.JPG	PAG_073	2019-02-05 10:26:48	0	Day	empty	1
PAG_073	PAG_073__20190205_102648__IMG_0555.JPG	PAG_073	2019-02-05 10:26:48	2	Day	empty	1
PAG_073	PAG_073__20190205_102648__IMG_0556.JPG	PAG_073	2019-02-05 10:26:48	3	Day	empty	1
PAG_073	PAG_073__20190205_102649__IMG_0557.JPG	PAG_073	2019-02-05 10:26:49	4	Day	empty	1
PAG_073	PAG_073__20190205_102649__IMG_0558.JPG	PAG_073	2019-02-05 10:26:49	5	Day	empty	1
PAG_073	PAG_073__20190205_103257__IMG_0559.JPG	PAG_073	2019-02-05 10:32:57	0	Day	empty	1
PAG_073	PAG_073__20190205_103258__IMG_0560.JPG	PAG_073	2019-02-05 10:32:58	1	Day	empty	1
PAG_073	PAG_073__20190205_103258__IMG_0561.JPG	PAG_073	2019-02-05 10:32:58	2	Day	empty	1
PAG_073	PAG_073__20190205_103258__IMG_0563.JPG	PAG_073	2019-02-05 10:32:58	4	Day	empty	1
PAG_073	PAG_073__20190205_103259__IMG_0564.JPG	PAG_073	2019-02-05 10:32:59	5	Day	empty	1
PAG_073	PAG_073__20190205_103833__IMG_0565.JPG	PAG_073	2019-02-05 10:38:33	0	Day	empty	1
PAG_073	PAG_073__20190205_103834__IMG_0567.JPG	PAG_073	2019-02-05 10:38:34	2	Day	empty	1
PAG_073	PAG_073__20190205_103834__IMG_0568.JPG	PAG_073	2019-02-05 10:38:34	3	Day	empty	1
PAG_073	PAG_073__20190205_103834__IMG_0569.JPG	PAG_073	2019-02-05 10:38:34	4	Day	empty	1
PAG_073	PAG_073__20190205_103835__IMG_0570.JPG	PAG_073	2019-02-05 10:38:35	5	Day	empty	1
PAG_073	PAG_073__20190205_104419__IMG_0572.JPG	PAG_073	2019-02-05 10:44:19	1	Day	empty	1
PAG_073	PAG_073__20190205_104419__IMG_0575.JPG	PAG_073	2019-02-05 10:44:19	4	Day	empty	1
PAG_073	PAG_073__20190205_104922__IMG_0577.JPG	PAG_073	2019-02-05 10:49:22	0	Day	empty	1
PAG_073	PAG_073__20190205_104923__IMG_0581.JPG	PAG_073	2019-02-05 10:49:23	4	Day	empty	1
PAG_073	PAG_073__20190205_104923__IMG_0582.JPG	PAG_073	2019-02-05 10:49:23	5	Day	empty	1
PAG_073	PAG_073__20190205_105426__IMG_0583.JPG	PAG_073	2019-02-05 10:54:26	0	Day	empty	1
PAG_073	PAG_073__20190205_105426__IMG_0585.JPG	PAG_073	2019-02-05 10:54:26	2	Day	empty	1
PAG_073	PAG_073__20190205_105426__IMG_0586.JPG	PAG_073	2019-02-05 10:54:26	3	Day	empty	1
PAG_073	PAG_073__20190205_105427__IMG_0588.JPG	PAG_073	2019-02-05 10:54:27	5	Day	empty	1
PAG_073	PAG_073__20190205_105949__IMG_0589.JPG	PAG_073	2019-02-05 10:59:49	0	Day	empty	1
PAG_073	PAG_073__20190205_105950__IMG_0590.JPG	PAG_073	2019-02-05 10:59:50	1	Day	empty	1
PAG_073	PAG_073__20190205_105950__IMG_0591.JPG	PAG_073	2019-02-05 10:59:50	2	Day	empty	1
PAG_073	PAG_073__20190205_111005__IMG_0602.JPG	PAG_073	2019-02-05 11:10:05	1	Day	empty	1
PAG_073	PAG_073__20190205_111005__IMG_0603.JPG	PAG_073	2019-02-05 11:10:05	2	Day	empty	1
PAG_073	PAG_073__20190205_111006__IMG_0605.JPG	PAG_073	2019-02-05 11:10:06	4	Day	empty	1
PAG_073	PAG_073__20190205_111006__IMG_0606.JPG	PAG_073	2019-02-05 11:10:06	5	Day	empty	1
PAG_073	PAG_073__20190205_111518__IMG_0608.JPG	PAG_073	2019-02-05 11:15:18	1	Day	empty	1
PAG_073	PAG_073__20190205_111518__IMG_0609.JPG	PAG_073	2019-02-05 11:15:18	2	Day	empty	1
PAG_073	PAG_073__20190205_111518__IMG_0611.JPG	PAG_073	2019-02-05 11:15:18	4	Day	empty	1
PAG_073	PAG_073__20190205_111519__IMG_0612.JPG	PAG_073	2019-02-05 11:15:19	5	Day	empty	1
PAG_073	PAG_073__20190205_112021__IMG_0613.JPG	PAG_073	2019-02-05 11:20:21	0	Day	empty	1
PAG_073	PAG_073__20190205_112021__IMG_0614.JPG	PAG_073	2019-02-05 11:20:21	1	Day	empty	1
PAG_073	PAG_073__20190205_112021__IMG_0615.JPG	PAG_073	2019-02-05 11:20:21	2	Day	empty	1
PAG_073	PAG_073__20190205_112022__IMG_0616.JPG	PAG_073	2019-02-05 11:20:22	3	Day	empty	1
PAG_073	PAG_073__20190205_112022__IMG_0617.JPG	PAG_073	2019-02-05 11:20:22	4	Day	empty	1
PAG_073	PAG_073__20190205_112022__IMG_0618.JPG	PAG_073	2019-02-05 11:20:22	5	Day	empty	1
PAG_073	PAG_073__20190205_112526__IMG_0619.JPG	PAG_073	2019-02-05 11:25:26	0	Day	empty	1
PAG_073	PAG_073__20190205_112526__IMG_0620.JPG	PAG_073	2019-02-05 11:25:26	1	Day	empty	1
PAG_073	PAG_073__20190205_112527__IMG_0622.JPG	PAG_073	2019-02-05 11:25:27	3	Day	empty	1
PAG_073	PAG_073__20190205_112527__IMG_0623.JPG	PAG_073	2019-02-05 11:25:27	4	Day	empty	1
PAG_073	PAG_073__20190205_112527__IMG_0624.JPG	PAG_073	2019-02-05 11:25:27	5	Day	empty	1
PAG_073	PAG_073__20190205_113045__IMG_0625.JPG	PAG_073	2019-02-05 11:30:45	0	Day	empty	1
PAG_073	PAG_073__20190205_113045__IMG_0626.JPG	PAG_073	2019-02-05 11:30:45	1	Day	empty	1
PAG_073	PAG_073__20190205_113046__IMG_0627.JPG	PAG_073	2019-02-05 11:30:46	2	Day	empty	1
PAG_073	PAG_073__20190205_113046__IMG_0628.JPG	PAG_073	2019-02-05 11:30:46	3	Day	empty	1
PAG_073	PAG_073__20190205_113046__IMG_0629.JPG	PAG_073	2019-02-05 11:30:46	4	Day	empty	1
PAG_073	PAG_073__20190205_113046__IMG_0630.JPG	PAG_073	2019-02-05 11:30:46	5	Day	empty	1
PAG_073	PAG_073__20190205_113601__IMG_0632.JPG	PAG_073	2019-02-05 11:36:01	1	Day	empty	1
PAG_073	PAG_073__20190205_113601__IMG_0633.JPG	PAG_073	2019-02-05 11:36:01	2	Day	empty	1
PAG_073	PAG_073__20190205_113601__IMG_0634.JPG	PAG_073	2019-02-05 11:36:01	3	Day	empty	1
PAG_073	PAG_073__20190205_113602__IMG_0635.JPG	PAG_073	2019-02-05 11:36:02	4	Day	empty	1
PAG_073	PAG_073__20190205_114109__IMG_0637.JPG	PAG_073	2019-02-05 11:41:09	0	Day	empty	1
PAG_073	PAG_073__20190205_114614__IMG_0644.JPG	PAG_073	2019-02-05 11:46:14	1	Day	empty	1
PAG_073	PAG_073__20190205_114615__IMG_0645.JPG	PAG_073	2019-02-05 11:46:15	2	Day	empty	1
PAG_073	PAG_073__20190205_114615__IMG_0647.JPG	PAG_073	2019-02-05 11:46:15	4	Day	empty	1
PAG_073	PAG_073__20190205_114616__IMG_0648.JPG	PAG_073	2019-02-05 11:46:16	5	Day	empty	1
PAG_073	PAG_073__20190205_115122__IMG_0649.JPG	PAG_073	2019-02-05 11:51:22	0	Day	empty	1
PAG_073	PAG_073__20190205_115123__IMG_0652.JPG	PAG_073	2019-02-05 11:51:23	3	Day	empty	1
PAG_073	PAG_073__20190205_115123__IMG_0653.JPG	PAG_073	2019-02-05 11:51:23	4	Day	empty	1
PAG_073	PAG_073__20190205_115631__IMG_0657.JPG	PAG_073	2019-02-05 11:56:31	2	Day	empty	1
PAG_073	PAG_073__20190205_115632__IMG_0660.JPG	PAG_073	2019-02-05 11:56:32	5	Day	empty	1
PAG_073	PAG_073__20190205_120149__IMG_0664.JPG	PAG_073	2019-02-05 12:01:49	3	Day	empty	1
PAG_073	PAG_073__20190205_120653__IMG_0667.JPG	PAG_073	2019-02-05 12:06:53	0	Day	empty	1
PAG_073	PAG_073__20190205_120654__IMG_0671.JPG	PAG_073	2019-02-05 12:06:54	4	Day	empty	1
PAG_073	PAG_073__20190205_121200__IMG_0673.JPG	PAG_073	2019-02-05 12:12:00	0	Day	empty	1
PAG_073	PAG_073__20190205_121201__IMG_0675.JPG	PAG_073	2019-02-05 12:12:01	2	Day	empty	1
PAG_073	PAG_073__20190205_121201__IMG_0676.JPG	PAG_073	2019-02-05 12:12:01	3	Day	empty	1
PAG_073	PAG_073__20190205_121717__IMG_0679.JPG	PAG_073	2019-02-05 12:17:17	0	Day	empty	1
PAG_073	PAG_073__20190205_121718__IMG_0683.JPG	PAG_073	2019-02-05 12:17:18	4	Day	empty	1
PAG_073	PAG_073__20190205_121718__IMG_0684.JPG	PAG_073	2019-02-05 12:17:18	5	Day	empty	1
PAG_073	PAG_073__20190205_122221__IMG_0687.JPG	PAG_073	2019-02-05 12:22:21	2	Day	empty	1
PAG_073	PAG_073__20190205_122222__IMG_0689.JPG	PAG_073	2019-02-05 12:22:22	4	Day	empty	1
PAG_073	PAG_073__20190205_122818__IMG_0691.JPG	PAG_073	2019-02-05 12:28:18	0	Day	empty	1
PAG_073	PAG_073__20190205_122818__IMG_0692.JPG	PAG_073	2019-02-05 12:28:18	1	Day	empty	1
PAG_073	PAG_073__20190205_122818__IMG_0693.JPG	PAG_073	2019-02-05 12:28:18	2	Day	empty	1
PAG_073	PAG_073__20190205_122819__IMG_0695.JPG	PAG_073	2019-02-05 12:28:19	4	Day	empty	1
PAG_073	PAG_073__20190205_122819__IMG_0696.JPG	PAG_073	2019-02-05 12:28:19	5	Day	empty	1
PAG_073	PAG_073__20190205_123323__IMG_0699.JPG	PAG_073	2019-02-05 12:33:23	2	Day	empty	1
PAG_073	PAG_073__20190205_123324__IMG_0701.JPG	PAG_073	2019-02-05 12:33:24	4	Day	empty	1
PAG_073	PAG_073__20190205_123829__IMG_0703.JPG	PAG_073	2019-02-05 12:38:29	0	Day	empty	1
PAG_073	PAG_073__20190205_123830__IMG_0704.JPG	PAG_073	2019-02-05 12:38:30	1	Day	empty	1
PAG_073	PAG_073__20190205_124347__IMG_0709.JPG	PAG_073	2019-02-05 12:43:47	0	Day	empty	1
PAG_073	PAG_073__20190205_124348__IMG_0710.JPG	PAG_073	2019-02-05 12:43:48	1	Day	empty	1
PAG_073	PAG_073__20190205_124348__IMG_0711.JPG	PAG_073	2019-02-05 12:43:48	2	Day	empty	1
PAG_073	PAG_073__20190205_124348__IMG_0712.JPG	PAG_073	2019-02-05 12:43:48	3	Day	empty	1
PAG_073	PAG_073__20190205_124349__IMG_0714.JPG	PAG_073	2019-02-05 12:43:49	5	Day	empty	1
PAG_073	PAG_073__20190205_124854__IMG_0715.JPG	PAG_073	2019-02-05 12:48:54	0	Day	empty	1
PAG_073	PAG_073__20190205_124854__IMG_0716.JPG	PAG_073	2019-02-05 12:48:54	1	Day	empty	1
PAG_073	PAG_073__20190205_124855__IMG_0718.JPG	PAG_073	2019-02-05 12:48:55	3	Day	empty	1
PAG_073	PAG_073__20190205_125359__IMG_0721.JPG	PAG_073	2019-02-05 12:53:59	0	Day	empty	1
PAG_073	PAG_073__20190205_125359__IMG_0724.JPG	PAG_073	2019-02-05 12:53:59	3	Day	empty	1
PAG_073	PAG_073__20190205_125903__IMG_0728.JPG	PAG_073	2019-02-05 12:59:03	1	Day	empty	1
PAG_073	PAG_073__20190205_125904__IMG_0731.JPG	PAG_073	2019-02-05 12:59:04	4	Day	empty	1
PAG_073	PAG_073__20190205_130414__IMG_0733.JPG	PAG_073	2019-02-05 13:04:14	0	Day	empty	1
PAG_073	PAG_073__20190205_130415__IMG_0737.JPG	PAG_073	2019-02-05 13:04:15	4	Day	empty	1
PAG_073	PAG_073__20190205_130924__IMG_0740.JPG	PAG_073	2019-02-05 13:09:24	1	Day	empty	1
PAG_073	PAG_073__20190205_130925__IMG_0741.JPG	PAG_073	2019-02-05 13:09:25	2	Day	empty	1
PAG_073	PAG_073__20190205_130925__IMG_0742.JPG	PAG_073	2019-02-05 13:09:25	3	Day	empty	1
PAG_073	PAG_073__20190205_130925__IMG_0743.JPG	PAG_073	2019-02-05 13:09:25	4	Day	empty	1
PAG_073	PAG_073__20190205_131432__IMG_0747.JPG	PAG_073	2019-02-05 13:14:32	2	Day	empty	1
PAG_073	PAG_073__20190205_131432__IMG_0749.JPG	PAG_073	2019-02-05 13:14:32	4	Day	empty	1
PAG_073	PAG_073__20190205_131944__IMG_0751.JPG	PAG_073	2019-02-05 13:19:44	0	Day	empty	1
PAG_073	PAG_073__20190205_131945__IMG_0754.JPG	PAG_073	2019-02-05 13:19:45	3	Day	empty	1
PAG_073	PAG_073__20190205_132457__IMG_0758.JPG	PAG_073	2019-02-05 13:24:57	1	Day	empty	1
PAG_073	PAG_073__20190205_132458__IMG_0760.JPG	PAG_073	2019-02-05 13:24:58	3	Day	empty	1
PAG_073	PAG_073__20190205_133007__IMG_0763.JPG	PAG_073	2019-02-05 13:30:07	0	Day	empty	1
PAG_073	PAG_073__20190205_133543__IMG_0769.JPG	PAG_073	2019-02-05 13:35:43	0	Day	empty	1
PAG_073	PAG_073__20190205_133543__IMG_0770.JPG	PAG_073	2019-02-05 13:35:43	1	Day	empty	1
PAG_073	PAG_073__20190205_133544__IMG_0774.JPG	PAG_073	2019-02-05 13:35:44	5	Day	empty	1
PAG_073	PAG_073__20190205_134049__IMG_0776.JPG	PAG_073	2019-02-05 13:40:49	1	Day	empty	1
PAG_073	PAG_073__20190205_134049__IMG_0778.JPG	PAG_073	2019-02-05 13:40:49	3	Day	empty	1
PAG_073	PAG_073__20190205_134554__IMG_0781.JPG	PAG_073	2019-02-05 13:45:54	0	Day	empty	1
PAG_073	PAG_073__20190205_134555__IMG_0786.JPG	PAG_073	2019-02-05 13:45:55	5	Day	empty	1
PAG_073	PAG_073__20190205_135104__IMG_0787.JPG	PAG_073	2019-02-05 13:51:04	0	Day	empty	1
PAG_073	PAG_073__20190205_135609__IMG_0795.JPG	PAG_073	2019-02-05 13:56:09	2	Day	empty	1
PAG_073	PAG_073__20190205_140113__IMG_0799.JPG	PAG_073	2019-02-05 14:01:13	0	Day	empty	1
PAG_073	PAG_073__20190205_140113__IMG_0800.JPG	PAG_073	2019-02-05 14:01:13	1	Day	empty	1
PAG_073	PAG_073__20190205_140114__IMG_0804.JPG	PAG_073	2019-02-05 14:01:14	5	Day	empty	1
PAG_073	PAG_073__20190205_140621__IMG_0806.JPG	PAG_073	2019-02-05 14:06:21	1	Day	empty	1
PAG_073	PAG_073__20190205_141127__IMG_0813.JPG	PAG_073	2019-02-05 14:11:27	2	Day	empty	1
PAG_073	PAG_073__20190205_141632__IMG_0817.JPG	PAG_073	2019-02-05 14:16:32	0	Day	empty	1
PAG_073	PAG_073__20190205_141632__IMG_0819.JPG	PAG_073	2019-02-05 14:16:32	2	Day	empty	1
PAG_073	PAG_073__20190205_141633__IMG_0820.JPG	PAG_073	2019-02-05 14:16:33	3	Day	empty	1
PAG_073	PAG_073__20190205_142142__IMG_0824.JPG	PAG_073	2019-02-05 14:21:42	1	Day	empty	1
PAG_073	PAG_073__20190205_142143__IMG_0828.JPG	PAG_073	2019-02-05 14:21:43	5	Day	empty	1
PAG_073	PAG_073__20190205_142704__IMG_0829.JPG	PAG_073	2019-02-05 14:27:04	0	Day	empty	1
PAG_073	PAG_073__20190205_142704__IMG_0832.JPG	PAG_073	2019-02-05 14:27:04	3	Day	empty	1
PAG_073	PAG_073__20190205_142705__IMG_0834.JPG	PAG_073	2019-02-05 14:27:05	5	Day	empty	1
PAG_073	PAG_073__20190205_143219__IMG_0837.JPG	PAG_073	2019-02-05 14:32:19	2	Day	empty	1
PAG_073	PAG_073__20190205_143220__IMG_0839.JPG	PAG_073	2019-02-05 14:32:20	4	Day	empty	1
PAG_073	PAG_073__20190205_143723__IMG_0842.JPG	PAG_073	2019-02-05 14:37:23	1	Day	empty	1
PAG_073	PAG_073__20190205_143723__IMG_0843.JPG	PAG_073	2019-02-05 14:37:23	2	Day	empty	1
PAG_073	PAG_073__20190205_143724__IMG_0846.JPG	PAG_073	2019-02-05 14:37:24	5	Day	empty	1
PAG_073	PAG_073__20190205_144242__IMG_0849.JPG	PAG_073	2019-02-05 14:42:42	2	Day	empty	1
PAG_073	PAG_073__20190205_144242__IMG_0851.JPG	PAG_073	2019-02-05 14:42:42	4	Day	empty	1
PAG_073	PAG_073__20190205_144243__IMG_0852.JPG	PAG_073	2019-02-05 14:42:43	5	Day	empty	1
PAG_073	PAG_073__20190205_144750__IMG_0854.JPG	PAG_073	2019-02-05 14:47:50	1	Day	empty	1
PAG_073	PAG_073__20190205_144751__IMG_0856.JPG	PAG_073	2019-02-05 14:47:51	3	Day	empty	1
PAG_073	PAG_073__20190205_144751__IMG_0858.JPG	PAG_073	2019-02-05 14:47:51	5	Day	empty	1
PAG_073	PAG_073__20190205_145301__IMG_0859.JPG	PAG_073	2019-02-05 14:53:01	0	Day	empty	1
PAG_073	PAG_073__20190205_145301__IMG_0860.JPG	PAG_073	2019-02-05 14:53:01	1	Day	empty	1
PAG_073	PAG_073__20190205_145302__IMG_0862.JPG	PAG_073	2019-02-05 14:53:02	3	Day	empty	1
PAG_073	PAG_073__20190205_145302__IMG_0863.JPG	PAG_073	2019-02-05 14:53:02	4	Day	empty	1
PAG_073	PAG_073__20190205_145806__IMG_0865.JPG	PAG_073	2019-02-05 14:58:06	0	Day	rabbit	1
PAG_073	PAG_073__20190205_145806__IMG_0866.JPG	PAG_073	2019-02-05 14:58:06	1	Day	rabbit	1
PAG_073	PAG_073__20190205_145807__IMG_0867.JPG	PAG_073	2019-02-05 14:58:07	2	Day	rabbit	1
PAG_073	PAG_073__20190205_145807__IMG_0868.JPG	PAG_073	2019-02-05 14:58:07	3	Day	rabbit	1
PAG_073	PAG_073__20190205_145807__IMG_0869.JPG	PAG_073	2019-02-05 14:58:07	4	Day	rabbit	1
PAG_073	PAG_073__20190205_145807__IMG_0870.JPG	PAG_073	2019-02-05 14:58:07	5	Day	rabbit	1
PAG_073	PAG_073__20190205_150311__IMG_0871.JPG	PAG_073	2019-02-05 15:03:11	0	Day	rabbit	1
PAG_073	PAG_073__20190205_150311__IMG_0872.JPG	PAG_073	2019-02-05 15:03:11	1	Day	rabbit	1
PAG_073	PAG_073__20190205_150312__IMG_0873.JPG	PAG_073	2019-02-05 15:03:12	2	Day	rabbit	1
PAG_073	PAG_073__20190205_150312__IMG_0874.JPG	PAG_073	2019-02-05 15:03:12	3	Day	rabbit	1
PAG_073	PAG_073__20190205_150312__IMG_0875.JPG	PAG_073	2019-02-05 15:03:12	4	Day	rabbit	1
PAG_073	PAG_073__20190205_150312__IMG_0876.JPG	PAG_073	2019-02-05 15:03:12	5	Day	rabbit	1
PAG_073	PAG_073__20190205_150820__IMG_0877.JPG	PAG_073	2019-02-05 15:08:20	0	Day	empty	1
PAG_073	PAG_073__20190205_150821__IMG_0878.JPG	PAG_073	2019-02-05 15:08:21	1	Day	empty	1
PAG_073	PAG_073__20190205_150821__IMG_0879.JPG	PAG_073	2019-02-05 15:08:21	2	Day	empty	1
PAG_073	PAG_073__20190205_150821__IMG_0880.JPG	PAG_073	2019-02-05 15:08:21	3	Day	empty	1
PAG_073	PAG_073__20190205_150822__IMG_0881.JPG	PAG_073	2019-02-05 15:08:22	4	Day	empty	1
PAG_073	PAG_073__20190205_150822__IMG_0882.JPG	PAG_073	2019-02-05 15:08:22	5	Day	empty	1
PAG_073	PAG_073__20190205_151344__IMG_0884.JPG	PAG_073	2019-02-05 15:13:44	1	Day	empty	1
PAG_073	PAG_073__20190205_151344__IMG_0885.JPG	PAG_073	2019-02-05 15:13:44	2	Day	empty	1
PAG_073	PAG_073__20190205_151344__IMG_0886.JPG	PAG_073	2019-02-05 15:13:44	3	Day	empty	1
PAG_073	PAG_073__20190205_151850__IMG_0889.JPG	PAG_073	2019-02-05 15:18:50	0	Day	empty	1
PAG_073	PAG_073__20190205_151851__IMG_0891.JPG	PAG_073	2019-02-05 15:18:51	2	Day	empty	1
PAG_073	PAG_073__20190205_151851__IMG_0893.JPG	PAG_073	2019-02-05 15:18:51	4	Day	empty	1
PAG_073	PAG_073__20190205_152415__IMG_0897.JPG	PAG_073	2019-02-05 15:24:15	2	Day	empty	1
PAG_073	PAG_073__20190205_152416__IMG_0899.JPG	PAG_073	2019-02-05 15:24:16	4	Day	empty	1
PAG_073	PAG_073__20190205_152416__IMG_0900.JPG	PAG_073	2019-02-05 15:24:16	5	Day	empty	1
PAG_073	PAG_073__20190205_152933__IMG_0901.JPG	PAG_073	2019-02-05 15:29:33	0	Day	empty	1
PAG_073	PAG_073__20190205_152934__IMG_0902.JPG	PAG_073	2019-02-05 15:29:34	1	Day	empty	1
PAG_073	PAG_073__20190205_152934__IMG_0903.JPG	PAG_073	2019-02-05 15:29:34	2	Day	empty	1
PAG_073	PAG_073__20190205_153439__IMG_0908.JPG	PAG_073	2019-02-05 15:34:39	1	Day	empty	1
PAG_073	PAG_073__20190205_153944__IMG_0913.JPG	PAG_073	2019-02-05 15:39:44	0	Day	empty	1
PAG_073	PAG_073__20190205_153944__IMG_0914.JPG	PAG_073	2019-02-05 15:39:44	1	Day	empty	1
PAG_073	PAG_073__20190205_153944__IMG_0915.JPG	PAG_073	2019-02-05 15:39:44	2	Day	empty	1
PAG_073	PAG_073__20190205_153945__IMG_0917.JPG	PAG_073	2019-02-05 15:39:45	4	Day	empty	1
PAG_073	PAG_073__20190205_153945__IMG_0918.JPG	PAG_073	2019-02-05 15:39:45	5	Day	empty	1
PAG_073	PAG_073__20190205_154454__IMG_0919.JPG	PAG_073	2019-02-05 15:44:54	0	Day	empty	1
PAG_073	PAG_073__20190205_154455__IMG_0920.JPG	PAG_073	2019-02-05 15:44:55	1	Day	empty	1
PAG_073	PAG_073__20190205_154455__IMG_0921.JPG	PAG_073	2019-02-05 15:44:55	2	Day	empty	1
PAG_073	PAG_073__20190205_154455__IMG_0922.JPG	PAG_073	2019-02-05 15:44:55	3	Day	empty	1
PAG_073	PAG_073__20190205_154455__IMG_0923.JPG	PAG_073	2019-02-05 15:44:55	4	Day	empty	1
PAG_073	PAG_073__20190205_154456__IMG_0924.JPG	PAG_073	2019-02-05 15:44:56	5	Day	empty	1
PAG_073	PAG_073__20190205_155003__IMG_0926.JPG	PAG_073	2019-02-05 15:50:03	1	Day	empty	1
PAG_073	PAG_073__20190205_155004__IMG_0928.JPG	PAG_073	2019-02-05 15:50:04	3	Day	empty	1
PAG_073	PAG_073__20190205_155004__IMG_0930.JPG	PAG_073	2019-02-05 15:50:04	5	Day	empty	1
PAG_073	PAG_073__20190205_155516__IMG_0932.JPG	PAG_073	2019-02-05 15:55:16	1	Day	empty	1
PAG_073	PAG_073__20190205_155516__IMG_0933.JPG	PAG_073	2019-02-05 15:55:16	2	Day	empty	1
PAG_073	PAG_073__20190205_155516__IMG_0935.JPG	PAG_073	2019-02-05 15:55:16	4	Day	empty	1
PAG_073	PAG_073__20190205_160114__IMG_0940.JPG	PAG_073	2019-02-05 16:01:14	3	Day	empty	1
PAG_073	PAG_073__20190205_160618__IMG_0943.JPG	PAG_073	2019-02-05 16:06:18	0	Day	empty	1
PAG_073	PAG_073__20190205_160618__IMG_0944.JPG	PAG_073	2019-02-05 16:06:18	1	Day	empty	1
PAG_073	PAG_073__20190205_160618__IMG_0945.JPG	PAG_073	2019-02-05 16:06:18	2	Day	empty	1
PAG_073	PAG_073__20190205_160618__IMG_0946.JPG	PAG_073	2019-02-05 16:06:18	3	Day	empty	1
PAG_073	PAG_073__20190205_160619__IMG_0947.JPG	PAG_073	2019-02-05 16:06:19	4	Day	empty	1
PAG_073	PAG_073__20190205_160619__IMG_0948.JPG	PAG_073	2019-02-05 16:06:19	5	Day	empty	1
PAG_073	PAG_073__20190205_161214__IMG_0949.JPG	PAG_073	2019-02-05 16:12:14	0	Day	empty	1
PAG_073	PAG_073__20190205_161214__IMG_0950.JPG	PAG_073	2019-02-05 16:12:14	1	Day	empty	1
PAG_073	PAG_073__20190205_161215__IMG_0951.JPG	PAG_073	2019-02-05 16:12:15	2	Day	empty	1
PAG_073	PAG_073__20190205_161215__IMG_0952.JPG	PAG_073	2019-02-05 16:12:15	3	Day	empty	1
PAG_073	PAG_073__20190205_161215__IMG_0953.JPG	PAG_073	2019-02-05 16:12:15	4	Day	empty	1
PAG_073	PAG_073__20190205_161725__IMG_0955.JPG	PAG_073	2019-02-05 16:17:25	0	Day	empty	1
PAG_073	PAG_073__20190205_161725__IMG_0957.JPG	PAG_073	2019-02-05 16:17:25	2	Day	empty	1
PAG_073	PAG_073__20190205_161726__IMG_0958.JPG	PAG_073	2019-02-05 16:17:26	3	Day	empty	1
PAG_073	PAG_073__20190205_161726__IMG_0960.JPG	PAG_073	2019-02-05 16:17:26	5	Day	empty	1
PAG_073	PAG_073__20190205_162254__IMG_0962.JPG	PAG_073	2019-02-05 16:22:54	1	Day	empty	1
PAG_073	PAG_073__20190205_162255__IMG_0964.JPG	PAG_073	2019-02-05 16:22:55	3	Day	empty	1
PAG_073	PAG_073__20190205_162255__IMG_0966.JPG	PAG_073	2019-02-05 16:22:55	5	Day	empty	1
PAG_073	PAG_073__20190205_162821__IMG_0967.JPG	PAG_073	2019-02-05 16:28:21	0	Day	empty	1
PAG_073	PAG_073__20190205_162822__IMG_0969.JPG	PAG_073	2019-02-05 16:28:22	2	Day	empty	1
PAG_073	PAG_073__20190205_162822__IMG_0970.JPG	PAG_073	2019-02-05 16:28:22	3	Day	empty	1
PAG_073	PAG_073__20190205_162823__IMG_0971.JPG	PAG_073	2019-02-05 16:28:23	4	Day	empty	1
PAG_073	PAG_073__20190205_162823__IMG_0972.JPG	PAG_073	2019-02-05 16:28:23	5	Day	empty	1
PAG_073	PAG_073__20190205_163333__IMG_0973.JPG	PAG_073	2019-02-05 16:33:33	0	Day	empty	1
PAG_073	PAG_073__20190205_163333__IMG_0975.JPG	PAG_073	2019-02-05 16:33:33	2	Day	empty	1
PAG_073	PAG_073__20190205_163333__IMG_0976.JPG	PAG_073	2019-02-05 16:33:33	3	Day	empty	1
PAG_073	PAG_073__20190205_163334__IMG_0978.JPG	PAG_073	2019-02-05 16:33:34	5	Day	empty	1
PAG_073	PAG_073__20190205_163840__IMG_0979.JPG	PAG_073	2019-02-05 16:38:40	0	Day	rabbit	1
PAG_073	PAG_073__20190205_163840__IMG_0980.JPG	PAG_073	2019-02-05 16:38:40	1	Day	rabbit	1
PAG_073	PAG_073__20190205_163840__IMG_0981.JPG	PAG_073	2019-02-05 16:38:40	2	Day	rabbit	1
PAG_073	PAG_073__20190205_163841__IMG_0982.JPG	PAG_073	2019-02-05 16:38:41	3	Day	rabbit	1
PAG_073	PAG_073__20190205_163841__IMG_0983.JPG	PAG_073	2019-02-05 16:38:41	4	Day	rabbit	1
PAG_073	PAG_073__20190205_163841__IMG_0984.JPG	PAG_073	2019-02-05 16:38:41	5	Day	rabbit	1
PAG_073	PAG_073__20190205_164348__IMG_0985.JPG	PAG_073	2019-02-05 16:43:48	0	Day	empty	1
PAG_073	PAG_073__20190205_164349__IMG_0990.JPG	PAG_073	2019-02-05 16:43:49	5	Day	empty	1
PAG_073	PAG_073__20190205_164859__IMG_0991.JPG	PAG_073	2019-02-05 16:48:59	0	Day	empty	1
PAG_073	PAG_073__20190205_164900__IMG_0995.JPG	PAG_073	2019-02-05 16:49:00	4	Day	empty	1
PAG_073	PAG_073__20190205_165425__IMG_0997.JPG	PAG_073	2019-02-05 16:54:25	0	Day	empty	1
PAG_073	PAG_073__20190205_165426__IMG_0999.JPG	PAG_073	2019-02-05 16:54:26	2	Day	empty	1
PAG_073	PAG_073__20190205_165426__IMG_1001.JPG	PAG_073	2019-02-05 16:54:26	4	Day	empty	1
PAG_073	PAG_073__20190205_165427__IMG_1002.JPG	PAG_073	2019-02-05 16:54:27	5	Day	empty	1
PAG_073	PAG_073__20190205_173145__IMG_1010.JPG	PAG_073	2019-02-05 17:31:45	1	Day	empty	1
PAG_073	PAG_073__20190205_173145__IMG_1011.JPG	PAG_073	2019-02-05 17:31:45	2	Day	empty	1
PAG_073	PAG_073__20190205_173146__IMG_1013.JPG	PAG_073	2019-02-05 17:31:46	4	Day	empty	1
PAG_073	PAG_073__20190205_173146__IMG_1014.JPG	PAG_073	2019-02-05 17:31:46	5	Day	empty	1
PAG_073	PAG_073__20190205_180717__IMG_1016.JPG	PAG_073	2019-02-05 18:07:17	1	Day	empty	1
PAG_073	PAG_073__20190205_180717__IMG_1017.JPG	PAG_073	2019-02-05 18:07:17	2	Day	empty	1
PAG_073	PAG_073__20190205_180717__IMG_1018.JPG	PAG_073	2019-02-05 18:07:17	3	Day	empty	1
PAG_073	PAG_073__20190205_180718__IMG_1019.JPG	PAG_073	2019-02-05 18:07:18	4	Day	empty	1
PAG_073	PAG_073__20190205_180718__IMG_1020.JPG	PAG_073	2019-02-05 18:07:18	5	Day	empty	1
PAG_073	PAG_073__20190205_183850__IMG_1021.JPG	PAG_073	2019-02-05 18:38:50	0	Day	rabbit	1
PAG_073	PAG_073__20190205_183850__IMG_1022.JPG	PAG_073	2019-02-05 18:38:50	1	Day	rabbit	1
PAG_073	PAG_073__20190205_183850__IMG_1023.JPG	PAG_073	2019-02-05 18:38:50	2	Day	rabbit	1
PAG_073	PAG_073__20190205_183850__IMG_1024.JPG	PAG_073	2019-02-05 18:38:50	3	Day	rabbit	1
PAG_073	PAG_073__20190205_183851__IMG_1025.JPG	PAG_073	2019-02-05 18:38:51	4	Day	rabbit	1
PAG_073	PAG_073__20190205_183851__IMG_1026.JPG	PAG_073	2019-02-05 18:38:51	5	Day	rabbit	1
PAG_073	PAG_073__20190205_184358__IMG_1027.JPG	PAG_073	2019-02-05 18:43:58	0	Day	rabbit	1
PAG_073	PAG_073__20190205_184358__IMG_1028.JPG	PAG_073	2019-02-05 18:43:58	1	Day	rabbit	1
PAG_073	PAG_073__20190205_184358__IMG_1029.JPG	PAG_073	2019-02-05 18:43:58	2	Day	rabbit	1
PAG_073	PAG_073__20190205_184359__IMG_1030.JPG	PAG_073	2019-02-05 18:43:59	3	Day	rabbit	1
PAG_073	PAG_073__20190205_184359__IMG_1031.JPG	PAG_073	2019-02-05 18:43:59	4	Day	rabbit	1
PAG_073	PAG_073__20190205_184359__IMG_1032.JPG	PAG_073	2019-02-05 18:43:59	5	Day	rabbit	1
PAG_073	PAG_073__20190205_184919__IMG_1033.JPG	PAG_073	2019-02-05 18:49:19	0	Day	rabbit	1
PAG_073	PAG_073__20190205_184919__IMG_1034.JPG	PAG_073	2019-02-05 18:49:19	1	Day	rabbit	1
PAG_073	PAG_073__20190205_184919__IMG_1035.JPG	PAG_073	2019-02-05 18:49:19	2	Day	rabbit	1
PAG_073	PAG_073__20190205_184920__IMG_1036.JPG	PAG_073	2019-02-05 18:49:20	3	Day	rabbit	1
PAG_073	PAG_073__20190205_184920__IMG_1037.JPG	PAG_073	2019-02-05 18:49:20	4	Day	rabbit	1
PAG_073	PAG_073__20190205_184920__IMG_1038.JPG	PAG_073	2019-02-05 18:49:20	5	Day	rabbit	1
PAG_073	PAG_073__20190205_222337__IMG_1039.JPG	PAG_073	2019-02-05 22:23:37	0	Night	empty	1
PAG_073	PAG_073__20190205_222337__IMG_1040.JPG	PAG_073	2019-02-05 22:23:37	1	Night	empty	1
PAG_073	PAG_073__20190205_222337__IMG_1041.JPG	PAG_073	2019-02-05 22:23:37	2	Night	empty	1
PAG_073	PAG_073__20190205_222337__IMG_1042.JPG	PAG_073	2019-02-05 22:23:37	3	Night	empty	1
PAG_073	PAG_073__20190205_222338__IMG_1043.JPG	PAG_073	2019-02-05 22:23:38	4	Night	empty	1
PAG_073	PAG_073__20190205_222338__IMG_1044.JPG	PAG_073	2019-02-05 22:23:38	5	Night	empty	1
PAG_073	PAG_073__20190205_223128__IMG_1045.JPG	PAG_073	2019-02-05 22:31:28	0	Night	shearwater	1
PAG_073	PAG_073__20190205_223129__IMG_1046.JPG	PAG_073	2019-02-05 22:31:29	1	Night	shearwater	1
PAG_073	PAG_073__20190205_223129__IMG_1047.JPG	PAG_073	2019-02-05 22:31:29	2	Night	shearwater	1
PAG_073	PAG_073__20190205_223129__IMG_1048.JPG	PAG_073	2019-02-05 22:31:29	3	Night	shearwater	1
PAG_073	PAG_073__20190205_223129__IMG_1049.JPG	PAG_073	2019-02-05 22:31:29	4	Night	shearwater	1
PAG_073	PAG_073__20190205_223129__IMG_1050.JPG	PAG_073	2019-02-05 22:31:29	5	Night	shearwater	1
PAG_073	PAG_073__20190205_224641__IMG_1051.JPG	PAG_073	2019-02-05 22:46:41	0	Night	empty	1
PAG_073	PAG_073__20190205_224642__IMG_1052.JPG	PAG_073	2019-02-05 22:46:42	1	Night	empty	1
PAG_073	PAG_073__20190205_224642__IMG_1053.JPG	PAG_073	2019-02-05 22:46:42	2	Night	empty	1
PAG_073	PAG_073__20190205_224642__IMG_1054.JPG	PAG_073	2019-02-05 22:46:42	3	Night	empty	1
PAG_073	PAG_073__20190205_224642__IMG_1055.JPG	PAG_073	2019-02-05 22:46:42	4	Night	empty	1
PAG_073	PAG_073__20190205_224642__IMG_1056.JPG	PAG_073	2019-02-05 22:46:42	5	Night	empty	1
PAG_073	PAG_073__20190206_000613__IMG_1057.JPG	PAG_073	2019-02-06 00:06:13	0	Night	empty	1
PAG_073	PAG_073__20190206_000613__IMG_1058.JPG	PAG_073	2019-02-06 00:06:13	1	Night	empty	1
PAG_073	PAG_073__20190206_000613__IMG_1059.JPG	PAG_073	2019-02-06 00:06:13	2	Night	empty	1
PAG_073	PAG_073__20190206_000613__IMG_1060.JPG	PAG_073	2019-02-06 00:06:13	3	Night	empty	1
PAG_073	PAG_073__20190206_000614__IMG_1061.JPG	PAG_073	2019-02-06 00:06:14	4	Night	empty	1
PAG_073	PAG_073__20190206_000614__IMG_1062.JPG	PAG_073	2019-02-06 00:06:14	5	Night	empty	1
PAG_073	PAG_073__20190206_021445__IMG_1063.JPG	PAG_073	2019-02-06 02:14:45	0	Night	mouse	1
PAG_073	PAG_073__20190206_021445__IMG_1064.JPG	PAG_073	2019-02-06 02:14:45	1	Night	mouse	1
PAG_073	PAG_073__20190206_021445__IMG_1065.JPG	PAG_073	2019-02-06 02:14:45	2	Night	mouse	1
PAG_073	PAG_073__20190206_021445__IMG_1066.JPG	PAG_073	2019-02-06 02:14:45	3	Night	empty	1
PAG_073	PAG_073__20190206_021445__IMG_1067.JPG	PAG_073	2019-02-06 02:14:45	4	Night	empty	1
PAG_073	PAG_073__20190206_021446__IMG_1068.JPG	PAG_073	2019-02-06 02:14:46	5	Night	empty	1
PAG_073	PAG_073__20190206_054836__IMG_1069.JPG	PAG_073	2019-02-06 05:48:36	0	Night	shearwater	1
PAG_073	PAG_073__20190206_054836__IMG_1070.JPG	PAG_073	2019-02-06 05:48:36	1	Night	shearwater	1
PAG_073	PAG_073__20190206_054837__IMG_1071.JPG	PAG_073	2019-02-06 05:48:37	2	Night	shearwater	1
PAG_073	PAG_073__20190206_054837__IMG_1072.JPG	PAG_073	2019-02-06 05:48:37	3	Night	shearwater	1
PAG_073	PAG_073__20190206_054837__IMG_1073.JPG	PAG_073	2019-02-06 05:48:37	4	Night	shearwater	1
PAG_073	PAG_073__20190206_054837__IMG_1074.JPG	PAG_073	2019-02-06 05:48:37	5	Night	shearwater	1
PAG_073	PAG_073__20190206_060608__IMG_1075.JPG	PAG_073	2019-02-06 06:06:08	0	Night	shearwater	2
PAG_073	PAG_073__20190206_060608__IMG_1076.JPG	PAG_073	2019-02-06 06:06:08	1	Night	shearwater	2
PAG_073	PAG_073__20190206_060608__IMG_1077.JPG	PAG_073	2019-02-06 06:06:08	2	Night	shearwater	2
PAG_073	PAG_073__20190206_060609__IMG_1078.JPG	PAG_073	2019-02-06 06:06:09	3	Night	shearwater	2
PAG_073	PAG_073__20190206_060609__IMG_1079.JPG	PAG_073	2019-02-06 06:06:09	4	Night	shearwater	2
PAG_073	PAG_073__20190206_060609__IMG_1080.JPG	PAG_073	2019-02-06 06:06:09	5	Night	shearwater	2
PAG_073	PAG_073__20190206_061941__IMG_1081.JPG	PAG_073	2019-02-06 06:19:41	0	Night	shearwater	1
PAG_073	PAG_073__20190206_061941__IMG_1082.JPG	PAG_073	2019-02-06 06:19:41	1	Night	shearwater	1
PAG_073	PAG_073__20190206_061942__IMG_1083.JPG	PAG_073	2019-02-06 06:19:42	2	Night	shearwater	1
PAG_073	PAG_073__20190206_061942__IMG_1084.JPG	PAG_073	2019-02-06 06:19:42	3	Night	shearwater	1
PAG_073	PAG_073__20190206_061942__IMG_1085.JPG	PAG_073	2019-02-06 06:19:42	4	Night	shearwater	1
PAG_073	PAG_073__20190206_061942__IMG_1086.JPG	PAG_073	2019-02-06 06:19:42	5	Night	shearwater	1
PAG_073	PAG_073__20190206_063447__IMG_1087.JPG	PAG_073	2019-02-06 06:34:47	0	Night	shearwater	1
PAG_073	PAG_073__20190206_063447__IMG_1088.JPG	PAG_073	2019-02-06 06:34:47	1	Night	shearwater	1
PAG_073	PAG_073__20190206_063447__IMG_1089.JPG	PAG_073	2019-02-06 06:34:47	2	Night	shearwater	1
PAG_073	PAG_073__20190206_063448__IMG_1090.JPG	PAG_073	2019-02-06 06:34:48	3	Night	shearwater	1
PAG_073	PAG_073__20190206_063448__IMG_1091.JPG	PAG_073	2019-02-06 06:34:48	4	Night	empty	1
PAG_073	PAG_073__20190206_063448__IMG_1092.JPG	PAG_073	2019-02-06 06:34:48	5	Night	empty	1
PAG_073	PAG_073__20190206_085158__IMG_1093.JPG	PAG_073	2019-02-06 08:51:58	0	Day	rabbit	1
PAG_073	PAG_073__20190206_085158__IMG_1094.JPG	PAG_073	2019-02-06 08:51:58	1	Day	rabbit	1
PAG_073	PAG_073__20190206_085158__IMG_1095.JPG	PAG_073	2019-02-06 08:51:58	2	Day	rabbit	1
PAG_073	PAG_073__20190206_085158__IMG_1096.JPG	PAG_073	2019-02-06 08:51:58	3	Day	cat	1
PAG_073	PAG_073__20190206_085159__IMG_1097.JPG	PAG_073	2019-02-06 08:51:59	4	Day	empty	1
PAG_073	PAG_073__20190206_085159__IMG_1098.JPG	PAG_073	2019-02-06 08:51:59	5	Day	empty	1
PAG_073	PAG_073__20190206_151952__IMG_1099.JPG	PAG_073	2019-02-06 15:19:52	0	Day	empty	1
PAG_073	PAG_073__20190206_151952__IMG_1100.JPG	PAG_073	2019-02-06 15:19:52	1	Day	empty	1
PAG_073	PAG_073__20190206_151952__IMG_1101.JPG	PAG_073	2019-02-06 15:19:52	2	Day	empty	1
PAG_073	PAG_073__20190206_154521__IMG_1105.JPG	PAG_073	2019-02-06 15:45:21	0	Day	empty	1
PAG_073	PAG_073__20190206_154521__IMG_1107.JPG	PAG_073	2019-02-06 15:45:21	2	Day	empty	1
PAG_073	PAG_073__20190206_160512__IMG_1113.JPG	PAG_073	2019-02-06 16:05:12	2	Day	empty	1
PAG_073	PAG_073__20190206_160512__IMG_1115.JPG	PAG_073	2019-02-06 16:05:12	4	Day	empty	1
PAG_073	PAG_073__20190206_161343__IMG_1117.JPG	PAG_073	2019-02-06 16:13:43	0	Day	empty	1
PAG_073	PAG_073__20190206_161343__IMG_1118.JPG	PAG_073	2019-02-06 16:13:43	1	Day	empty	1
PAG_073	PAG_073__20190206_161343__IMG_1119.JPG	PAG_073	2019-02-06 16:13:43	2	Day	empty	1
PAG_073	PAG_073__20190206_161343__IMG_1120.JPG	PAG_073	2019-02-06 16:13:43	3	Day	empty	1
PAG_073	PAG_073__20190206_161344__IMG_1121.JPG	PAG_073	2019-02-06 16:13:44	4	Day	empty	1
PAG_073	PAG_073__20190206_161344__IMG_1122.JPG	PAG_073	2019-02-06 16:13:44	5	Day	empty	1
PAG_073	PAG_073__20190206_162053__IMG_1123.JPG	PAG_073	2019-02-06 16:20:53	0	Day	empty	1
PAG_073	PAG_073__20190206_162054__IMG_1124.JPG	PAG_073	2019-02-06 16:20:54	1	Day	empty	1
PAG_073	PAG_073__20190206_162054__IMG_1125.JPG	PAG_073	2019-02-06 16:20:54	2	Day	empty	1
PAG_073	PAG_073__20190206_162054__IMG_1126.JPG	PAG_073	2019-02-06 16:20:54	3	Day	empty	1
PAG_073	PAG_073__20190206_163632__IMG_1130.JPG	PAG_073	2019-02-06 16:36:32	1	Day	empty	1
PAG_073	PAG_073__20190206_163633__IMG_1133.JPG	PAG_073	2019-02-06 16:36:33	4	Day	empty	1
PAG_073	PAG_073__20190206_165736__IMG_1136.JPG	PAG_073	2019-02-06 16:57:36	1	Day	empty	1
PAG_073	PAG_073__20190206_165736__IMG_1137.JPG	PAG_073	2019-02-06 16:57:36	2	Day	empty	1
PAG_073	PAG_073__20190206_171427__IMG_1141.JPG	PAG_073	2019-02-06 17:14:27	0	Day	empty	1
PAG_073	PAG_073__20190206_171427__IMG_1142.JPG	PAG_073	2019-02-06 17:14:27	1	Day	empty	1
PAG_073	PAG_073__20190206_171428__IMG_1143.JPG	PAG_073	2019-02-06 17:14:28	2	Day	empty	1
PAG_073	PAG_073__20190206_171428__IMG_1144.JPG	PAG_073	2019-02-06 17:14:28	3	Day	empty	1
PAG_073	PAG_073__20190206_171428__IMG_1145.JPG	PAG_073	2019-02-06 17:14:28	4	Day	empty	1
PAG_073	PAG_073__20190206_171428__IMG_1146.JPG	PAG_073	2019-02-06 17:14:28	5	Day	empty	1
PAG_073	PAG_073__20190207_012208__IMG_1153.JPG	PAG_073	2019-02-07 01:22:08	0	Night	mouse	1
PAG_073	PAG_073__20190207_012208__IMG_1154.JPG	PAG_073	2019-02-07 01:22:08	1	Night	Unknown	1
PAG_073	PAG_073__20190207_012208__IMG_1156.JPG	PAG_073	2019-02-07 01:22:08	3	Night	mouse	1
PAG_073	PAG_073__20190207_012209__IMG_1157.JPG	PAG_073	2019-02-07 01:22:09	4	Night	mouse	1
PAG_073	PAG_073__20190207_012209__IMG_1158.JPG	PAG_073	2019-02-07 01:22:09	5	Night	mouse	1
PAG_073	PAG_073__20190207_021930__IMG_1159.JPG	PAG_073	2019-02-07 02:19:30	0	Night	empty	1
PAG_073	PAG_073__20190207_021930__IMG_1160.JPG	PAG_073	2019-02-07 02:19:30	1	Night	empty	1
PAG_073	PAG_073__20190207_021930__IMG_1161.JPG	PAG_073	2019-02-07 02:19:30	2	Night	empty	1
PAG_073	PAG_073__20190207_021930__IMG_1162.JPG	PAG_073	2019-02-07 02:19:30	3	Night	empty	1
PAG_073	PAG_073__20190207_021931__IMG_1164.JPG	PAG_073	2019-02-07 02:19:31	5	Night	empty	1
PAG_073	PAG_073__20190207_051945__IMG_1165.JPG	PAG_073	2019-02-07 05:19:45	0	Night	mouse	1
PAG_073	PAG_073__20190207_051945__IMG_1166.JPG	PAG_073	2019-02-07 05:19:45	1	Night	empty	1
PAG_073	PAG_073__20190207_051946__IMG_1167.JPG	PAG_073	2019-02-07 05:19:46	2	Night	empty	1
PAG_073	PAG_073__20190207_051946__IMG_1168.JPG	PAG_073	2019-02-07 05:19:46	3	Night	empty	1
PAG_073	PAG_073__20190207_051946__IMG_1169.JPG	PAG_073	2019-02-07 05:19:46	4	Night	empty	1
PAG_073	PAG_073__20190207_051946__IMG_1170.JPG	PAG_073	2019-02-07 05:19:46	5	Night	empty	1
PAG_073	PAG_073__20190207_055657__IMG_1171.JPG	PAG_073	2019-02-07 05:56:57	0	Night	shearwater	1
PAG_073	PAG_073__20190207_055658__IMG_1172.JPG	PAG_073	2019-02-07 05:56:58	1	Night	shearwater	1
PAG_073	PAG_073__20190207_055658__IMG_1173.JPG	PAG_073	2019-02-07 05:56:58	2	Night	shearwater	1
PAG_073	PAG_073__20190207_055658__IMG_1174.JPG	PAG_073	2019-02-07 05:56:58	3	Night	shearwater	1
PAG_073	PAG_073__20190207_055658__IMG_1175.JPG	PAG_073	2019-02-07 05:56:58	4	Night	shearwater	1
PAG_073	PAG_073__20190207_055658__IMG_1176.JPG	PAG_073	2019-02-07 05:56:58	5	Night	shearwater	1
PAG_073	PAG_073__20190207_100058__IMG_1177.JPG	PAG_073	2019-02-07 10:00:58	0	Day	empty	1
PAG_073	PAG_073__20190207_100058__IMG_1178.JPG	PAG_073	2019-02-07 10:00:58	1	Day	empty	1
PAG_073	PAG_073__20190207_100059__IMG_1181.JPG	PAG_073	2019-02-07 10:00:59	4	Day	empty	1
PAG_073	PAG_073__20190207_100100__IMG_1182.JPG	PAG_073	2019-02-07 10:01:00	5	Day	empty	1
PAG_073	PAG_073__20190207_100838__IMG_1183.JPG	PAG_073	2019-02-07 10:08:38	0	Day	empty	1
PAG_073	PAG_073__20190207_100838__IMG_1184.JPG	PAG_073	2019-02-07 10:08:38	1	Day	empty	1
PAG_073	PAG_073__20190207_100838__IMG_1185.JPG	PAG_073	2019-02-07 10:08:38	2	Day	empty	1
PAG_073	PAG_073__20190207_100838__IMG_1186.JPG	PAG_073	2019-02-07 10:08:38	3	Day	empty	1
PAG_073	PAG_073__20190207_100839__IMG_1188.JPG	PAG_073	2019-02-07 10:08:39	5	Day	empty	1
PAG_073	PAG_073__20190207_101402__IMG_1189.JPG	PAG_073	2019-02-07 10:14:02	0	Day	empty	1
PAG_073	PAG_073__20190207_101402__IMG_1191.JPG	PAG_073	2019-02-07 10:14:02	2	Day	empty	1
PAG_073	PAG_073__20190207_101403__IMG_1192.JPG	PAG_073	2019-02-07 10:14:03	3	Day	empty	1
PAG_073	PAG_073__20190207_103208__IMG_1198.JPG	PAG_073	2019-02-07 10:32:08	3	Day	empty	1
PAG_073	PAG_073__20190207_103208__IMG_1199.JPG	PAG_073	2019-02-07 10:32:08	4	Day	empty	1
PAG_073	PAG_073__20190207_103721__IMG_1201.JPG	PAG_073	2019-02-07 10:37:21	0	Day	empty	1
PAG_073	PAG_073__20190207_103721__IMG_1202.JPG	PAG_073	2019-02-07 10:37:21	1	Day	empty	1
PAG_073	PAG_073__20190207_103721__IMG_1203.JPG	PAG_073	2019-02-07 10:37:21	2	Day	empty	1
PAG_073	PAG_073__20190207_103722__IMG_1205.JPG	PAG_073	2019-02-07 10:37:22	4	Day	empty	1
PAG_073	PAG_073__20190207_103722__IMG_1206.JPG	PAG_073	2019-02-07 10:37:22	5	Day	empty	1
PAG_073	PAG_073__20190207_104235__IMG_1207.JPG	PAG_073	2019-02-07 10:42:35	0	Day	empty	1
PAG_073	PAG_073__20190207_104235__IMG_1209.JPG	PAG_073	2019-02-07 10:42:35	2	Day	empty	1
PAG_073	PAG_073__20190207_104235__IMG_1210.JPG	PAG_073	2019-02-07 10:42:35	3	Day	empty	1
PAG_073	PAG_073__20190207_111123__IMG_1213.JPG	PAG_073	2019-02-07 11:11:23	0	Day	empty	1
PAG_073	PAG_073__20190207_111123__IMG_1214.JPG	PAG_073	2019-02-07 11:11:23	1	Day	empty	1
PAG_073	PAG_073__20190207_111123__IMG_1215.JPG	PAG_073	2019-02-07 11:11:23	2	Day	empty	1
PAG_073	PAG_073__20190207_111124__IMG_1216.JPG	PAG_073	2019-02-07 11:11:24	3	Day	empty	1
PAG_073	PAG_073__20190207_111124__IMG_1217.JPG	PAG_073	2019-02-07 11:11:24	4	Day	empty	1
PAG_073	PAG_073__20190207_111124__IMG_1218.JPG	PAG_073	2019-02-07 11:11:24	5	Day	empty	1
PAG_073	PAG_073__20190207_111653__IMG_1219.JPG	PAG_073	2019-02-07 11:16:53	0	Day	empty	1
PAG_073	PAG_073__20190207_111653__IMG_1220.JPG	PAG_073	2019-02-07 11:16:53	1	Day	empty	1
PAG_073	PAG_073__20190207_111654__IMG_1223.JPG	PAG_073	2019-02-07 11:16:54	4	Day	empty	1
PAG_073	PAG_073__20190207_112200__IMG_1226.JPG	PAG_073	2019-02-07 11:22:00	1	Day	empty	1
PAG_073	PAG_073__20190207_112200__IMG_1227.JPG	PAG_073	2019-02-07 11:22:00	2	Day	empty	1
PAG_073	PAG_073__20190207_112708__IMG_1231.JPG	PAG_073	2019-02-07 11:27:08	0	Day	empty	1
PAG_073	PAG_073__20190207_112709__IMG_1232.JPG	PAG_073	2019-02-07 11:27:09	1	Day	empty	1
PAG_073	PAG_073__20190207_112709__IMG_1233.JPG	PAG_073	2019-02-07 11:27:09	2	Day	empty	1
PAG_073	PAG_073__20190207_112709__IMG_1234.JPG	PAG_073	2019-02-07 11:27:09	3	Day	empty	1
PAG_073	PAG_073__20190207_112709__IMG_1235.JPG	PAG_073	2019-02-07 11:27:09	4	Day	empty	1
PAG_073	PAG_073__20190207_112710__IMG_1236.JPG	PAG_073	2019-02-07 11:27:10	5	Day	empty	1
PAG_073	PAG_073__20190207_113230__IMG_1237.JPG	PAG_073	2019-02-07 11:32:30	0	Day	empty	1
PAG_073	PAG_073__20190207_113230__IMG_1238.JPG	PAG_073	2019-02-07 11:32:30	1	Day	empty	1
PAG_073	PAG_073__20190207_113231__IMG_1239.JPG	PAG_073	2019-02-07 11:32:31	2	Day	empty	1
PAG_073	PAG_073__20190207_113231__IMG_1240.JPG	PAG_073	2019-02-07 11:32:31	3	Day	empty	1
PAG_073	PAG_073__20190207_113231__IMG_1241.JPG	PAG_073	2019-02-07 11:32:31	4	Day	empty	1
PAG_073	PAG_073__20190207_113231__IMG_1242.JPG	PAG_073	2019-02-07 11:32:31	5	Day	empty	1
PAG_073	PAG_073__20190207_113836__IMG_1243.JPG	PAG_073	2019-02-07 11:38:36	0	Day	empty	1
PAG_073	PAG_073__20190207_113837__IMG_1244.JPG	PAG_073	2019-02-07 11:38:37	1	Day	empty	1
PAG_073	PAG_073__20190207_113837__IMG_1245.JPG	PAG_073	2019-02-07 11:38:37	2	Day	empty	1
PAG_073	PAG_073__20190207_113837__IMG_1246.JPG	PAG_073	2019-02-07 11:38:37	3	Day	empty	1
PAG_073	PAG_073__20190207_113838__IMG_1248.JPG	PAG_073	2019-02-07 11:38:38	5	Day	empty	1
PAG_073	PAG_073__20190207_114342__IMG_1249.JPG	PAG_073	2019-02-07 11:43:42	0	Day	empty	1
PAG_073	PAG_073__20190207_114342__IMG_1250.JPG	PAG_073	2019-02-07 11:43:42	1	Day	empty	1
PAG_073	PAG_073__20190207_114342__IMG_1251.JPG	PAG_073	2019-02-07 11:43:42	2	Day	empty	1
PAG_073	PAG_073__20190207_114343__IMG_1252.JPG	PAG_073	2019-02-07 11:43:43	3	Day	empty	1
PAG_073	PAG_073__20190207_114343__IMG_1254.JPG	PAG_073	2019-02-07 11:43:43	5	Day	empty	1
PAG_073	PAG_073__20190207_114846__IMG_1255.JPG	PAG_073	2019-02-07 11:48:46	0	Day	empty	1
PAG_073	PAG_073__20190207_114846__IMG_1257.JPG	PAG_073	2019-02-07 11:48:46	2	Day	empty	1
PAG_073	PAG_073__20190207_114847__IMG_1258.JPG	PAG_073	2019-02-07 11:48:47	3	Day	empty	1
PAG_073	PAG_073__20190207_114847__IMG_1259.JPG	PAG_073	2019-02-07 11:48:47	4	Day	empty	1
PAG_073	PAG_073__20190207_114847__IMG_1260.JPG	PAG_073	2019-02-07 11:48:47	5	Day	empty	1
PAG_073	PAG_073__20190207_115500__IMG_1261.JPG	PAG_073	2019-02-07 11:55:00	0	Day	empty	1
PAG_073	PAG_073__20190207_115500__IMG_1262.JPG	PAG_073	2019-02-07 11:55:00	1	Day	empty	1
PAG_073	PAG_073__20190207_115501__IMG_1263.JPG	PAG_073	2019-02-07 11:55:01	2	Day	empty	1
PAG_073	PAG_073__20190207_115501__IMG_1264.JPG	PAG_073	2019-02-07 11:55:01	3	Day	empty	1
PAG_073	PAG_073__20190207_115501__IMG_1265.JPG	PAG_073	2019-02-07 11:55:01	4	Day	empty	1
PAG_073	PAG_073__20190207_115501__IMG_1266.JPG	PAG_073	2019-02-07 11:55:01	5	Day	empty	1
PAG_073	PAG_073__20190207_120015__IMG_1267.JPG	PAG_073	2019-02-07 12:00:15	0	Day	empty	1
PAG_073	PAG_073__20190207_120016__IMG_1268.JPG	PAG_073	2019-02-07 12:00:16	1	Day	empty	1
PAG_073	PAG_073__20190207_120016__IMG_1269.JPG	PAG_073	2019-02-07 12:00:16	2	Day	empty	1
PAG_073	PAG_073__20190207_120016__IMG_1270.JPG	PAG_073	2019-02-07 12:00:16	3	Day	empty	1
PAG_073	PAG_073__20190207_120016__IMG_1271.JPG	PAG_073	2019-02-07 12:00:16	4	Day	empty	1
PAG_073	PAG_073__20190207_120017__IMG_1272.JPG	PAG_073	2019-02-07 12:00:17	5	Day	empty	1
PAG_073	PAG_073__20190207_120806__IMG_1273.JPG	PAG_073	2019-02-07 12:08:06	0	Day	empty	1
PAG_073	PAG_073__20190207_120806__IMG_1274.JPG	PAG_073	2019-02-07 12:08:06	1	Day	empty	1
PAG_073	PAG_073__20190207_120806__IMG_1275.JPG	PAG_073	2019-02-07 12:08:06	2	Day	empty	1
PAG_073	PAG_073__20190207_120806__IMG_1276.JPG	PAG_073	2019-02-07 12:08:06	3	Day	empty	1
PAG_073	PAG_073__20190207_120807__IMG_1277.JPG	PAG_073	2019-02-07 12:08:07	4	Day	empty	1
PAG_073	PAG_073__20190207_120807__IMG_1278.JPG	PAG_073	2019-02-07 12:08:07	5	Day	empty	1
PAG_073	PAG_073__20190207_121435__IMG_1279.JPG	PAG_073	2019-02-07 12:14:35	0	Day	empty	1
PAG_073	PAG_073__20190207_121435__IMG_1280.JPG	PAG_073	2019-02-07 12:14:35	1	Day	empty	1
PAG_073	PAG_073__20190207_121436__IMG_1281.JPG	PAG_073	2019-02-07 12:14:36	2	Day	empty	1
PAG_073	PAG_073__20190207_121436__IMG_1282.JPG	PAG_073	2019-02-07 12:14:36	3	Day	empty	1
PAG_073	PAG_073__20190207_121436__IMG_1283.JPG	PAG_073	2019-02-07 12:14:36	4	Day	empty	1
PAG_073	PAG_073__20190207_121436__IMG_1284.JPG	PAG_073	2019-02-07 12:14:36	5	Day	empty	1
PAG_073	PAG_073__20190207_123229__IMG_0001.JPG	PAG_073	2019-02-07 12:32:29	0	Day	empty	1
PAG_073	PAG_073__20190207_123229__IMG_0002.JPG	PAG_073	2019-02-07 12:32:29	1	Day	empty	1
PAG_073	PAG_073__20190207_123230__IMG_0003.JPG	PAG_073	2019-02-07 12:32:30	2	Day	empty	1
PAG_073	PAG_073__20190207_123230__IMG_0004.JPG	PAG_073	2019-02-07 12:32:30	3	Day	empty	1
PAG_073	PAG_073__20190207_123230__IMG_0005.JPG	PAG_073	2019-02-07 12:32:30	4	Day	empty	1
PAG_073	PAG_073__20190207_123231__IMG_0006.JPG	PAG_073	2019-02-07 12:32:31	5	Day	empty	1
PAG_073	PAG_073__20190207_123751__IMG_0007.JPG	PAG_073	2019-02-07 12:37:51	0	Day	empty	1
PAG_073	PAG_073__20190207_123752__IMG_0008.JPG	PAG_073	2019-02-07 12:37:52	1	Day	empty	1
PAG_073	PAG_073__20190207_123753__IMG_0012.JPG	PAG_073	2019-02-07 12:37:53	5	Day	empty	1
PAG_073	PAG_073__20190207_124259__IMG_0013.JPG	PAG_073	2019-02-07 12:42:59	0	Day	empty	1
PAG_073	PAG_073__20190207_124300__IMG_0014.JPG	PAG_073	2019-02-07 12:43:00	1	Day	empty	1
PAG_073	PAG_073__20190207_124300__IMG_0015.JPG	PAG_073	2019-02-07 12:43:00	2	Day	empty	1
PAG_073	PAG_073__20190207_124300__IMG_0016.JPG	PAG_073	2019-02-07 12:43:00	3	Day	Unknown	1
PAG_073	PAG_073__20190207_124300__IMG_0017.JPG	PAG_073	2019-02-07 12:43:00	4	Day	empty	1
PAG_073	PAG_073__20190207_124809__IMG_0021.JPG	PAG_073	2019-02-07 12:48:09	2	Day	empty	1
PAG_073	PAG_073__20190207_124809__IMG_0022.JPG	PAG_073	2019-02-07 12:48:09	3	Day	empty	1
PAG_073	PAG_073__20190207_124810__IMG_0023.JPG	PAG_073	2019-02-07 12:48:10	4	Day	empty	1
PAG_073	PAG_073__20190207_130008__IMG_0027.JPG	PAG_073	2019-02-07 13:00:08	2	Day	empty	1
PAG_073	PAG_073__20190207_130008__IMG_0028.JPG	PAG_073	2019-02-07 13:00:08	3	Day	empty	1
PAG_073	PAG_073__20190207_130512__IMG_0033.JPG	PAG_073	2019-02-07 13:05:12	2	Day	empty	1
PAG_073	PAG_073__20190207_130512__IMG_0034.JPG	PAG_073	2019-02-07 13:05:12	3	Day	empty	1
PAG_073	PAG_073__20190207_130513__IMG_0035.JPG	PAG_073	2019-02-07 13:05:13	4	Day	empty	1
PAG_073	PAG_073__20190207_130513__IMG_0036.JPG	PAG_073	2019-02-07 13:05:13	5	Day	empty	1
PAG_073	PAG_073__20190207_131245__IMG_0039.JPG	PAG_073	2019-02-07 13:12:45	2	Day	empty	1
PAG_073	PAG_073__20190207_131245__IMG_0040.JPG	PAG_073	2019-02-07 13:12:45	3	Day	empty	1
PAG_073	PAG_073__20190207_131245__IMG_0041.JPG	PAG_073	2019-02-07 13:12:45	4	Day	empty	1
PAG_073	PAG_073__20190207_131245__IMG_0042.JPG	PAG_073	2019-02-07 13:12:45	5	Day	empty	1
PAG_073	PAG_073__20190207_131747__IMG_0044.JPG	PAG_073	2019-02-07 13:17:47	1	Day	empty	1
PAG_073	PAG_073__20190207_131748__IMG_0045.JPG	PAG_073	2019-02-07 13:17:48	2	Day	empty	1
PAG_073	PAG_073__20190207_131748__IMG_0046.JPG	PAG_073	2019-02-07 13:17:48	3	Day	empty	1
PAG_073	PAG_073__20190207_131748__IMG_0047.JPG	PAG_073	2019-02-07 13:17:48	4	Day	empty	1
PAG_073	PAG_073__20190207_132621__IMG_0049.JPG	PAG_073	2019-02-07 13:26:21	0	Day	empty	1
PAG_073	PAG_073__20190207_132621__IMG_0051.JPG	PAG_073	2019-02-07 13:26:21	2	Day	empty	1
PAG_073	PAG_073__20190207_132622__IMG_0053.JPG	PAG_073	2019-02-07 13:26:22	4	Day	empty	1
PAG_073	PAG_073__20190207_132622__IMG_0054.JPG	PAG_073	2019-02-07 13:26:22	5	Day	empty	1
PAG_073	PAG_073__20190207_133414__IMG_0057.JPG	PAG_073	2019-02-07 13:34:14	2	Day	empty	1
PAG_073	PAG_073__20190207_133938__IMG_0062.JPG	PAG_073	2019-02-07 13:39:38	1	Day	empty	1
PAG_073	PAG_073__20190207_133939__IMG_0066.JPG	PAG_073	2019-02-07 13:39:39	5	Day	empty	1
PAG_073	PAG_073__20190207_134527__IMG_0068.JPG	PAG_073	2019-02-07 13:45:27	1	Day	empty	1
PAG_073	PAG_073__20190207_134528__IMG_0070.JPG	PAG_073	2019-02-07 13:45:28	3	Day	empty	1
PAG_073	PAG_073__20190207_134528__IMG_0072.JPG	PAG_073	2019-02-07 13:45:28	5	Day	empty	1
PAG_073	PAG_073__20190207_135035__IMG_0074.JPG	PAG_073	2019-02-07 13:50:35	1	Day	empty	1
PAG_073	PAG_073__20190207_135036__IMG_0078.JPG	PAG_073	2019-02-07 13:50:36	5	Day	empty	1
PAG_073	PAG_073__20190207_135550__IMG_0083.JPG	PAG_073	2019-02-07 13:55:50	4	Day	empty	1
PAG_073	PAG_073__20190207_135551__IMG_0084.JPG	PAG_073	2019-02-07 13:55:51	5	Day	empty	1
PAG_073	PAG_073__20190207_140129__IMG_0085.JPG	PAG_073	2019-02-07 14:01:29	0	Day	empty	1
PAG_073	PAG_073__20190207_140706__IMG_0094.JPG	PAG_073	2019-02-07 14:07:06	3	Day	empty	1
PAG_073	PAG_073__20190207_140706__IMG_0095.JPG	PAG_073	2019-02-07 14:07:06	4	Day	empty	1
PAG_073	PAG_073__20190207_141214__IMG_0100.JPG	PAG_073	2019-02-07 14:12:14	3	Day	empty	1
PAG_073	PAG_073__20190207_141214__IMG_0102.JPG	PAG_073	2019-02-07 14:12:14	5	Day	empty	1
PAG_073	PAG_073__20190207_141826__IMG_0104.JPG	PAG_073	2019-02-07 14:18:26	1	Day	empty	1
PAG_073	PAG_073__20190207_141826__IMG_0106.JPG	PAG_073	2019-02-07 14:18:26	3	Day	empty	1
PAG_073	PAG_073__20190207_141826__IMG_0107.JPG	PAG_073	2019-02-07 14:18:26	4	Day	empty	1
PAG_073	PAG_073__20190207_141827__IMG_0108.JPG	PAG_073	2019-02-07 14:18:27	5	Day	empty	1
PAG_073	PAG_073__20190207_142330__IMG_0109.JPG	PAG_073	2019-02-07 14:23:30	0	Day	empty	1
PAG_073	PAG_073__20190207_142331__IMG_0110.JPG	PAG_073	2019-02-07 14:23:31	1	Day	empty	1
PAG_073	PAG_073__20190207_142331__IMG_0113.JPG	PAG_073	2019-02-07 14:23:31	4	Day	empty	1
PAG_073	PAG_073__20190207_143040__IMG_0117.JPG	PAG_073	2019-02-07 14:30:40	2	Day	empty	1
PAG_073	PAG_073__20190207_143040__IMG_0118.JPG	PAG_073	2019-02-07 14:30:40	3	Day	empty	1
PAG_073	PAG_073__20190207_143655__IMG_0121.JPG	PAG_073	2019-02-07 14:36:55	0	Day	empty	1
PAG_073	PAG_073__20190207_143655__IMG_0123.JPG	PAG_073	2019-02-07 14:36:55	2	Day	empty	1
PAG_073	PAG_073__20190207_144211__IMG_0129.JPG	PAG_073	2019-02-07 14:42:11	2	Day	empty	1
PAG_073	PAG_073__20190207_144832__IMG_0133.JPG	PAG_073	2019-02-07 14:48:32	0	Day	empty	1
PAG_073	PAG_073__20190207_144832__IMG_0134.JPG	PAG_073	2019-02-07 14:48:32	1	Day	empty	1
PAG_073	PAG_073__20190207_144832__IMG_0136.JPG	PAG_073	2019-02-07 14:48:32	3	Day	empty	1
PAG_073	PAG_073__20190207_144833__IMG_0138.JPG	PAG_073	2019-02-07 14:48:33	5	Day	empty	1
PAG_073	PAG_073__20190207_145609__IMG_0139.JPG	PAG_073	2019-02-07 14:56:09	0	Day	empty	1
PAG_073	PAG_073__20190207_145610__IMG_0140.JPG	PAG_073	2019-02-07 14:56:10	1	Day	empty	1
PAG_073	PAG_073__20190207_145610__IMG_0143.JPG	PAG_073	2019-02-07 14:56:10	4	Day	empty	1
PAG_073	PAG_073__20190207_150225__IMG_0145.JPG	PAG_073	2019-02-07 15:02:25	0	Day	empty	1
PAG_073	PAG_073__20190207_150225__IMG_0146.JPG	PAG_073	2019-02-07 15:02:25	1	Day	empty	1
PAG_073	PAG_073__20190207_150226__IMG_0147.JPG	PAG_073	2019-02-07 15:02:26	2	Day	empty	1
PAG_073	PAG_073__20190207_151237__IMG_0151.JPG	PAG_073	2019-02-07 15:12:37	0	Day	empty	1
PAG_073	PAG_073__20190207_151237__IMG_0152.JPG	PAG_073	2019-02-07 15:12:37	1	Day	empty	1
PAG_073	PAG_073__20190207_151237__IMG_0153.JPG	PAG_073	2019-02-07 15:12:37	2	Day	empty	1
PAG_073	PAG_073__20190207_151237__IMG_0154.JPG	PAG_073	2019-02-07 15:12:37	3	Day	empty	1
PAG_073	PAG_073__20190207_151238__IMG_0155.JPG	PAG_073	2019-02-07 15:12:38	4	Day	empty	1
PAG_073	PAG_073__20190207_151238__IMG_0156.JPG	PAG_073	2019-02-07 15:12:38	5	Day	empty	1
PAG_073	PAG_073__20190207_152556__IMG_0163.JPG	PAG_073	2019-02-07 15:25:56	0	Day	empty	1
PAG_073	PAG_073__20190207_152556__IMG_0164.JPG	PAG_073	2019-02-07 15:25:56	1	Day	empty	1
PAG_073	PAG_073__20190207_152557__IMG_0166.JPG	PAG_073	2019-02-07 15:25:57	3	Day	empty	1
PAG_073	PAG_073__20190207_152557__IMG_0167.JPG	PAG_073	2019-02-07 15:25:57	4	Day	empty	1
PAG_073	PAG_073__20190207_152557__IMG_0168.JPG	PAG_073	2019-02-07 15:25:57	5	Day	empty	1
PAG_073	PAG_073__20190207_153202__IMG_0169.JPG	PAG_073	2019-02-07 15:32:02	0	Day	empty	1
PAG_073	PAG_073__20190207_153202__IMG_0170.JPG	PAG_073	2019-02-07 15:32:02	1	Day	empty	1
PAG_073	PAG_073__20190207_153202__IMG_0171.JPG	PAG_073	2019-02-07 15:32:02	2	Day	empty	1
PAG_073	PAG_073__20190207_153203__IMG_0173.JPG	PAG_073	2019-02-07 15:32:03	4	Day	empty	1
PAG_073	PAG_073__20190207_153203__IMG_0174.JPG	PAG_073	2019-02-07 15:32:03	5	Day	empty	1
PAG_073	PAG_073__20190207_153830__IMG_0175.JPG	PAG_073	2019-02-07 15:38:30	0	Day	empty	1
PAG_073	PAG_073__20190207_153830__IMG_0176.JPG	PAG_073	2019-02-07 15:38:30	1	Day	empty	1
PAG_073	PAG_073__20190207_153830__IMG_0177.JPG	PAG_073	2019-02-07 15:38:30	2	Day	empty	1
PAG_073	PAG_073__20190207_153830__IMG_0178.JPG	PAG_073	2019-02-07 15:38:30	3	Day	empty	1
PAG_073	PAG_073__20190207_153831__IMG_0179.JPG	PAG_073	2019-02-07 15:38:31	4	Day	empty	1
PAG_073	PAG_073__20190207_153831__IMG_0180.JPG	PAG_073	2019-02-07 15:38:31	5	Day	empty	1
PAG_073	PAG_073__20190207_154922__IMG_0182.JPG	PAG_073	2019-02-07 15:49:22	1	Day	empty	1
PAG_073	PAG_073__20190207_154923__IMG_0186.JPG	PAG_073	2019-02-07 15:49:23	5	Day	empty	1
PAG_073	PAG_073__20190207_155446__IMG_0188.JPG	PAG_073	2019-02-07 15:54:46	1	Day	empty	1
PAG_073	PAG_073__20190207_160105__IMG_0194.JPG	PAG_073	2019-02-07 16:01:05	1	Day	empty	1
PAG_073	PAG_073__20190207_160106__IMG_0196.JPG	PAG_073	2019-02-07 16:01:06	3	Day	empty	1
PAG_073	PAG_073__20190207_160106__IMG_0198.JPG	PAG_073	2019-02-07 16:01:06	5	Day	empty	1
PAG_073	PAG_073__20190207_160632__IMG_0199.JPG	PAG_073	2019-02-07 16:06:32	0	Day	empty	1
PAG_073	PAG_073__20190207_160633__IMG_0200.JPG	PAG_073	2019-02-07 16:06:33	1	Day	empty	1
PAG_073	PAG_073__20190207_160633__IMG_0201.JPG	PAG_073	2019-02-07 16:06:33	2	Day	empty	1
PAG_073	PAG_073__20190207_160634__IMG_0204.JPG	PAG_073	2019-02-07 16:06:34	5	Day	empty	1
PAG_073	PAG_073__20190207_162334__IMG_0206.JPG	PAG_073	2019-02-07 16:23:34	1	Day	empty	1
PAG_073	PAG_073__20190207_162334__IMG_0207.JPG	PAG_073	2019-02-07 16:23:34	2	Day	empty	1
PAG_073	PAG_073__20190207_162334__IMG_0208.JPG	PAG_073	2019-02-07 16:23:34	3	Day	empty	1
PAG_073	PAG_073__20190207_162335__IMG_0209.JPG	PAG_073	2019-02-07 16:23:35	4	Day	empty	1
PAG_073	PAG_073__20190207_162335__IMG_0210.JPG	PAG_073	2019-02-07 16:23:35	5	Day	empty	1
PAG_073	PAG_073__20190207_163459__IMG_0217.JPG	PAG_073	2019-02-07 16:34:59	0	Day	empty	1
PAG_073	PAG_073__20190207_163500__IMG_0218.JPG	PAG_073	2019-02-07 16:35:00	1	Day	empty	1
PAG_073	PAG_073__20190207_163500__IMG_0219.JPG	PAG_073	2019-02-07 16:35:00	2	Day	empty	1
PAG_073	PAG_073__20190207_163500__IMG_0220.JPG	PAG_073	2019-02-07 16:35:00	3	Day	empty	1
PAG_073	PAG_073__20190207_163501__IMG_0221.JPG	PAG_073	2019-02-07 16:35:01	4	Day	empty	1
PAG_073	PAG_073__20190207_163501__IMG_0222.JPG	PAG_073	2019-02-07 16:35:01	5	Day	empty	1
PAG_073	PAG_073__20190207_172718__IMG_0223.JPG	PAG_073	2019-02-07 17:27:18	0	Day	empty	1
PAG_073	PAG_073__20190207_172718__IMG_0224.JPG	PAG_073	2019-02-07 17:27:18	1	Day	empty	1
PAG_073	PAG_073__20190207_172719__IMG_0225.JPG	PAG_073	2019-02-07 17:27:19	2	Day	empty	1
PAG_073	PAG_073__20190207_172719__IMG_0226.JPG	PAG_073	2019-02-07 17:27:19	3	Day	empty	1
PAG_073	PAG_073__20190207_172719__IMG_0227.JPG	PAG_073	2019-02-07 17:27:19	4	Day	empty	1
PAG_073	PAG_073__20190207_172719__IMG_0228.JPG	PAG_073	2019-02-07 17:27:19	5	Day	empty	1
PAG_073	PAG_073__20190207_174438__IMG_0229.JPG	PAG_073	2019-02-07 17:44:38	0	Day	empty	1
PAG_073	PAG_073__20190207_174438__IMG_0230.JPG	PAG_073	2019-02-07 17:44:38	1	Day	empty	1
PAG_073	PAG_073__20190207_174439__IMG_0231.JPG	PAG_073	2019-02-07 17:44:39	2	Day	empty	1
PAG_073	PAG_073__20190207_174439__IMG_0232.JPG	PAG_073	2019-02-07 17:44:39	3	Day	empty	1
PAG_073	PAG_073__20190207_174439__IMG_0233.JPG	PAG_073	2019-02-07 17:44:39	4	Day	empty	1
PAG_073	PAG_073__20190207_174439__IMG_0234.JPG	PAG_073	2019-02-07 17:44:39	5	Day	empty	1
PAG_073	PAG_073__20190207_175044__IMG_0235.JPG	PAG_073	2019-02-07 17:50:44	0	Day	empty	1
PAG_073	PAG_073__20190207_175044__IMG_0236.JPG	PAG_073	2019-02-07 17:50:44	1	Day	empty	1
PAG_073	PAG_073__20190207_175044__IMG_0237.JPG	PAG_073	2019-02-07 17:50:44	2	Day	empty	1
PAG_073	PAG_073__20190207_175045__IMG_0238.JPG	PAG_073	2019-02-07 17:50:45	3	Day	empty	1
PAG_073	PAG_073__20190207_175045__IMG_0239.JPG	PAG_073	2019-02-07 17:50:45	4	Day	empty	1
PAG_073	PAG_073__20190207_175045__IMG_0240.JPG	PAG_073	2019-02-07 17:50:45	5	Day	empty	1
PAG_073	PAG_073__20190207_175549__IMG_0241.JPG	PAG_073	2019-02-07 17:55:49	0	Day	empty	1
PAG_073	PAG_073__20190207_175549__IMG_0242.JPG	PAG_073	2019-02-07 17:55:49	1	Day	empty	1
PAG_073	PAG_073__20190207_175549__IMG_0243.JPG	PAG_073	2019-02-07 17:55:49	2	Day	empty	1
PAG_073	PAG_073__20190207_175549__IMG_0244.JPG	PAG_073	2019-02-07 17:55:49	3	Day	empty	1
PAG_073	PAG_073__20190207_175550__IMG_0245.JPG	PAG_073	2019-02-07 17:55:50	4	Day	empty	1
PAG_073	PAG_073__20190207_175550__IMG_0246.JPG	PAG_073	2019-02-07 17:55:50	5	Day	empty	1
PAG_073	PAG_073__20190207_212433__IMG_0247.JPG	PAG_073	2019-02-07 21:24:33	0	Day	Unknown	1
PAG_073	PAG_073__20190207_212433__IMG_0248.JPG	PAG_073	2019-02-07 21:24:33	1	Day	empty	1
PAG_073	PAG_073__20190207_212434__IMG_0250.JPG	PAG_073	2019-02-07 21:24:34	3	Day	empty	1
PAG_073	PAG_073__20190207_212434__IMG_0251.JPG	PAG_073	2019-02-07 21:24:34	4	Day	empty	1
PAG_073	PAG_073__20190207_231843__IMG_0253.JPG	PAG_073	2019-02-07 23:18:43	0	Night	shearwater	1
PAG_073	PAG_073__20190207_231843__IMG_0254.JPG	PAG_073	2019-02-07 23:18:43	1	Night	shearwater	1
PAG_073	PAG_073__20190207_231843__IMG_0255.JPG	PAG_073	2019-02-07 23:18:43	2	Night	shearwater	1
PAG_073	PAG_073__20190207_231843__IMG_0256.JPG	PAG_073	2019-02-07 23:18:43	3	Night	shearwater	1
PAG_073	PAG_073__20190207_231843__IMG_0257.JPG	PAG_073	2019-02-07 23:18:43	4	Night	shearwater	1
PAG_073	PAG_073__20190207_231844__IMG_0258.JPG	PAG_073	2019-02-07 23:18:44	5	Night	shearwater	1
PAG_073	PAG_073__20190208_003108__IMG_0259.JPG	PAG_073	2019-02-08 00:31:08	0	Night	mouse	1
PAG_073	PAG_073__20190208_003108__IMG_0260.JPG	PAG_073	2019-02-08 00:31:08	1	Night	mouse	1
PAG_073	PAG_073__20190208_003108__IMG_0261.JPG	PAG_073	2019-02-08 00:31:08	2	Night	mouse	1
PAG_073	PAG_073__20190208_003109__IMG_0262.JPG	PAG_073	2019-02-08 00:31:09	3	Night	mouse	1
PAG_073	PAG_073__20190208_003109__IMG_0263.JPG	PAG_073	2019-02-08 00:31:09	4	Night	mouse	1
PAG_073	PAG_073__20190208_003109__IMG_0264.JPG	PAG_073	2019-02-08 00:31:09	5	Night	mouse	1
PAG_073	PAG_073__20190208_042550__IMG_0265.JPG	PAG_073	2019-02-08 04:25:50	0	Night	mouse	1
PAG_073	PAG_073__20190208_042550__IMG_0266.JPG	PAG_073	2019-02-08 04:25:50	1	Night	mouse	1
PAG_073	PAG_073__20190208_042551__IMG_0267.JPG	PAG_073	2019-02-08 04:25:51	2	Night	mouse	1
PAG_073	PAG_073__20190208_042551__IMG_0268.JPG	PAG_073	2019-02-08 04:25:51	3	Night	mouse	1
PAG_073	PAG_073__20190208_042551__IMG_0269.JPG	PAG_073	2019-02-08 04:25:51	4	Night	mouse	1
PAG_073	PAG_073__20190208_042551__IMG_0270.JPG	PAG_073	2019-02-08 04:25:51	5	Night	mouse	1
PAG_073	PAG_073__20190208_045210__IMG_0271.JPG	PAG_073	2019-02-08 04:52:10	0	Night	shearwater	1
PAG_073	PAG_073__20190208_045211__IMG_0272.JPG	PAG_073	2019-02-08 04:52:11	1	Night	shearwater	1
PAG_073	PAG_073__20190208_045211__IMG_0273.JPG	PAG_073	2019-02-08 04:52:11	2	Night	shearwater	1
PAG_073	PAG_073__20190208_045211__IMG_0274.JPG	PAG_073	2019-02-08 04:52:11	3	Night	shearwater	1
PAG_073	PAG_073__20190208_045211__IMG_0275.JPG	PAG_073	2019-02-08 04:52:11	4	Night	shearwater	1
PAG_073	PAG_073__20190208_045212__IMG_0276.JPG	PAG_073	2019-02-08 04:52:12	5	Night	shearwater	1
PAG_073	PAG_073__20190208_061323__IMG_0277.JPG	PAG_073	2019-02-08 06:13:23	0	Night	shearwater	1
PAG_073	PAG_073__20190208_061323__IMG_0278.JPG	PAG_073	2019-02-08 06:13:23	1	Night	shearwater	1
PAG_073	PAG_073__20190208_061323__IMG_0279.JPG	PAG_073	2019-02-08 06:13:23	2	Night	shearwater	1
PAG_073	PAG_073__20190208_061323__IMG_0280.JPG	PAG_073	2019-02-08 06:13:23	3	Night	shearwater	1
PAG_073	PAG_073__20190208_061323__IMG_0281.JPG	PAG_073	2019-02-08 06:13:23	4	Night	shearwater	1
PAG_073	PAG_073__20190208_061324__IMG_0282.JPG	PAG_073	2019-02-08 06:13:24	5	Night	empty	1
PAG_073	PAG_073__20190208_103157__IMG_0287.JPG	PAG_073	2019-02-08 10:31:57	4	Day	empty	1
PAG_073	PAG_073__20190208_103157__IMG_0288.JPG	PAG_073	2019-02-08 10:31:57	5	Day	empty	1
PAG_073	PAG_073__20190208_110747__IMG_0289.JPG	PAG_073	2019-02-08 11:07:47	0	Day	empty	1
PAG_073	PAG_073__20190208_110748__IMG_0292.JPG	PAG_073	2019-02-08 11:07:48	3	Day	empty	1
PAG_073	PAG_073__20190208_111907__IMG_0301.JPG	PAG_073	2019-02-08 11:19:07	0	Day	empty	1
PAG_073	PAG_073__20190208_111907__IMG_0302.JPG	PAG_073	2019-02-08 11:19:07	1	Day	empty	1
PAG_073	PAG_073__20190208_111907__IMG_0303.JPG	PAG_073	2019-02-08 11:19:07	2	Day	empty	1
PAG_073	PAG_073__20190208_111908__IMG_0305.JPG	PAG_073	2019-02-08 11:19:08	4	Day	empty	1
PAG_073	PAG_073__20190208_111908__IMG_0306.JPG	PAG_073	2019-02-08 11:19:08	5	Day	empty	1
PAG_073	PAG_073__20190208_112548__IMG_0307.JPG	PAG_073	2019-02-08 11:25:48	0	Day	empty	1
PAG_073	PAG_073__20190208_112549__IMG_0308.JPG	PAG_073	2019-02-08 11:25:49	1	Day	empty	1
PAG_073	PAG_073__20190208_112549__IMG_0309.JPG	PAG_073	2019-02-08 11:25:49	2	Day	empty	1
PAG_073	PAG_073__20190208_112549__IMG_0310.JPG	PAG_073	2019-02-08 11:25:49	3	Day	empty	1
PAG_073	PAG_073__20190208_112550__IMG_0312.JPG	PAG_073	2019-02-08 11:25:50	5	Day	empty	1
PAG_073	PAG_073__20190208_113216__IMG_0317.JPG	PAG_073	2019-02-08 11:32:16	4	Day	empty	1
PAG_073	PAG_073__20190208_113216__IMG_0318.JPG	PAG_073	2019-02-08 11:32:16	5	Day	empty	1
PAG_073	PAG_073__20190208_113727__IMG_0320.JPG	PAG_073	2019-02-08 11:37:27	1	Day	empty	1
PAG_073	PAG_073__20190208_113727__IMG_0321.JPG	PAG_073	2019-02-08 11:37:27	2	Day	empty	1
PAG_073	PAG_073__20190208_114249__IMG_0325.JPG	PAG_073	2019-02-08 11:42:49	0	Day	empty	1
PAG_073	PAG_073__20190208_114249__IMG_0327.JPG	PAG_073	2019-02-08 11:42:49	2	Day	empty	1
PAG_073	PAG_073__20190208_114250__IMG_0329.JPG	PAG_073	2019-02-08 11:42:50	4	Day	empty	1
PAG_073	PAG_073__20190208_115308__IMG_0332.JPG	PAG_073	2019-02-08 11:53:08	1	Day	empty	1
PAG_073	PAG_073__20190208_115308__IMG_0334.JPG	PAG_073	2019-02-08 11:53:08	3	Day	empty	1
PAG_073	PAG_073__20190208_115812__IMG_0338.JPG	PAG_073	2019-02-08 11:58:12	1	Day	empty	1
PAG_073	PAG_073__20190208_115812__IMG_0339.JPG	PAG_073	2019-02-08 11:58:12	2	Day	empty	1
PAG_073	PAG_073__20190208_115813__IMG_0342.JPG	PAG_073	2019-02-08 11:58:13	5	Day	empty	1
PAG_073	PAG_073__20190208_120320__IMG_0343.JPG	PAG_073	2019-02-08 12:03:20	0	Day	empty	1
PAG_073	PAG_073__20190208_120320__IMG_0344.JPG	PAG_073	2019-02-08 12:03:20	1	Day	empty	1
PAG_073	PAG_073__20190208_120321__IMG_0348.JPG	PAG_073	2019-02-08 12:03:21	5	Day	empty	1
PAG_073	PAG_073__20190208_120823__IMG_0350.JPG	PAG_073	2019-02-08 12:08:23	1	Day	empty	1
PAG_073	PAG_073__20190208_120824__IMG_0351.JPG	PAG_073	2019-02-08 12:08:24	2	Day	empty	1
PAG_073	PAG_073__20190208_122228__IMG_0355.JPG	PAG_073	2019-02-08 12:22:28	0	Day	empty	1
PAG_073	PAG_073__20190208_122228__IMG_0356.JPG	PAG_073	2019-02-08 12:22:28	1	Day	empty	1
PAG_073	PAG_073__20190208_123106__IMG_0362.JPG	PAG_073	2019-02-08 12:31:06	1	Day	empty	1
PAG_073	PAG_073__20190208_123106__IMG_0364.JPG	PAG_073	2019-02-08 12:31:06	3	Day	empty	1
PAG_073	PAG_073__20190208_123619__IMG_0369.JPG	PAG_073	2019-02-08 12:36:19	2	Day	empty	1
PAG_073	PAG_073__20190208_123619__IMG_0370.JPG	PAG_073	2019-02-08 12:36:19	3	Day	empty	1
PAG_073	PAG_073__20190208_123619__IMG_0371.JPG	PAG_073	2019-02-08 12:36:19	4	Day	empty	1
PAG_073	PAG_073__20190208_123619__IMG_0372.JPG	PAG_073	2019-02-08 12:36:19	5	Day	empty	1
PAG_073	PAG_073__20190208_124125__IMG_0375.JPG	PAG_073	2019-02-08 12:41:25	2	Day	empty	1
PAG_073	PAG_073__20190208_124125__IMG_0376.JPG	PAG_073	2019-02-08 12:41:25	3	Day	empty	1
PAG_073	PAG_073__20190208_124700__IMG_0379.JPG	PAG_073	2019-02-08 12:47:00	0	Day	empty	1
PAG_073	PAG_073__20190208_124701__IMG_0380.JPG	PAG_073	2019-02-08 12:47:01	1	Day	empty	1
PAG_073	PAG_073__20190208_125328__IMG_0386.JPG	PAG_073	2019-02-08 12:53:28	1	Day	empty	1
PAG_073	PAG_073__20190208_125837__IMG_0391.JPG	PAG_073	2019-02-08 12:58:37	0	Day	empty	1
PAG_073	PAG_073__20190208_125838__IMG_0393.JPG	PAG_073	2019-02-08 12:58:38	2	Day	empty	1
PAG_073	PAG_073__20190208_125838__IMG_0394.JPG	PAG_073	2019-02-08 12:58:38	3	Day	empty	1
PAG_073	PAG_073__20190208_130344__IMG_0399.JPG	PAG_073	2019-02-08 13:03:44	2	Day	empty	1
PAG_073	PAG_073__20190208_130917__IMG_0403.JPG	PAG_073	2019-02-08 13:09:17	0	Day	empty	1
PAG_073	PAG_073__20190208_130918__IMG_0406.JPG	PAG_073	2019-02-08 13:09:18	3	Day	empty	1
PAG_073	PAG_073__20190208_130918__IMG_0407.JPG	PAG_073	2019-02-08 13:09:18	4	Day	empty	1
PAG_073	PAG_073__20190208_130919__IMG_0408.JPG	PAG_073	2019-02-08 13:09:19	5	Day	empty	1
PAG_073	PAG_073__20190208_131948__IMG_0420.JPG	PAG_073	2019-02-08 13:19:48	5	Day	empty	1
PAG_073	PAG_073__20190208_132455__IMG_0423.JPG	PAG_073	2019-02-08 13:24:55	2	Day	empty	1
PAG_073	PAG_073__20190208_132455__IMG_0424.JPG	PAG_073	2019-02-08 13:24:55	3	Day	empty	1
PAG_073	PAG_073__20190208_132456__IMG_0426.JPG	PAG_073	2019-02-08 13:24:56	5	Day	empty	1
PAG_073	PAG_073__20190208_133023__IMG_0428.JPG	PAG_073	2019-02-08 13:30:23	1	Day	empty	1
PAG_073	PAG_073__20190208_133530__IMG_0438.JPG	PAG_073	2019-02-08 13:35:30	5	Day	empty	1
PAG_073	PAG_073__20190208_134103__IMG_0439.JPG	PAG_073	2019-02-08 13:41:03	0	Day	empty	1
PAG_073	PAG_073__20190208_134103__IMG_0441.JPG	PAG_073	2019-02-08 13:41:03	2	Day	empty	1
PAG_073	PAG_073__20190208_134104__IMG_0444.JPG	PAG_073	2019-02-08 13:41:04	5	Day	empty	1
PAG_073	PAG_073__20190208_134623__IMG_0445.JPG	PAG_073	2019-02-08 13:46:23	0	Day	empty	1
PAG_073	PAG_073__20190208_134624__IMG_0446.JPG	PAG_073	2019-02-08 13:46:24	1	Day	empty	1
PAG_073	PAG_073__20190208_134624__IMG_0448.JPG	PAG_073	2019-02-08 13:46:24	3	Day	empty	1
PAG_073	PAG_073__20190208_134624__IMG_0449.JPG	PAG_073	2019-02-08 13:46:24	4	Day	empty	1
PAG_073	PAG_073__20190208_134625__IMG_0450.JPG	PAG_073	2019-02-08 13:46:25	5	Day	empty	1
PAG_073	PAG_073__20190208_135134__IMG_0452.JPG	PAG_073	2019-02-08 13:51:34	1	Day	empty	1
PAG_073	PAG_073__20190208_135134__IMG_0453.JPG	PAG_073	2019-02-08 13:51:34	2	Day	empty	1
PAG_073	PAG_073__20190208_135135__IMG_0455.JPG	PAG_073	2019-02-08 13:51:35	4	Day	empty	1
PAG_073	PAG_073__20190208_140226__IMG_0463.JPG	PAG_073	2019-02-08 14:02:26	0	Day	empty	1
PAG_073	PAG_073__20190208_140226__IMG_0464.JPG	PAG_073	2019-02-08 14:02:26	1	Day	empty	1
PAG_073	PAG_073__20190208_140227__IMG_0466.JPG	PAG_073	2019-02-08 14:02:27	3	Day	empty	1
PAG_073	PAG_073__20190208_140227__IMG_0468.JPG	PAG_073	2019-02-08 14:02:27	5	Day	empty	1
PAG_073	PAG_073__20190208_140811__IMG_0469.JPG	PAG_073	2019-02-08 14:08:11	0	Day	empty	1
PAG_073	PAG_073__20190208_140812__IMG_0470.JPG	PAG_073	2019-02-08 14:08:12	1	Day	empty	1
PAG_073	PAG_073__20190208_140812__IMG_0471.JPG	PAG_073	2019-02-08 14:08:12	2	Day	empty	1
PAG_073	PAG_073__20190208_140812__IMG_0473.JPG	PAG_073	2019-02-08 14:08:12	4	Day	empty	1
PAG_073	PAG_073__20190208_141318__IMG_0479.JPG	PAG_073	2019-02-08 14:13:18	4	Day	empty	1
PAG_073	PAG_073__20190208_141826__IMG_0481.JPG	PAG_073	2019-02-08 14:18:26	0	Day	empty	1
PAG_073	PAG_073__20190208_142354__IMG_0487.JPG	PAG_073	2019-02-08 14:23:54	0	Day	empty	1
PAG_073	PAG_073__20190208_142941__IMG_0496.JPG	PAG_073	2019-02-08 14:29:41	3	Day	empty	1
PAG_073	PAG_073__20190208_143542__IMG_0499.JPG	PAG_073	2019-02-08 14:35:42	0	Day	empty	1
PAG_073	PAG_073__20190208_143542__IMG_0500.JPG	PAG_073	2019-02-08 14:35:42	1	Day	empty	1
PAG_073	PAG_073__20190208_144048__IMG_0505.JPG	PAG_073	2019-02-08 14:40:48	0	Day	empty	1
PAG_073	PAG_073__20190208_144049__IMG_0510.JPG	PAG_073	2019-02-08 14:40:49	5	Day	empty	1
PAG_073	PAG_073__20190208_144634__IMG_0511.JPG	PAG_073	2019-02-08 14:46:34	0	Day	empty	1
PAG_073	PAG_073__20190208_144634__IMG_0513.JPG	PAG_073	2019-02-08 14:46:34	2	Day	empty	1
PAG_073	PAG_073__20190208_145215__IMG_0517.JPG	PAG_073	2019-02-08 14:52:15	0	Day	empty	1
PAG_073	PAG_073__20190208_145216__IMG_0520.JPG	PAG_073	2019-02-08 14:52:16	3	Day	empty	1
PAG_073	PAG_073__20190208_145719__IMG_0526.JPG	PAG_073	2019-02-08 14:57:19	3	Day	empty	1
PAG_073	PAG_073__20190208_150531__IMG_0531.JPG	PAG_073	2019-02-08 15:05:31	2	Day	empty	1
PAG_073	PAG_073__20190208_150532__IMG_0533.JPG	PAG_073	2019-02-08 15:05:32	4	Day	empty	1
PAG_073	PAG_073__20190208_151044__IMG_0535.JPG	PAG_073	2019-02-08 15:10:44	0	Day	empty	1
PAG_073	PAG_073__20190208_151044__IMG_0536.JPG	PAG_073	2019-02-08 15:10:44	1	Day	empty	1
PAG_073	PAG_073__20190208_151044__IMG_0537.JPG	PAG_073	2019-02-08 15:10:44	2	Day	empty	1
PAG_073	PAG_073__20190208_151044__IMG_0538.JPG	PAG_073	2019-02-08 15:10:44	3	Day	empty	1
PAG_073	PAG_073__20190208_151045__IMG_0539.JPG	PAG_073	2019-02-08 15:10:45	4	Day	empty	1
PAG_073	PAG_073__20190208_151045__IMG_0540.JPG	PAG_073	2019-02-08 15:10:45	5	Day	empty	1
PAG_073	PAG_073__20190208_151549__IMG_0542.JPG	PAG_073	2019-02-08 15:15:49	1	Day	empty	1
PAG_073	PAG_073__20190208_151549__IMG_0544.JPG	PAG_073	2019-02-08 15:15:49	3	Day	empty	1
PAG_073	PAG_073__20190208_151549__IMG_0545.JPG	PAG_073	2019-02-08 15:15:49	4	Day	empty	1
PAG_073	PAG_073__20190208_152416__IMG_0548.JPG	PAG_073	2019-02-08 15:24:16	1	Day	empty	1
PAG_073	PAG_073__20190208_152417__IMG_0551.JPG	PAG_073	2019-02-08 15:24:17	4	Day	empty	1
PAG_073	PAG_073__20190208_152417__IMG_0552.JPG	PAG_073	2019-02-08 15:24:17	5	Day	empty	1
PAG_073	PAG_073__20190208_152949__IMG_0554.JPG	PAG_073	2019-02-08 15:29:49	1	Day	empty	1
PAG_073	PAG_073__20190208_152950__IMG_0555.JPG	PAG_073	2019-02-08 15:29:50	2	Day	empty	1
PAG_073	PAG_073__20190208_152950__IMG_0556.JPG	PAG_073	2019-02-08 15:29:50	3	Day	empty	1
PAG_073	PAG_073__20190208_152950__IMG_0557.JPG	PAG_073	2019-02-08 15:29:50	4	Day	empty	1
PAG_073	PAG_073__20190208_153457__IMG_0559.JPG	PAG_073	2019-02-08 15:34:57	0	Day	empty	1
PAG_073	PAG_073__20190208_153458__IMG_0561.JPG	PAG_073	2019-02-08 15:34:58	2	Day	empty	1
PAG_073	PAG_073__20190208_153459__IMG_0564.JPG	PAG_073	2019-02-08 15:34:59	5	Day	empty	1
PAG_073	PAG_073__20190208_154118__IMG_0565.JPG	PAG_073	2019-02-08 15:41:18	0	Day	empty	1
PAG_073	PAG_073__20190208_154119__IMG_0566.JPG	PAG_073	2019-02-08 15:41:19	1	Day	empty	1
PAG_073	PAG_073__20190208_154119__IMG_0569.JPG	PAG_073	2019-02-08 15:41:19	4	Day	empty	1
PAG_073	PAG_073__20190208_154706__IMG_0571.JPG	PAG_073	2019-02-08 15:47:06	0	Day	empty	1
PAG_073	PAG_073__20190208_154706__IMG_0572.JPG	PAG_073	2019-02-08 15:47:06	1	Day	empty	1
PAG_073	PAG_073__20190208_154706__IMG_0573.JPG	PAG_073	2019-02-08 15:47:06	2	Day	empty	1
PAG_073	PAG_073__20190208_154707__IMG_0575.JPG	PAG_073	2019-02-08 15:47:07	4	Day	empty	1
PAG_073	PAG_073__20190208_154707__IMG_0576.JPG	PAG_073	2019-02-08 15:47:07	5	Day	empty	1
PAG_073	PAG_073__20190208_155641__IMG_0580.JPG	PAG_073	2019-02-08 15:56:41	3	Day	empty	1
PAG_073	PAG_073__20190208_155641__IMG_0581.JPG	PAG_073	2019-02-08 15:56:41	4	Day	empty	1
PAG_073	PAG_073__20190208_155641__IMG_0582.JPG	PAG_073	2019-02-08 15:56:41	5	Day	empty	1
PAG_073	PAG_073__20190208_160224__IMG_0583.JPG	PAG_073	2019-02-08 16:02:24	0	Day	empty	1
PAG_073	PAG_073__20190208_160224__IMG_0584.JPG	PAG_073	2019-02-08 16:02:24	1	Day	empty	1
PAG_073	PAG_073__20190208_160225__IMG_0585.JPG	PAG_073	2019-02-08 16:02:25	2	Day	empty	1
PAG_073	PAG_073__20190208_160924__IMG_0589.JPG	PAG_073	2019-02-08 16:09:24	0	Day	empty	1
PAG_073	PAG_073__20190208_160925__IMG_0590.JPG	PAG_073	2019-02-08 16:09:25	1	Day	empty	1
PAG_073	PAG_073__20190208_160926__IMG_0594.JPG	PAG_073	2019-02-08 16:09:26	5	Day	empty	1
PAG_073	PAG_073__20190208_162128__IMG_0595.JPG	PAG_073	2019-02-08 16:21:28	0	Day	empty	1
PAG_073	PAG_073__20190208_162129__IMG_0599.JPG	PAG_073	2019-02-08 16:21:29	4	Day	empty	1
PAG_073	PAG_073__20190208_162632__IMG_0603.JPG	PAG_073	2019-02-08 16:26:32	2	Day	empty	1
PAG_073	PAG_073__20190208_162633__IMG_0604.JPG	PAG_073	2019-02-08 16:26:33	3	Day	empty	1
PAG_073	PAG_073__20190208_162633__IMG_0606.JPG	PAG_073	2019-02-08 16:26:33	5	Day	empty	1
PAG_073	PAG_073__20190208_163817__IMG_0608.JPG	PAG_073	2019-02-08 16:38:17	1	Day	empty	1
PAG_073	PAG_073__20190208_163818__IMG_0610.JPG	PAG_073	2019-02-08 16:38:18	3	Day	empty	1
PAG_073	PAG_073__20190208_165346__IMG_0618.JPG	PAG_073	2019-02-08 16:53:46	5	Day	empty	1
PAG_073	PAG_073__20190208_170111__IMG_0619.JPG	PAG_073	2019-02-08 17:01:11	0	Day	empty	1
PAG_073	PAG_073__20190208_170111__IMG_0620.JPG	PAG_073	2019-02-08 17:01:11	1	Day	empty	1
PAG_073	PAG_073__20190208_170111__IMG_0621.JPG	PAG_073	2019-02-08 17:01:11	2	Day	empty	1
PAG_073	PAG_073__20190208_170111__IMG_0622.JPG	PAG_073	2019-02-08 17:01:11	3	Day	empty	1
PAG_073	PAG_073__20190208_170112__IMG_0623.JPG	PAG_073	2019-02-08 17:01:12	4	Day	empty	1
PAG_073	PAG_073__20190208_170112__IMG_0624.JPG	PAG_073	2019-02-08 17:01:12	5	Day	empty	1
PAG_073	PAG_073__20190208_171246__IMG_0625.JPG	PAG_073	2019-02-08 17:12:46	0	Day	empty	1
PAG_073	PAG_073__20190208_171246__IMG_0626.JPG	PAG_073	2019-02-08 17:12:46	1	Day	empty	1
PAG_073	PAG_073__20190208_171246__IMG_0627.JPG	PAG_073	2019-02-08 17:12:46	2	Day	empty	1
PAG_073	PAG_073__20190208_171247__IMG_0628.JPG	PAG_073	2019-02-08 17:12:47	3	Day	empty	1
PAG_073	PAG_073__20190208_171247__IMG_0629.JPG	PAG_073	2019-02-08 17:12:47	4	Day	empty	1
PAG_073	PAG_073__20190208_171247__IMG_0630.JPG	PAG_073	2019-02-08 17:12:47	5	Day	empty	1
PAG_073	PAG_073__20190208_174047__IMG_0632.JPG	PAG_073	2019-02-08 17:40:47	1	Day	empty	1
PAG_073	PAG_073__20190208_174048__IMG_0635.JPG	PAG_073	2019-02-08 17:40:48	4	Day	empty	1
PAG_073	PAG_073__20190209_015623__IMG_0637.JPG	PAG_073	2019-02-09 01:56:23	0	Night	shearwater	1
PAG_073	PAG_073__20190209_015623__IMG_0638.JPG	PAG_073	2019-02-09 01:56:23	1	Night	shearwater	1
PAG_073	PAG_073__20190209_015624__IMG_0639.JPG	PAG_073	2019-02-09 01:56:24	2	Night	shearwater	1
PAG_073	PAG_073__20190209_015624__IMG_0640.JPG	PAG_073	2019-02-09 01:56:24	3	Night	shearwater	1
PAG_073	PAG_073__20190209_015624__IMG_0641.JPG	PAG_073	2019-02-09 01:56:24	4	Night	shearwater	1
PAG_073	PAG_073__20190209_015624__IMG_0642.JPG	PAG_073	2019-02-09 01:56:24	5	Night	shearwater	1
PAG_073	PAG_073__20190209_043149__IMG_0643.JPG	PAG_073	2019-02-09 04:31:49	0	Night	empty	1
PAG_073	PAG_073__20190209_043149__IMG_0644.JPG	PAG_073	2019-02-09 04:31:49	1	Night	empty	1
PAG_073	PAG_073__20190209_043150__IMG_0645.JPG	PAG_073	2019-02-09 04:31:50	2	Night	empty	1
PAG_073	PAG_073__20190209_043150__IMG_0647.JPG	PAG_073	2019-02-09 04:31:50	4	Night	empty	1
PAG_073	PAG_073__20190209_045601__IMG_0649.JPG	PAG_073	2019-02-09 04:56:01	0	Night	cat	1
PAG_073	PAG_073__20190209_045602__IMG_0650.JPG	PAG_073	2019-02-09 04:56:02	1	Night	rabbit	1
PAG_073	PAG_073__20190209_045602__IMG_0651.JPG	PAG_073	2019-02-09 04:56:02	2	Night	empty	1
PAG_073	PAG_073__20190209_045602__IMG_0652.JPG	PAG_073	2019-02-09 04:56:02	3	Night	empty	1
PAG_073	PAG_073__20190209_045602__IMG_0653.JPG	PAG_073	2019-02-09 04:56:02	4	Night	empty	1
PAG_073	PAG_073__20190209_045603__IMG_0654.JPG	PAG_073	2019-02-09 04:56:03	5	Night	empty	1
PAG_073	PAG_073__20190209_062224__IMG_0655.JPG	PAG_073	2019-02-09 06:22:24	0	Night	empty	1
PAG_073	PAG_073__20190209_062224__IMG_0656.JPG	PAG_073	2019-02-09 06:22:24	1	Night	empty	1
PAG_073	PAG_073__20190209_062225__IMG_0657.JPG	PAG_073	2019-02-09 06:22:25	2	Night	empty	1
PAG_073	PAG_073__20190209_062225__IMG_0659.JPG	PAG_073	2019-02-09 06:22:25	4	Night	empty	1
PAG_073	PAG_073__20190209_062225__IMG_0660.JPG	PAG_073	2019-02-09 06:22:25	5	Night	empty	1
PAG_073	PAG_073__20190209_065328__IMG_0661.JPG	PAG_073	2019-02-09 06:53:28	0	Night	rabbit	1
PAG_073	PAG_073__20190209_065328__IMG_0662.JPG	PAG_073	2019-02-09 06:53:28	1	Night	rabbit	1
PAG_073	PAG_073__20190209_065328__IMG_0663.JPG	PAG_073	2019-02-09 06:53:28	2	Night	rabbit	1
PAG_073	PAG_073__20190209_065328__IMG_0664.JPG	PAG_073	2019-02-09 06:53:28	3	Night	rabbit	1
PAG_073	PAG_073__20190209_065329__IMG_0665.JPG	PAG_073	2019-02-09 06:53:29	4	Night	rabbit	1
PAG_073	PAG_073__20190209_065329__IMG_0666.JPG	PAG_073	2019-02-09 06:53:29	5	Night	rabbit	1
PAG_073	PAG_073__20190209_091709__IMG_0667.JPG	PAG_073	2019-02-09 09:17:09	0	Day	rabbit	1
PAG_073	PAG_073__20190209_091709__IMG_0668.JPG	PAG_073	2019-02-09 09:17:09	1	Day	rabbit	1
PAG_073	PAG_073__20190209_091710__IMG_0669.JPG	PAG_073	2019-02-09 09:17:10	2	Day	rabbit	1
PAG_073	PAG_073__20190209_091710__IMG_0670.JPG	PAG_073	2019-02-09 09:17:10	3	Day	rabbit	1
PAG_073	PAG_073__20190209_091710__IMG_0671.JPG	PAG_073	2019-02-09 09:17:10	4	Day	rabbit	1
PAG_073	PAG_073__20190209_091710__IMG_0672.JPG	PAG_073	2019-02-09 09:17:10	5	Day	rabbit	1
PAG_073	PAG_073__20190209_093600__IMG_0673.JPG	PAG_073	2019-02-09 09:36:00	0	Day	empty	1
PAG_073	PAG_073__20190209_093600__IMG_0674.JPG	PAG_073	2019-02-09 09:36:00	1	Day	empty	1
PAG_073	PAG_073__20190209_093600__IMG_0675.JPG	PAG_073	2019-02-09 09:36:00	2	Day	empty	1
PAG_073	PAG_073__20190209_093601__IMG_0676.JPG	PAG_073	2019-02-09 09:36:01	3	Day	empty	1
PAG_073	PAG_073__20190209_093601__IMG_0677.JPG	PAG_073	2019-02-09 09:36:01	4	Day	empty	1
PAG_073	PAG_073__20190209_093601__IMG_0678.JPG	PAG_073	2019-02-09 09:36:01	5	Day	empty	1
PAG_073	PAG_073__20190209_133551__IMG_0679.JPG	PAG_073	2019-02-09 13:35:51	0	Day	empty	1
PAG_073	PAG_073__20190209_140415__IMG_0686.JPG	PAG_073	2019-02-09 14:04:15	1	Day	empty	1
PAG_073	PAG_073__20190209_140415__IMG_0687.JPG	PAG_073	2019-02-09 14:04:15	2	Day	empty	1
PAG_073	PAG_073__20190209_140415__IMG_0688.JPG	PAG_073	2019-02-09 14:04:15	3	Day	empty	1
PAG_073	PAG_073__20190209_150754__IMG_0691.JPG	PAG_073	2019-02-09 15:07:54	0	Day	empty	1
PAG_073	PAG_073__20190209_150754__IMG_0692.JPG	PAG_073	2019-02-09 15:07:54	1	Day	empty	1
PAG_073	PAG_073__20190209_150755__IMG_0693.JPG	PAG_073	2019-02-09 15:07:55	2	Day	empty	1
PAG_073	PAG_073__20190209_150755__IMG_0694.JPG	PAG_073	2019-02-09 15:07:55	3	Day	empty	1
PAG_073	PAG_073__20190209_150755__IMG_0695.JPG	PAG_073	2019-02-09 15:07:55	4	Day	empty	1
PAG_073	PAG_073__20190209_150755__IMG_0696.JPG	PAG_073	2019-02-09 15:07:55	5	Day	empty	1
PAG_073	PAG_073__20190209_152104__IMG_0699.JPG	PAG_073	2019-02-09 15:21:04	2	Day	empty	1
PAG_073	PAG_073__20190209_152105__IMG_0701.JPG	PAG_073	2019-02-09 15:21:05	4	Day	empty	1
PAG_073	PAG_073__20190209_153016__IMG_0703.JPG	PAG_073	2019-02-09 15:30:16	0	Day	empty	1
PAG_073	PAG_073__20190209_153016__IMG_0706.JPG	PAG_073	2019-02-09 15:30:16	3	Day	empty	1
PAG_073	PAG_073__20190209_153017__IMG_0707.JPG	PAG_073	2019-02-09 15:30:17	4	Day	empty	1
PAG_073	PAG_073__20190209_154001__IMG_0711.JPG	PAG_073	2019-02-09 15:40:01	2	Day	empty	1
PAG_073	PAG_073__20190209_154002__IMG_0714.JPG	PAG_073	2019-02-09 15:40:02	5	Day	empty	1
PAG_073	PAG_073__20190209_155019__IMG_0719.JPG	PAG_073	2019-02-09 15:50:19	4	Day	empty	1
PAG_073	PAG_073__20190209_160252__IMG_0724.JPG	PAG_073	2019-02-09 16:02:52	3	Day	empty	1
PAG_073	PAG_073__20190209_160252__IMG_0726.JPG	PAG_073	2019-02-09 16:02:52	5	Day	empty	1
PAG_073	PAG_073__20190209_162045__IMG_0727.JPG	PAG_073	2019-02-09 16:20:45	0	Day	empty	1
PAG_073	PAG_073__20190209_162045__IMG_0728.JPG	PAG_073	2019-02-09 16:20:45	1	Day	empty	1
PAG_073	PAG_073__20190209_162045__IMG_0729.JPG	PAG_073	2019-02-09 16:20:45	2	Day	empty	1
PAG_073	PAG_073__20190209_162045__IMG_0730.JPG	PAG_073	2019-02-09 16:20:45	3	Day	empty	1
PAG_073	PAG_073__20190209_162046__IMG_0731.JPG	PAG_073	2019-02-09 16:20:46	4	Day	empty	1
PAG_073	PAG_073__20190209_162046__IMG_0732.JPG	PAG_073	2019-02-09 16:20:46	5	Day	empty	1
PAG_073	PAG_073__20190209_223051__IMG_0739.JPG	PAG_073	2019-02-09 22:30:51	0	Night	empty	1
PAG_073	PAG_073__20190209_223051__IMG_0741.JPG	PAG_073	2019-02-09 22:30:51	2	Night	empty	1
PAG_073	PAG_073__20190209_223052__IMG_0744.JPG	PAG_073	2019-02-09 22:30:52	5	Night	empty	1
PAG_073	PAG_073__20190209_231600__IMG_0745.JPG	PAG_073	2019-02-09 23:16:00	0	Night	empty	1
PAG_073	PAG_073__20190209_231601__IMG_0750.JPG	PAG_073	2019-02-09 23:16:01	5	Night	empty	1
PAG_073	PAG_073__20190210_035158__IMG_0751.JPG	PAG_073	2019-02-10 03:51:58	0	Night	shearwater	1
PAG_073	PAG_073__20190210_035159__IMG_0752.JPG	PAG_073	2019-02-10 03:51:59	1	Night	shearwater	1
PAG_073	PAG_073__20190210_035159__IMG_0753.JPG	PAG_073	2019-02-10 03:51:59	2	Night	shearwater	1
PAG_073	PAG_073__20190210_035159__IMG_0754.JPG	PAG_073	2019-02-10 03:51:59	3	Night	shearwater	1
PAG_073	PAG_073__20190210_035159__IMG_0755.JPG	PAG_073	2019-02-10 03:51:59	4	Night	shearwater	1
PAG_073	PAG_073__20190210_035200__IMG_0756.JPG	PAG_073	2019-02-10 03:52:00	5	Night	shearwater	1
PAG_073	PAG_073__20190210_052532__IMG_0758.JPG	PAG_073	2019-02-10 05:25:32	1	Night	empty	1
PAG_073	PAG_073__20190210_052533__IMG_0759.JPG	PAG_073	2019-02-10 05:25:33	2	Night	empty	1
PAG_073	PAG_073__20190210_052533__IMG_0760.JPG	PAG_073	2019-02-10 05:25:33	3	Night	empty	1
PAG_073	PAG_073__20190210_052533__IMG_0761.JPG	PAG_073	2019-02-10 05:25:33	4	Night	empty	1
PAG_073	PAG_073__20190210_052533__IMG_0762.JPG	PAG_073	2019-02-10 05:25:33	5	Night	empty	1
PAG_073	PAG_073__20190210_054508__IMG_0763.JPG	PAG_073	2019-02-10 05:45:08	0	Night	shearwater	1
PAG_073	PAG_073__20190210_055100__IMG_0771.JPG	PAG_073	2019-02-10 05:51:00	2	Night	empty	1
PAG_073	PAG_073__20190210_063739__IMG_0775.JPG	PAG_073	2019-02-10 06:37:39	0	Night	empty	1
PAG_073	PAG_073__20190210_063739__IMG_0776.JPG	PAG_073	2019-02-10 06:37:39	1	Night	empty	1
PAG_073	PAG_073__20190210_063739__IMG_0777.JPG	PAG_073	2019-02-10 06:37:39	2	Night	empty	1
PAG_073	PAG_073__20190210_063740__IMG_0778.JPG	PAG_073	2019-02-10 06:37:40	3	Night	empty	1
PAG_073	PAG_073__20190210_063740__IMG_0779.JPG	PAG_073	2019-02-10 06:37:40	4	Night	empty	1
PAG_073	PAG_073__20190210_084044__IMG_0781.JPG	PAG_073	2019-02-10 08:40:44	0	Day	rabbit	1
PAG_073	PAG_073__20190210_084044__IMG_0782.JPG	PAG_073	2019-02-10 08:40:44	1	Day	rabbit	1
PAG_073	PAG_073__20190210_084045__IMG_0783.JPG	PAG_073	2019-02-10 08:40:45	2	Day	rabbit	1
PAG_073	PAG_073__20190210_084045__IMG_0784.JPG	PAG_073	2019-02-10 08:40:45	3	Day	rabbit	1
PAG_073	PAG_073__20190210_084045__IMG_0785.JPG	PAG_073	2019-02-10 08:40:45	4	Day	rabbit	1
PAG_073	PAG_073__20190210_084045__IMG_0786.JPG	PAG_073	2019-02-10 08:40:45	5	Day	rabbit	1
PAG_073	PAG_073__20190210_132509__IMG_0787.JPG	PAG_073	2019-02-10 13:25:09	0	Day	empty	1
PAG_073	PAG_073__20190210_132509__IMG_0788.JPG	PAG_073	2019-02-10 13:25:09	1	Day	empty	1
PAG_073	PAG_073__20190210_132510__IMG_0789.JPG	PAG_073	2019-02-10 13:25:10	2	Day	empty	1
PAG_073	PAG_073__20190210_132510__IMG_0790.JPG	PAG_073	2019-02-10 13:25:10	3	Day	empty	1
PAG_073	PAG_073__20190210_132510__IMG_0791.JPG	PAG_073	2019-02-10 13:25:10	4	Day	empty	1
PAG_073	PAG_073__20190210_132511__IMG_0792.JPG	PAG_073	2019-02-10 13:25:11	5	Day	empty	1
PAG_073	PAG_073__20190210_133051__IMG_0793.JPG	PAG_073	2019-02-10 13:30:51	0	Day	empty	1
PAG_073	PAG_073__20190210_133052__IMG_0794.JPG	PAG_073	2019-02-10 13:30:52	1	Day	empty	1
PAG_073	PAG_073__20190210_133052__IMG_0795.JPG	PAG_073	2019-02-10 13:30:52	2	Day	empty	1
PAG_073	PAG_073__20190210_133052__IMG_0796.JPG	PAG_073	2019-02-10 13:30:52	3	Day	empty	1
PAG_073	PAG_073__20190210_133052__IMG_0797.JPG	PAG_073	2019-02-10 13:30:52	4	Day	empty	1
PAG_073	PAG_073__20190210_133053__IMG_0798.JPG	PAG_073	2019-02-10 13:30:53	5	Day	empty	1
PAG_073	PAG_073__20190210_133832__IMG_0799.JPG	PAG_073	2019-02-10 13:38:32	0	Day	empty	1
PAG_073	PAG_073__20190210_133832__IMG_0800.JPG	PAG_073	2019-02-10 13:38:32	1	Day	empty	1
PAG_073	PAG_073__20190210_133832__IMG_0801.JPG	PAG_073	2019-02-10 13:38:32	2	Day	empty	1
PAG_073	PAG_073__20190210_133833__IMG_0802.JPG	PAG_073	2019-02-10 13:38:33	3	Day	empty	1
PAG_073	PAG_073__20190210_133833__IMG_0803.JPG	PAG_073	2019-02-10 13:38:33	4	Day	empty	1
PAG_073	PAG_073__20190210_133833__IMG_0804.JPG	PAG_073	2019-02-10 13:38:33	5	Day	empty	1
PAG_073	PAG_073__20190210_134414__IMG_0805.JPG	PAG_073	2019-02-10 13:44:14	0	Day	empty	1
PAG_073	PAG_073__20190210_134414__IMG_0806.JPG	PAG_073	2019-02-10 13:44:14	1	Day	empty	1
PAG_073	PAG_073__20190210_134415__IMG_0807.JPG	PAG_073	2019-02-10 13:44:15	2	Day	empty	1
PAG_073	PAG_073__20190210_134415__IMG_0808.JPG	PAG_073	2019-02-10 13:44:15	3	Day	empty	1
PAG_073	PAG_073__20190210_134415__IMG_0809.JPG	PAG_073	2019-02-10 13:44:15	4	Day	empty	1
PAG_073	PAG_073__20190210_135845__IMG_0811.JPG	PAG_073	2019-02-10 13:58:45	0	Day	empty	1
PAG_073	PAG_073__20190210_135846__IMG_0812.JPG	PAG_073	2019-02-10 13:58:46	1	Day	empty	1
PAG_073	PAG_073__20190210_135846__IMG_0813.JPG	PAG_073	2019-02-10 13:58:46	2	Day	empty	1
PAG_073	PAG_073__20190210_135846__IMG_0814.JPG	PAG_073	2019-02-10 13:58:46	3	Day	empty	1
PAG_073	PAG_073__20190210_135846__IMG_0815.JPG	PAG_073	2019-02-10 13:58:46	4	Day	empty	1
PAG_073	PAG_073__20190210_135847__IMG_0816.JPG	PAG_073	2019-02-10 13:58:47	5	Day	empty	1
PAG_073	PAG_073__20190210_142257__IMG_0818.JPG	PAG_073	2019-02-10 14:22:57	1	Day	empty	1
PAG_073	PAG_073__20190210_142257__IMG_0819.JPG	PAG_073	2019-02-10 14:22:57	2	Day	empty	1
PAG_073	PAG_073__20190210_142257__IMG_0820.JPG	PAG_073	2019-02-10 14:22:57	3	Day	empty	1
PAG_073	PAG_073__20190210_142258__IMG_0821.JPG	PAG_073	2019-02-10 14:22:58	4	Day	empty	1
PAG_073	PAG_073__20190210_142258__IMG_0822.JPG	PAG_073	2019-02-10 14:22:58	5	Day	empty	1
PAG_073	PAG_073__20190210_142834__IMG_0823.JPG	PAG_073	2019-02-10 14:28:34	0	Day	empty	1
PAG_073	PAG_073__20190210_142834__IMG_0824.JPG	PAG_073	2019-02-10 14:28:34	1	Day	empty	1
PAG_073	PAG_073__20190210_142835__IMG_0825.JPG	PAG_073	2019-02-10 14:28:35	2	Day	empty	1
PAG_073	PAG_073__20190210_142835__IMG_0826.JPG	PAG_073	2019-02-10 14:28:35	3	Day	empty	1
PAG_073	PAG_073__20190210_142835__IMG_0827.JPG	PAG_073	2019-02-10 14:28:35	4	Day	empty	1
PAG_073	PAG_073__20190210_142836__IMG_0828.JPG	PAG_073	2019-02-10 14:28:36	5	Day	empty	1
PAG_073	PAG_073__20190210_143718__IMG_0829.JPG	PAG_073	2019-02-10 14:37:18	0	Day	empty	1
PAG_073	PAG_073__20190210_143719__IMG_0830.JPG	PAG_073	2019-02-10 14:37:19	1	Day	empty	1
PAG_073	PAG_073__20190210_143719__IMG_0831.JPG	PAG_073	2019-02-10 14:37:19	2	Day	empty	1
PAG_073	PAG_073__20190210_143719__IMG_0832.JPG	PAG_073	2019-02-10 14:37:19	3	Day	empty	1
PAG_073	PAG_073__20190210_143719__IMG_0833.JPG	PAG_073	2019-02-10 14:37:19	4	Day	empty	1
PAG_073	PAG_073__20190210_143720__IMG_0834.JPG	PAG_073	2019-02-10 14:37:20	5	Day	empty	1
PAG_073	PAG_073__20190210_144547__IMG_0835.JPG	PAG_073	2019-02-10 14:45:47	0	Day	empty	1
PAG_073	PAG_073__20190210_144548__IMG_0836.JPG	PAG_073	2019-02-10 14:45:48	1	Day	empty	1
PAG_073	PAG_073__20190210_144548__IMG_0837.JPG	PAG_073	2019-02-10 14:45:48	2	Day	empty	1
PAG_073	PAG_073__20190210_144548__IMG_0839.JPG	PAG_073	2019-02-10 14:45:48	4	Day	empty	1
PAG_073	PAG_073__20190210_144549__IMG_0840.JPG	PAG_073	2019-02-10 14:45:49	5	Day	empty	1
PAG_073	PAG_073__20190210_145657__IMG_0841.JPG	PAG_073	2019-02-10 14:56:57	0	Day	empty	1
PAG_073	PAG_073__20190210_145657__IMG_0843.JPG	PAG_073	2019-02-10 14:56:57	2	Day	empty	1
PAG_073	PAG_073__20190210_145658__IMG_0844.JPG	PAG_073	2019-02-10 14:56:58	3	Day	empty	1
PAG_073	PAG_073__20190210_145658__IMG_0845.JPG	PAG_073	2019-02-10 14:56:58	4	Day	empty	1
PAG_073	PAG_073__20190210_145658__IMG_0846.JPG	PAG_073	2019-02-10 14:56:58	5	Day	empty	1
PAG_073	PAG_073__20190210_151128__IMG_0847.JPG	PAG_073	2019-02-10 15:11:28	0	Day	empty	1
PAG_073	PAG_073__20190210_151129__IMG_0848.JPG	PAG_073	2019-02-10 15:11:29	1	Day	empty	1
PAG_073	PAG_073__20190210_151129__IMG_0849.JPG	PAG_073	2019-02-10 15:11:29	2	Day	empty	1
PAG_073	PAG_073__20190210_151129__IMG_0850.JPG	PAG_073	2019-02-10 15:11:29	3	Day	empty	1
PAG_073	PAG_073__20190210_151129__IMG_0851.JPG	PAG_073	2019-02-10 15:11:29	4	Day	empty	1
PAG_073	PAG_073__20190210_151130__IMG_0852.JPG	PAG_073	2019-02-10 15:11:30	5	Day	empty	1
PAG_073	PAG_073__20190210_204953__IMG_0853.JPG	PAG_073	2019-02-10 20:49:53	0	Day	rabbit	1
PAG_073	PAG_073__20190210_204953__IMG_0854.JPG	PAG_073	2019-02-10 20:49:53	1	Day	rabbit	1
PAG_073	PAG_073__20190210_204953__IMG_0855.JPG	PAG_073	2019-02-10 20:49:53	2	Day	empty	1
PAG_073	PAG_073__20190210_204954__IMG_0858.JPG	PAG_073	2019-02-10 20:49:54	5	Day	empty	1
PAG_073	PAG_073__20190210_235154__IMG_0859.JPG	PAG_073	2019-02-10 23:51:54	0	Night	rat	1
PAG_073	PAG_073__20190210_235154__IMG_0860.JPG	PAG_073	2019-02-10 23:51:54	1	Night	rat	1
PAG_073	PAG_073__20190210_235154__IMG_0861.JPG	PAG_073	2019-02-10 23:51:54	2	Night	rat	1
PAG_073	PAG_073__20190210_235154__IMG_0862.JPG	PAG_073	2019-02-10 23:51:54	3	Night	empty	1
PAG_073	PAG_073__20190211_050150__IMG_0865.JPG	PAG_073	2019-02-11 05:01:50	0	Night	shearwater	1
PAG_073	PAG_073__20190211_050150__IMG_0866.JPG	PAG_073	2019-02-11 05:01:50	1	Night	shearwater	1
PAG_073	PAG_073__20190211_050151__IMG_0867.JPG	PAG_073	2019-02-11 05:01:51	2	Night	empty	1
PAG_073	PAG_073__20190211_050151__IMG_0868.JPG	PAG_073	2019-02-11 05:01:51	3	Night	empty	1
PAG_073	PAG_073__20190211_050151__IMG_0869.JPG	PAG_073	2019-02-11 05:01:51	4	Night	empty	1
PAG_073	PAG_073__20190211_050151__IMG_0870.JPG	PAG_073	2019-02-11 05:01:51	5	Night	empty	1
PAG_073	PAG_073__20190211_054425__IMG_0871.JPG	PAG_073	2019-02-11 05:44:25	0	Night	shearwater	1
PAG_073	PAG_073__20190211_054425__IMG_0872.JPG	PAG_073	2019-02-11 05:44:25	1	Night	shearwater	1
PAG_073	PAG_073__20190211_054425__IMG_0873.JPG	PAG_073	2019-02-11 05:44:25	2	Night	shearwater	1
PAG_073	PAG_073__20190211_054425__IMG_0874.JPG	PAG_073	2019-02-11 05:44:25	3	Night	shearwater	1
PAG_073	PAG_073__20190211_054425__IMG_0875.JPG	PAG_073	2019-02-11 05:44:25	4	Night	shearwater	1
PAG_073	PAG_073__20190211_054426__IMG_0876.JPG	PAG_073	2019-02-11 05:44:26	5	Night	shearwater	1
PAG_073	PAG_073__20190211_060737__IMG_0877.JPG	PAG_073	2019-02-11 06:07:37	0	Night	shearwater	1
PAG_073	PAG_073__20190211_060737__IMG_0878.JPG	PAG_073	2019-02-11 06:07:37	1	Night	shearwater	1
PAG_073	PAG_073__20190211_060737__IMG_0879.JPG	PAG_073	2019-02-11 06:07:37	2	Night	shearwater	1
PAG_073	PAG_073__20190211_060737__IMG_0880.JPG	PAG_073	2019-02-11 06:07:37	3	Night	shearwater	1
PAG_073	PAG_073__20190211_060737__IMG_0881.JPG	PAG_073	2019-02-11 06:07:37	4	Night	shearwater	1
PAG_073	PAG_073__20190211_060738__IMG_0882.JPG	PAG_073	2019-02-11 06:07:38	5	Night	shearwater	1
PAG_073	PAG_073__20190211_112950__IMG_0883.JPG	PAG_073	2019-02-11 11:29:50	0	Day	empty	1
PAG_073	PAG_073__20190211_112951__IMG_0884.JPG	PAG_073	2019-02-11 11:29:51	1	Day	empty	1
PAG_073	PAG_073__20190211_112951__IMG_0885.JPG	PAG_073	2019-02-11 11:29:51	2	Day	empty	1
PAG_073	PAG_073__20190211_112952__IMG_0887.JPG	PAG_073	2019-02-11 11:29:52	4	Day	empty	1
PAG_073	PAG_073__20190211_113841__IMG_0889.JPG	PAG_073	2019-02-11 11:38:41	0	Day	empty	1
PAG_073	PAG_073__20190211_113841__IMG_0890.JPG	PAG_073	2019-02-11 11:38:41	1	Day	empty	1
PAG_073	PAG_073__20190211_113841__IMG_0891.JPG	PAG_073	2019-02-11 11:38:41	2	Day	empty	1
PAG_073	PAG_073__20190211_113841__IMG_0892.JPG	PAG_073	2019-02-11 11:38:41	3	Day	empty	1
PAG_073	PAG_073__20190211_113842__IMG_0893.JPG	PAG_073	2019-02-11 11:38:42	4	Day	empty	1
PAG_073	PAG_073__20190211_113842__IMG_0894.JPG	PAG_073	2019-02-11 11:38:42	5	Day	empty	1
PAG_073	PAG_073__20190211_121643__IMG_0895.JPG	PAG_073	2019-02-11 12:16:43	0	Day	empty	1
PAG_073	PAG_073__20190211_121644__IMG_0896.JPG	PAG_073	2019-02-11 12:16:44	1	Day	empty	1
PAG_073	PAG_073__20190211_121644__IMG_0897.JPG	PAG_073	2019-02-11 12:16:44	2	Day	empty	1
PAG_073	PAG_073__20190211_121644__IMG_0898.JPG	PAG_073	2019-02-11 12:16:44	3	Day	empty	1
PAG_073	PAG_073__20190211_121645__IMG_0899.JPG	PAG_073	2019-02-11 12:16:45	4	Day	empty	1
PAG_073	PAG_073__20190211_121645__IMG_0900.JPG	PAG_073	2019-02-11 12:16:45	5	Day	empty	1
PAG_073	PAG_073__20190211_122251__IMG_0901.JPG	PAG_073	2019-02-11 12:22:51	0	Day	empty	1
PAG_073	PAG_073__20190211_122251__IMG_0902.JPG	PAG_073	2019-02-11 12:22:51	1	Day	empty	1
PAG_073	PAG_073__20190211_122251__IMG_0903.JPG	PAG_073	2019-02-11 12:22:51	2	Day	empty	1
PAG_073	PAG_073__20190211_122252__IMG_0904.JPG	PAG_073	2019-02-11 12:22:52	3	Day	empty	1
PAG_073	PAG_073__20190211_122252__IMG_0905.JPG	PAG_073	2019-02-11 12:22:52	4	Day	empty	1
PAG_073	PAG_073__20190211_122252__IMG_0906.JPG	PAG_073	2019-02-11 12:22:52	5	Day	empty	1
PAG_073	PAG_073__20190211_123401__IMG_0907.JPG	PAG_073	2019-02-11 12:34:01	0	Day	empty	1
PAG_073	PAG_073__20190211_123401__IMG_0908.JPG	PAG_073	2019-02-11 12:34:01	1	Day	empty	1
PAG_073	PAG_073__20190211_123402__IMG_0911.JPG	PAG_073	2019-02-11 12:34:02	4	Day	empty	1
PAG_073	PAG_073__20190211_123402__IMG_0912.JPG	PAG_073	2019-02-11 12:34:02	5	Day	empty	1
PAG_073	PAG_073__20190211_123926__IMG_0913.JPG	PAG_073	2019-02-11 12:39:26	0	Day	empty	1
PAG_073	PAG_073__20190211_123927__IMG_0916.JPG	PAG_073	2019-02-11 12:39:27	3	Day	empty	1
PAG_073	PAG_073__20190211_125318__IMG_0919.JPG	PAG_073	2019-02-11 12:53:18	0	Day	empty	1
PAG_073	PAG_073__20190211_125318__IMG_0920.JPG	PAG_073	2019-02-11 12:53:18	1	Day	empty	1
PAG_073	PAG_073__20190211_125318__IMG_0921.JPG	PAG_073	2019-02-11 12:53:18	2	Day	empty	1
PAG_073	PAG_073__20190211_125319__IMG_0922.JPG	PAG_073	2019-02-11 12:53:19	3	Day	empty	1
PAG_073	PAG_073__20190211_130051__IMG_0925.JPG	PAG_073	2019-02-11 13:00:51	0	Day	empty	1
PAG_073	PAG_073__20190211_130051__IMG_0926.JPG	PAG_073	2019-02-11 13:00:51	1	Day	empty	1
PAG_073	PAG_073__20190211_130051__IMG_0927.JPG	PAG_073	2019-02-11 13:00:51	2	Day	empty	1
PAG_073	PAG_073__20190211_130052__IMG_0928.JPG	PAG_073	2019-02-11 13:00:52	3	Day	empty	1
PAG_073	PAG_073__20190211_130605__IMG_0931.JPG	PAG_073	2019-02-11 13:06:05	0	Day	empty	1
PAG_073	PAG_073__20190211_130605__IMG_0932.JPG	PAG_073	2019-02-11 13:06:05	1	Day	empty	1
PAG_073	PAG_073__20190211_130606__IMG_0933.JPG	PAG_073	2019-02-11 13:06:06	2	Day	empty	1
PAG_073	PAG_073__20190211_130606__IMG_0934.JPG	PAG_073	2019-02-11 13:06:06	3	Day	empty	1
PAG_073	PAG_073__20190211_130606__IMG_0935.JPG	PAG_073	2019-02-11 13:06:06	4	Day	empty	1
PAG_073	PAG_073__20190211_130607__IMG_0936.JPG	PAG_073	2019-02-11 13:06:07	5	Day	empty	1
PAG_073	PAG_073__20190211_131452__IMG_0937.JPG	PAG_073	2019-02-11 13:14:52	0	Day	empty	1
PAG_073	PAG_073__20190211_131453__IMG_0938.JPG	PAG_073	2019-02-11 13:14:53	1	Day	empty	1
PAG_073	PAG_073__20190211_131453__IMG_0939.JPG	PAG_073	2019-02-11 13:14:53	2	Day	empty	1
PAG_073	PAG_073__20190211_131453__IMG_0940.JPG	PAG_073	2019-02-11 13:14:53	3	Day	empty	1
PAG_073	PAG_073__20190211_131453__IMG_0941.JPG	PAG_073	2019-02-11 13:14:53	4	Day	empty	1
PAG_073	PAG_073__20190211_132149__IMG_0943.JPG	PAG_073	2019-02-11 13:21:49	0	Day	empty	1
PAG_073	PAG_073__20190211_132149__IMG_0944.JPG	PAG_073	2019-02-11 13:21:49	1	Day	empty	1
PAG_073	PAG_073__20190211_132150__IMG_0947.JPG	PAG_073	2019-02-11 13:21:50	4	Day	empty	1
PAG_073	PAG_073__20190211_133044__IMG_0949.JPG	PAG_073	2019-02-11 13:30:44	0	Day	empty	1
PAG_073	PAG_073__20190211_133044__IMG_0950.JPG	PAG_073	2019-02-11 13:30:44	1	Day	empty	1
PAG_073	PAG_073__20190211_133044__IMG_0951.JPG	PAG_073	2019-02-11 13:30:44	2	Day	empty	1
PAG_073	PAG_073__20190211_133045__IMG_0952.JPG	PAG_073	2019-02-11 13:30:45	3	Day	empty	1
PAG_073	PAG_073__20190211_133045__IMG_0953.JPG	PAG_073	2019-02-11 13:30:45	4	Day	empty	1
PAG_073	PAG_073__20190211_133045__IMG_0954.JPG	PAG_073	2019-02-11 13:30:45	5	Day	empty	1
PAG_073	PAG_073__20190211_133745__IMG_0955.JPG	PAG_073	2019-02-11 13:37:45	0	Day	empty	1
PAG_073	PAG_073__20190211_133746__IMG_0956.JPG	PAG_073	2019-02-11 13:37:46	1	Day	empty	1
PAG_073	PAG_073__20190211_133746__IMG_0959.JPG	PAG_073	2019-02-11 13:37:46	4	Day	empty	1
PAG_073	PAG_073__20190211_134303__IMG_0961.JPG	PAG_073	2019-02-11 13:43:03	0	Day	empty	1
PAG_073	PAG_073__20190211_134303__IMG_0963.JPG	PAG_073	2019-02-11 13:43:03	2	Day	empty	1
PAG_073	PAG_073__20190211_134304__IMG_0964.JPG	PAG_073	2019-02-11 13:43:04	3	Day	empty	1
PAG_073	PAG_073__20190211_134304__IMG_0965.JPG	PAG_073	2019-02-11 13:43:04	4	Day	empty	1
PAG_073	PAG_073__20190211_135058__IMG_0969.JPG	PAG_073	2019-02-11 13:50:58	2	Day	empty	1
PAG_073	PAG_073__20190211_135058__IMG_0971.JPG	PAG_073	2019-02-11 13:50:58	4	Day	empty	1
PAG_073	PAG_073__20190211_140409__IMG_0973.JPG	PAG_073	2019-02-11 14:04:09	0	Day	empty	1
PAG_073	PAG_073__20190211_140410__IMG_0974.JPG	PAG_073	2019-02-11 14:04:10	1	Day	empty	1
PAG_073	PAG_073__20190211_140410__IMG_0975.JPG	PAG_073	2019-02-11 14:04:10	2	Day	empty	1
PAG_073	PAG_073__20190211_140410__IMG_0976.JPG	PAG_073	2019-02-11 14:04:10	3	Day	empty	1
PAG_073	PAG_073__20190211_140410__IMG_0977.JPG	PAG_073	2019-02-11 14:04:10	4	Day	empty	1
PAG_073	PAG_073__20190211_140411__IMG_0978.JPG	PAG_073	2019-02-11 14:04:11	5	Day	empty	1
PAG_073	PAG_073__20190211_143318__IMG_0979.JPG	PAG_073	2019-02-11 14:33:18	0	Day	empty	1
PAG_073	PAG_073__20190211_143318__IMG_0980.JPG	PAG_073	2019-02-11 14:33:18	1	Day	empty	1
PAG_073	PAG_073__20190211_143318__IMG_0981.JPG	PAG_073	2019-02-11 14:33:18	2	Day	empty	1
PAG_073	PAG_073__20190211_143319__IMG_0982.JPG	PAG_073	2019-02-11 14:33:19	3	Day	empty	1
PAG_073	PAG_073__20190211_143319__IMG_0984.JPG	PAG_073	2019-02-11 14:33:19	5	Day	empty	1
PAG_073	PAG_073__20190211_144018__IMG_0985.JPG	PAG_073	2019-02-11 14:40:18	0	Day	empty	1
PAG_073	PAG_073__20190211_144019__IMG_0988.JPG	PAG_073	2019-02-11 14:40:19	3	Day	empty	1
PAG_073	PAG_073__20190211_144019__IMG_0989.JPG	PAG_073	2019-02-11 14:40:19	4	Day	empty	1
PAG_073	PAG_073__20190211_144019__IMG_0990.JPG	PAG_073	2019-02-11 14:40:19	5	Day	empty	1
PAG_073	PAG_073__20190211_144618__IMG_0994.JPG	PAG_073	2019-02-11 14:46:18	3	Day	empty	1
PAG_073	PAG_073__20190211_144619__IMG_0995.JPG	PAG_073	2019-02-11 14:46:19	4	Day	empty	1
PAG_073	PAG_073__20190211_144619__IMG_0996.JPG	PAG_073	2019-02-11 14:46:19	5	Day	empty	1
PAG_073	PAG_073__20190211_145406__IMG_0997.JPG	PAG_073	2019-02-11 14:54:06	0	Day	empty	1
PAG_073	PAG_073__20190211_145406__IMG_0999.JPG	PAG_073	2019-02-11 14:54:06	2	Day	empty	1
PAG_073	PAG_073__20190211_145407__IMG_1000.JPG	PAG_073	2019-02-11 14:54:07	3	Day	empty	1
PAG_073	PAG_073__20190211_150154__IMG_1003.JPG	PAG_073	2019-02-11 15:01:54	0	Day	empty	1
PAG_073	PAG_073__20190211_150155__IMG_1004.JPG	PAG_073	2019-02-11 15:01:55	1	Day	empty	1
PAG_073	PAG_073__20190211_150155__IMG_1006.JPG	PAG_073	2019-02-11 15:01:55	3	Day	empty	1
PAG_073	PAG_073__20190211_150714__IMG_1010.JPG	PAG_073	2019-02-11 15:07:14	1	Day	empty	1
PAG_073	PAG_073__20190211_150714__IMG_1011.JPG	PAG_073	2019-02-11 15:07:14	2	Day	empty	1
PAG_073	PAG_073__20190211_151906__IMG_1018.JPG	PAG_073	2019-02-11 15:19:06	3	Day	empty	1
PAG_073	PAG_073__20190211_151907__IMG_1019.JPG	PAG_073	2019-02-11 15:19:07	4	Day	empty	1
PAG_073	PAG_073__20190211_152615__IMG_1021.JPG	PAG_073	2019-02-11 15:26:15	0	Day	empty	1
PAG_073	PAG_073__20190211_152616__IMG_1023.JPG	PAG_073	2019-02-11 15:26:16	2	Day	empty	1
PAG_073	PAG_073__20190211_152616__IMG_1024.JPG	PAG_073	2019-02-11 15:26:16	3	Day	empty	1
PAG_073	PAG_073__20190211_153140__IMG_1029.JPG	PAG_073	2019-02-11 15:31:40	2	Day	empty	1
PAG_073	PAG_073__20190211_153140__IMG_1031.JPG	PAG_073	2019-02-11 15:31:40	4	Day	empty	1
PAG_073	PAG_073__20190211_153756__IMG_1035.JPG	PAG_073	2019-02-11 15:37:56	2	Day	empty	1
PAG_073	PAG_073__20190211_154314__IMG_1040.JPG	PAG_073	2019-02-11 15:43:14	1	Day	empty	1
PAG_073	PAG_073__20190211_154315__IMG_1044.JPG	PAG_073	2019-02-11 15:43:15	5	Day	empty	1
PAG_073	PAG_073__20190211_155206__IMG_1045.JPG	PAG_073	2019-02-11 15:52:06	0	Day	empty	1
PAG_073	PAG_073__20190211_155206__IMG_1046.JPG	PAG_073	2019-02-11 15:52:06	1	Day	empty	1
PAG_073	PAG_073__20190211_155206__IMG_1048.JPG	PAG_073	2019-02-11 15:52:06	3	Day	empty	1
PAG_073	PAG_073__20190211_155207__IMG_1049.JPG	PAG_073	2019-02-11 15:52:07	4	Day	empty	1
PAG_073	PAG_073__20190211_155207__IMG_1050.JPG	PAG_073	2019-02-11 15:52:07	5	Day	empty	1
PAG_073	PAG_073__20190211_161944__IMG_1052.JPG	PAG_073	2019-02-11 16:19:44	1	Day	empty	1
PAG_073	PAG_073__20190211_161944__IMG_1054.JPG	PAG_073	2019-02-11 16:19:44	3	Day	empty	1
PAG_073	PAG_073__20190211_161945__IMG_1056.JPG	PAG_073	2019-02-11 16:19:45	5	Day	empty	1
PAG_073	PAG_073__20190211_162728__IMG_1057.JPG	PAG_073	2019-02-11 16:27:28	0	Day	empty	1
PAG_073	PAG_073__20190211_162729__IMG_1062.JPG	PAG_073	2019-02-11 16:27:29	5	Day	empty	1
PAG_073	PAG_073__20190211_185823__IMG_1063.JPG	PAG_073	2019-02-11 18:58:23	0	Day	rabbit	1
PAG_073	PAG_073__20190211_185824__IMG_1064.JPG	PAG_073	2019-02-11 18:58:24	1	Day	rabbit	1
PAG_073	PAG_073__20190211_185824__IMG_1065.JPG	PAG_073	2019-02-11 18:58:24	2	Day	rabbit	1
PAG_073	PAG_073__20190211_185824__IMG_1066.JPG	PAG_073	2019-02-11 18:58:24	3	Day	rabbit	1
PAG_073	PAG_073__20190211_185825__IMG_1067.JPG	PAG_073	2019-02-11 18:58:25	4	Day	rabbit	1
PAG_073	PAG_073__20190211_185825__IMG_1068.JPG	PAG_073	2019-02-11 18:58:25	5	Day	rabbit	1
PAG_073	PAG_073__20190212_001700__IMG_1070.JPG	PAG_073	2019-02-12 00:17:00	1	Night	empty	1
PAG_073	PAG_073__20190212_001700__IMG_1071.JPG	PAG_073	2019-02-12 00:17:00	2	Night	empty	1
PAG_073	PAG_073__20190212_001700__IMG_1072.JPG	PAG_073	2019-02-12 00:17:00	3	Night	empty	1
PAG_073	PAG_073__20190212_001701__IMG_1073.JPG	PAG_073	2019-02-12 00:17:01	4	Night	empty	1
PAG_073	PAG_073__20190212_001701__IMG_1074.JPG	PAG_073	2019-02-12 00:17:01	5	Night	empty	1
PAG_073	PAG_073__20190212_090330__IMG_1075.JPG	PAG_073	2019-02-12 09:03:30	0	Day	rabbit	1
PAG_073	PAG_073__20190212_090330__IMG_1076.JPG	PAG_073	2019-02-12 09:03:30	1	Day	rabbit	1
PAG_073	PAG_073__20190212_090330__IMG_1077.JPG	PAG_073	2019-02-12 09:03:30	2	Day	rabbit	1
PAG_073	PAG_073__20190212_090331__IMG_1078.JPG	PAG_073	2019-02-12 09:03:31	3	Day	rabbit	1
PAG_073	PAG_073__20190212_090331__IMG_1079.JPG	PAG_073	2019-02-12 09:03:31	4	Day	rabbit	1
PAG_073	PAG_073__20190212_090331__IMG_1080.JPG	PAG_073	2019-02-12 09:03:31	5	Day	rabbit	1
PAG_073	PAG_073__20190212_090835__IMG_1081.JPG	PAG_073	2019-02-12 09:08:35	0	Day	rabbit	1
PAG_073	PAG_073__20190212_090836__IMG_1082.JPG	PAG_073	2019-02-12 09:08:36	1	Day	rabbit	1
PAG_073	PAG_073__20190212_090836__IMG_1083.JPG	PAG_073	2019-02-12 09:08:36	2	Day	rabbit	1
PAG_073	PAG_073__20190212_090836__IMG_1084.JPG	PAG_073	2019-02-12 09:08:36	3	Day	rabbit	1
PAG_073	PAG_073__20190212_090836__IMG_1085.JPG	PAG_073	2019-02-12 09:08:36	4	Day	rabbit	1
PAG_073	PAG_073__20190212_090837__IMG_1086.JPG	PAG_073	2019-02-12 09:08:37	5	Day	rabbit	1
PAG_073	PAG_073__20190212_123918__IMG_1087.JPG	PAG_073	2019-02-12 12:39:18	0	Day	empty	1
PAG_073	PAG_073__20190212_123919__IMG_1088.JPG	PAG_073	2019-02-12 12:39:19	1	Day	empty	1
PAG_073	PAG_073__20190212_123919__IMG_1089.JPG	PAG_073	2019-02-12 12:39:19	2	Day	empty	1
PAG_073	PAG_073__20190212_123919__IMG_1090.JPG	PAG_073	2019-02-12 12:39:19	3	Day	empty	1
PAG_073	PAG_073__20190212_123920__IMG_1092.JPG	PAG_073	2019-02-12 12:39:20	5	Day	empty	1
PAG_073	PAG_073__20190212_124847__IMG_1093.JPG	PAG_073	2019-02-12 12:48:47	0	Day	empty	1
PAG_073	PAG_073__20190212_124847__IMG_1094.JPG	PAG_073	2019-02-12 12:48:47	1	Day	empty	1
PAG_073	PAG_073__20190212_124847__IMG_1095.JPG	PAG_073	2019-02-12 12:48:47	2	Day	empty	1
PAG_073	PAG_073__20190212_124848__IMG_1096.JPG	PAG_073	2019-02-12 12:48:48	3	Day	empty	1
PAG_073	PAG_073__20190212_124848__IMG_1097.JPG	PAG_073	2019-02-12 12:48:48	4	Day	empty	1
PAG_073	PAG_073__20190212_124848__IMG_1098.JPG	PAG_073	2019-02-12 12:48:48	5	Day	empty	1
PAG_073	PAG_073__20190212_125423__IMG_1099.JPG	PAG_073	2019-02-12 12:54:23	0	Day	empty	1
PAG_073	PAG_073__20190212_125423__IMG_1100.JPG	PAG_073	2019-02-12 12:54:23	1	Day	empty	1
PAG_073	PAG_073__20190212_125423__IMG_1101.JPG	PAG_073	2019-02-12 12:54:23	2	Day	empty	1
PAG_073	PAG_073__20190212_125424__IMG_1102.JPG	PAG_073	2019-02-12 12:54:24	3	Day	empty	1
PAG_073	PAG_073__20190212_125424__IMG_1103.JPG	PAG_073	2019-02-12 12:54:24	4	Day	empty	1
PAG_073	PAG_073__20190212_125424__IMG_1104.JPG	PAG_073	2019-02-12 12:54:24	5	Day	empty	1
PAG_073	PAG_073__20190212_125937__IMG_1105.JPG	PAG_073	2019-02-12 12:59:37	0	Day	empty	1
PAG_073	PAG_073__20190212_125938__IMG_1106.JPG	PAG_073	2019-02-12 12:59:38	1	Day	empty	1
PAG_073	PAG_073__20190212_125938__IMG_1108.JPG	PAG_073	2019-02-12 12:59:38	3	Day	empty	1
PAG_073	PAG_073__20190212_125938__IMG_1109.JPG	PAG_073	2019-02-12 12:59:38	4	Day	empty	1
PAG_073	PAG_073__20190212_125939__IMG_1110.JPG	PAG_073	2019-02-12 12:59:39	5	Day	empty	1
PAG_073	PAG_073__20190212_130655__IMG_1111.JPG	PAG_073	2019-02-12 13:06:55	0	Day	empty	1
PAG_073	PAG_073__20190212_130655__IMG_1112.JPG	PAG_073	2019-02-12 13:06:55	1	Day	empty	1
PAG_073	PAG_073__20190212_130655__IMG_1113.JPG	PAG_073	2019-02-12 13:06:55	2	Day	empty	1
PAG_073	PAG_073__20190212_130656__IMG_1114.JPG	PAG_073	2019-02-12 13:06:56	3	Day	empty	1
PAG_073	PAG_073__20190212_130656__IMG_1115.JPG	PAG_073	2019-02-12 13:06:56	4	Day	empty	1
PAG_073	PAG_073__20190212_130656__IMG_1116.JPG	PAG_073	2019-02-12 13:06:56	5	Day	empty	1
PAG_073	PAG_073__20190212_131455__IMG_1117.JPG	PAG_073	2019-02-12 13:14:55	0	Day	empty	1
PAG_073	PAG_073__20190212_131455__IMG_1118.JPG	PAG_073	2019-02-12 13:14:55	1	Day	empty	1
PAG_073	PAG_073__20190212_131455__IMG_1119.JPG	PAG_073	2019-02-12 13:14:55	2	Day	empty	1
PAG_073	PAG_073__20190212_131456__IMG_1120.JPG	PAG_073	2019-02-12 13:14:56	3	Day	empty	1
PAG_073	PAG_073__20190212_131456__IMG_1121.JPG	PAG_073	2019-02-12 13:14:56	4	Day	empty	1
PAG_073	PAG_073__20190212_131456__IMG_1122.JPG	PAG_073	2019-02-12 13:14:56	5	Day	empty	1
PAG_073	PAG_073__20190212_132057__IMG_1123.JPG	PAG_073	2019-02-12 13:20:57	0	Day	empty	1
PAG_073	PAG_073__20190212_132057__IMG_1124.JPG	PAG_073	2019-02-12 13:20:57	1	Day	empty	1
PAG_073	PAG_073__20190212_132058__IMG_1125.JPG	PAG_073	2019-02-12 13:20:58	2	Day	empty	1
PAG_073	PAG_073__20190212_132058__IMG_1126.JPG	PAG_073	2019-02-12 13:20:58	3	Day	empty	1
PAG_073	PAG_073__20190212_132058__IMG_1127.JPG	PAG_073	2019-02-12 13:20:58	4	Day	empty	1
PAG_073	PAG_073__20190212_132058__IMG_1128.JPG	PAG_073	2019-02-12 13:20:58	5	Day	empty	1
PAG_073	PAG_073__20190212_132606__IMG_1129.JPG	PAG_073	2019-02-12 13:26:06	0	Day	empty	1
PAG_073	PAG_073__20190212_132607__IMG_1130.JPG	PAG_073	2019-02-12 13:26:07	1	Day	empty	1
PAG_073	PAG_073__20190212_132607__IMG_1132.JPG	PAG_073	2019-02-12 13:26:07	3	Day	empty	1
PAG_073	PAG_073__20190212_132607__IMG_1133.JPG	PAG_073	2019-02-12 13:26:07	4	Day	empty	1
PAG_073	PAG_073__20190212_133620__IMG_1135.JPG	PAG_073	2019-02-12 13:36:20	0	Day	empty	1
PAG_073	PAG_073__20190212_133620__IMG_1136.JPG	PAG_073	2019-02-12 13:36:20	1	Day	empty	1
PAG_073	PAG_073__20190212_133621__IMG_1137.JPG	PAG_073	2019-02-12 13:36:21	2	Day	empty	1
PAG_073	PAG_073__20190212_133621__IMG_1138.JPG	PAG_073	2019-02-12 13:36:21	3	Day	empty	1
PAG_073	PAG_073__20190212_133621__IMG_1139.JPG	PAG_073	2019-02-12 13:36:21	4	Day	empty	1
PAG_073	PAG_073__20190212_133621__IMG_1140.JPG	PAG_073	2019-02-12 13:36:21	5	Day	empty	1
PAG_073	PAG_073__20190212_134131__IMG_1141.JPG	PAG_073	2019-02-12 13:41:31	0	Day	empty	1
PAG_073	PAG_073__20190212_134132__IMG_1142.JPG	PAG_073	2019-02-12 13:41:32	1	Day	empty	1
PAG_073	PAG_073__20190212_134132__IMG_1143.JPG	PAG_073	2019-02-12 13:41:32	2	Day	empty	1
PAG_073	PAG_073__20190212_134132__IMG_1144.JPG	PAG_073	2019-02-12 13:41:32	3	Day	empty	1
PAG_073	PAG_073__20190212_134133__IMG_1145.JPG	PAG_073	2019-02-12 13:41:33	4	Day	empty	1
PAG_073	PAG_073__20190212_134133__IMG_1146.JPG	PAG_073	2019-02-12 13:41:33	5	Day	empty	1
PAG_073	PAG_073__20190212_134635__IMG_1147.JPG	PAG_073	2019-02-12 13:46:35	0	Day	empty	1
PAG_073	PAG_073__20190212_134635__IMG_1148.JPG	PAG_073	2019-02-12 13:46:35	1	Day	empty	1
PAG_073	PAG_073__20190212_134636__IMG_1149.JPG	PAG_073	2019-02-12 13:46:36	2	Day	empty	1
PAG_073	PAG_073__20190212_134636__IMG_1150.JPG	PAG_073	2019-02-12 13:46:36	3	Day	empty	1
PAG_073	PAG_073__20190212_135746__IMG_1153.JPG	PAG_073	2019-02-12 13:57:46	0	Day	empty	1
PAG_073	PAG_073__20190212_135747__IMG_1154.JPG	PAG_073	2019-02-12 13:57:47	1	Day	empty	1
PAG_073	PAG_073__20190212_135747__IMG_1155.JPG	PAG_073	2019-02-12 13:57:47	2	Day	empty	1
PAG_073	PAG_073__20190212_135747__IMG_1156.JPG	PAG_073	2019-02-12 13:57:47	3	Day	empty	1
PAG_073	PAG_073__20190212_135747__IMG_1157.JPG	PAG_073	2019-02-12 13:57:47	4	Day	empty	1
PAG_073	PAG_073__20190212_135748__IMG_1158.JPG	PAG_073	2019-02-12 13:57:48	5	Day	empty	1
PAG_073	PAG_073__20190212_140311__IMG_1159.JPG	PAG_073	2019-02-12 14:03:11	0	Day	empty	1
PAG_073	PAG_073__20190212_140311__IMG_1160.JPG	PAG_073	2019-02-12 14:03:11	1	Day	empty	1
PAG_073	PAG_073__20190212_140312__IMG_1161.JPG	PAG_073	2019-02-12 14:03:12	2	Day	empty	1
PAG_073	PAG_073__20190212_140312__IMG_1162.JPG	PAG_073	2019-02-12 14:03:12	3	Day	empty	1
PAG_073	PAG_073__20190212_140312__IMG_1163.JPG	PAG_073	2019-02-12 14:03:12	4	Day	empty	1
PAG_073	PAG_073__20190212_140312__IMG_1164.JPG	PAG_073	2019-02-12 14:03:12	5	Day	empty	1
PAG_073	PAG_073__20190212_140915__IMG_1165.JPG	PAG_073	2019-02-12 14:09:15	0	Day	empty	1
PAG_073	PAG_073__20190212_140915__IMG_1166.JPG	PAG_073	2019-02-12 14:09:15	1	Day	empty	1
PAG_073	PAG_073__20190212_140916__IMG_1167.JPG	PAG_073	2019-02-12 14:09:16	2	Day	empty	1
PAG_073	PAG_073__20190212_140916__IMG_1168.JPG	PAG_073	2019-02-12 14:09:16	3	Day	empty	1
PAG_073	PAG_073__20190212_140916__IMG_1169.JPG	PAG_073	2019-02-12 14:09:16	4	Day	empty	1
PAG_073	PAG_073__20190212_140916__IMG_1170.JPG	PAG_073	2019-02-12 14:09:16	5	Day	empty	1
PAG_073	PAG_073__20190212_141432__IMG_1171.JPG	PAG_073	2019-02-12 14:14:32	0	Day	empty	1
PAG_073	PAG_073__20190212_141433__IMG_1172.JPG	PAG_073	2019-02-12 14:14:33	1	Day	empty	1
PAG_073	PAG_073__20190212_141433__IMG_1173.JPG	PAG_073	2019-02-12 14:14:33	2	Day	empty	1
PAG_073	PAG_073__20190212_141433__IMG_1174.JPG	PAG_073	2019-02-12 14:14:33	3	Day	empty	1
PAG_073	PAG_073__20190212_141433__IMG_1175.JPG	PAG_073	2019-02-12 14:14:33	4	Day	empty	1
PAG_073	PAG_073__20190212_141434__IMG_1176.JPG	PAG_073	2019-02-12 14:14:34	5	Day	empty	1
PAG_073	PAG_073__20190212_142421__IMG_1177.JPG	PAG_073	2019-02-12 14:24:21	0	Day	empty	1
PAG_073	PAG_073__20190212_142422__IMG_1178.JPG	PAG_073	2019-02-12 14:24:22	1	Day	empty	1
PAG_073	PAG_073__20190212_142422__IMG_1179.JPG	PAG_073	2019-02-12 14:24:22	2	Day	empty	1
PAG_073	PAG_073__20190212_142422__IMG_1180.JPG	PAG_073	2019-02-12 14:24:22	3	Day	empty	1
PAG_073	PAG_073__20190212_142422__IMG_1181.JPG	PAG_073	2019-02-12 14:24:22	4	Day	empty	1
PAG_073	PAG_073__20190212_142423__IMG_1182.JPG	PAG_073	2019-02-12 14:24:23	5	Day	empty	1
PAG_073	PAG_073__20190212_143234__IMG_1184.JPG	PAG_073	2019-02-12 14:32:34	1	Day	empty	1
PAG_073	PAG_073__20190212_143234__IMG_1185.JPG	PAG_073	2019-02-12 14:32:34	2	Day	empty	1
PAG_073	PAG_073__20190212_143234__IMG_1186.JPG	PAG_073	2019-02-12 14:32:34	3	Day	empty	1
PAG_073	PAG_073__20190212_143234__IMG_1187.JPG	PAG_073	2019-02-12 14:32:34	4	Day	empty	1
PAG_073	PAG_073__20190212_143235__IMG_1188.JPG	PAG_073	2019-02-12 14:32:35	5	Day	empty	1
PAG_073	PAG_073__20190212_143740__IMG_1189.JPG	PAG_073	2019-02-12 14:37:40	0	Day	empty	1
PAG_073	PAG_073__20190212_143741__IMG_1190.JPG	PAG_073	2019-02-12 14:37:41	1	Day	empty	1
PAG_073	PAG_073__20190212_143741__IMG_1191.JPG	PAG_073	2019-02-12 14:37:41	2	Day	empty	1
PAG_073	PAG_073__20190212_143741__IMG_1192.JPG	PAG_073	2019-02-12 14:37:41	3	Day	empty	1
PAG_073	PAG_073__20190212_143741__IMG_1193.JPG	PAG_073	2019-02-12 14:37:41	4	Day	empty	1
PAG_073	PAG_073__20190212_143742__IMG_1194.JPG	PAG_073	2019-02-12 14:37:42	5	Day	empty	1
PAG_073	PAG_073__20190212_144325__IMG_1195.JPG	PAG_073	2019-02-12 14:43:25	0	Day	empty	1
PAG_073	PAG_073__20190212_144325__IMG_1196.JPG	PAG_073	2019-02-12 14:43:25	1	Day	empty	1
PAG_073	PAG_073__20190212_144326__IMG_1198.JPG	PAG_073	2019-02-12 14:43:26	3	Day	empty	1
PAG_073	PAG_073__20190212_145751__IMG_1203.JPG	PAG_073	2019-02-12 14:57:51	2	Day	empty	1
PAG_073	PAG_073__20190212_150715__IMG_1207.JPG	PAG_073	2019-02-12 15:07:15	0	Day	empty	1
PAG_073	PAG_073__20190212_150715__IMG_1208.JPG	PAG_073	2019-02-12 15:07:15	1	Day	empty	1
PAG_073	PAG_073__20190212_150715__IMG_1209.JPG	PAG_073	2019-02-12 15:07:15	2	Day	empty	1
PAG_073	PAG_073__20190212_150716__IMG_1210.JPG	PAG_073	2019-02-12 15:07:16	3	Day	empty	1
PAG_073	PAG_073__20190212_150716__IMG_1211.JPG	PAG_073	2019-02-12 15:07:16	4	Day	empty	1
PAG_073	PAG_073__20190212_150716__IMG_1212.JPG	PAG_073	2019-02-12 15:07:16	5	Day	empty	1
PAG_073	PAG_073__20190212_153004__IMG_1213.JPG	PAG_073	2019-02-12 15:30:04	0	Day	rabbit	1
PAG_073	PAG_073__20190212_153004__IMG_1214.JPG	PAG_073	2019-02-12 15:30:04	1	Day	rabbit	1
PAG_073	PAG_073__20190212_153004__IMG_1215.JPG	PAG_073	2019-02-12 15:30:04	2	Day	rabbit	1
PAG_073	PAG_073__20190212_153004__IMG_1216.JPG	PAG_073	2019-02-12 15:30:04	3	Day	rabbit	1
PAG_073	PAG_073__20190212_153005__IMG_1217.JPG	PAG_073	2019-02-12 15:30:05	4	Day	rabbit	1
PAG_073	PAG_073__20190212_153005__IMG_1218.JPG	PAG_073	2019-02-12 15:30:05	5	Day	rabbit	1
PAG_073	PAG_073__20190212_155243__IMG_1219.JPG	PAG_073	2019-02-12 15:52:43	0	Day	empty	1
PAG_073	PAG_073__20190212_155243__IMG_1220.JPG	PAG_073	2019-02-12 15:52:43	1	Day	empty	1
PAG_073	PAG_073__20190212_155244__IMG_1221.JPG	PAG_073	2019-02-12 15:52:44	2	Day	empty	1
PAG_073	PAG_073__20190212_155244__IMG_1222.JPG	PAG_073	2019-02-12 15:52:44	3	Day	empty	1
PAG_073	PAG_073__20190212_155244__IMG_1223.JPG	PAG_073	2019-02-12 15:52:44	4	Day	empty	1
PAG_073	PAG_073__20190212_155244__IMG_1224.JPG	PAG_073	2019-02-12 15:52:44	5	Day	empty	1
PAG_073	PAG_073__20190212_170652__IMG_1225.JPG	PAG_073	2019-02-12 17:06:52	0	Day	rabbit	1
PAG_073	PAG_073__20190212_170653__IMG_1226.JPG	PAG_073	2019-02-12 17:06:53	1	Day	rabbit	1
PAG_073	PAG_073__20190212_170653__IMG_1227.JPG	PAG_073	2019-02-12 17:06:53	2	Day	rabbit	1
PAG_073	PAG_073__20190212_170653__IMG_1228.JPG	PAG_073	2019-02-12 17:06:53	3	Day	rabbit	1
PAG_073	PAG_073__20190212_170653__IMG_1229.JPG	PAG_073	2019-02-12 17:06:53	4	Day	rabbit	1
PAG_073	PAG_073__20190212_170654__IMG_1230.JPG	PAG_073	2019-02-12 17:06:54	5	Day	rabbit	1
PAG_073	PAG_073__20190212_181423__IMG_1231.JPG	PAG_073	2019-02-12 18:14:23	0	Day	rabbit	1
PAG_073	PAG_073__20190212_181423__IMG_1232.JPG	PAG_073	2019-02-12 18:14:23	1	Day	rabbit	1
PAG_073	PAG_073__20190212_181423__IMG_1233.JPG	PAG_073	2019-02-12 18:14:23	2	Day	rabbit	1
PAG_073	PAG_073__20190212_181423__IMG_1234.JPG	PAG_073	2019-02-12 18:14:23	3	Day	rabbit	1
PAG_073	PAG_073__20190212_181424__IMG_1235.JPG	PAG_073	2019-02-12 18:14:24	4	Day	rabbit	1
PAG_073	PAG_073__20190212_181424__IMG_1236.JPG	PAG_073	2019-02-12 18:14:24	5	Day	rabbit	1
PAG_073	PAG_073__20190212_184031__IMG_1237.JPG	PAG_073	2019-02-12 18:40:31	0	Day	rabbit	1
PAG_073	PAG_073__20190212_184031__IMG_1238.JPG	PAG_073	2019-02-12 18:40:31	1	Day	rabbit	1
PAG_073	PAG_073__20190212_184032__IMG_1239.JPG	PAG_073	2019-02-12 18:40:32	2	Day	rabbit	1
PAG_073	PAG_073__20190212_184032__IMG_1240.JPG	PAG_073	2019-02-12 18:40:32	3	Day	rabbit	1
PAG_073	PAG_073__20190212_184032__IMG_1241.JPG	PAG_073	2019-02-12 18:40:32	4	Day	rabbit	1
PAG_073	PAG_073__20190212_184032__IMG_1242.JPG	PAG_073	2019-02-12 18:40:32	5	Day	rabbit	1
PAG_073	PAG_073__20190212_191815__IMG_1243.JPG	PAG_073	2019-02-12 19:18:15	0	Day	rabbit	1
PAG_073	PAG_073__20190212_191815__IMG_1244.JPG	PAG_073	2019-02-12 19:18:15	1	Day	rabbit	1
PAG_073	PAG_073__20190212_191815__IMG_1245.JPG	PAG_073	2019-02-12 19:18:15	2	Day	rabbit	1
PAG_073	PAG_073__20190212_191816__IMG_1246.JPG	PAG_073	2019-02-12 19:18:16	3	Day	rabbit	1
PAG_073	PAG_073__20190212_191816__IMG_1247.JPG	PAG_073	2019-02-12 19:18:16	4	Day	rabbit	1
PAG_073	PAG_073__20190212_191816__IMG_1248.JPG	PAG_073	2019-02-12 19:18:16	5	Day	rabbit	1
PAG_073	PAG_073__20190213_095656__IMG_1251.JPG	PAG_073	2019-02-13 09:56:56	2	Day	empty	2
PAG_073	PAG_073__20190213_100302__IMG_1257.JPG	PAG_073	2019-02-13 10:03:02	2	Day	empty	2
PAG_073	PAG_073__20190213_100303__IMG_1260.JPG	PAG_073	2019-02-13 10:03:03	5	Day	empty	2
PAG_073	PAG_073__20190213_111415__IMG_1261.JPG	PAG_073	2019-02-13 11:14:15	0	Day	empty	2
PAG_073	PAG_073__20190213_111415__IMG_1262.JPG	PAG_073	2019-02-13 11:14:15	1	Day	empty	2
PAG_073	PAG_073__20190213_111415__IMG_1263.JPG	PAG_073	2019-02-13 11:14:15	2	Day	empty	2
PAG_073	PAG_073__20190213_111415__IMG_1264.JPG	PAG_073	2019-02-13 11:14:15	3	Day	empty	2
PAG_073	PAG_073__20190213_111416__IMG_1265.JPG	PAG_073	2019-02-13 11:14:16	4	Day	empty	2
PAG_073	PAG_073__20190213_111416__IMG_1266.JPG	PAG_073	2019-02-13 11:14:16	5	Day	empty	2
PAG_073	PAG_073__20190213_112113__IMG_1267.JPG	PAG_073	2019-02-13 11:21:13	0	Day	empty	2
PAG_073	PAG_073__20190213_112113__IMG_1268.JPG	PAG_073	2019-02-13 11:21:13	1	Day	empty	2
PAG_073	PAG_073__20190213_112114__IMG_1269.JPG	PAG_073	2019-02-13 11:21:14	2	Day	empty	2
PAG_073	PAG_073__20190213_112114__IMG_1270.JPG	PAG_073	2019-02-13 11:21:14	3	Day	empty	2
PAG_073	PAG_073__20190213_112114__IMG_1271.JPG	PAG_073	2019-02-13 11:21:14	4	Day	empty	2
PAG_073	PAG_073__20190213_112114__IMG_1272.JPG	PAG_073	2019-02-13 11:21:14	5	Day	empty	2
PAG_073	PAG_073__20190213_113226__IMG_1273.JPG	PAG_073	2019-02-13 11:32:26	0	Day	empty	2
PAG_073	PAG_073__20190213_113226__IMG_1274.JPG	PAG_073	2019-02-13 11:32:26	1	Day	empty	2
PAG_073	PAG_073__20190213_113227__IMG_1275.JPG	PAG_073	2019-02-13 11:32:27	2	Day	empty	2
PAG_073	PAG_073__20190213_113227__IMG_1276.JPG	PAG_073	2019-02-13 11:32:27	3	Day	empty	2
PAG_073	PAG_073__20190213_113227__IMG_1277.JPG	PAG_073	2019-02-13 11:32:27	4	Day	empty	2
PAG_073	PAG_073__20190213_113227__IMG_1278.JPG	PAG_073	2019-02-13 11:32:27	5	Day	empty	2
PAG_073	PAG_073__20190213_115918__IMG_1279.JPG	PAG_073	2019-02-13 11:59:18	0	Day	empty	2
PAG_073	PAG_073__20190213_115918__IMG_1280.JPG	PAG_073	2019-02-13 11:59:18	1	Day	empty	2
PAG_073	PAG_073__20190213_115919__IMG_1281.JPG	PAG_073	2019-02-13 11:59:19	2	Day	empty	2
PAG_073	PAG_073__20190213_115919__IMG_1282.JPG	PAG_073	2019-02-13 11:59:19	3	Day	empty	2
PAG_073	PAG_073__20190213_115919__IMG_1283.JPG	PAG_073	2019-02-13 11:59:19	4	Day	empty	2
PAG_073	PAG_073__20190213_115919__IMG_1284.JPG	PAG_073	2019-02-13 11:59:19	5	Day	empty	2
PAG_073	PAG_073__20190213_120701__IMG_1285.JPG	PAG_073	2019-02-13 12:07:01	0	Day	empty	2
PAG_073	PAG_073__20190213_120702__IMG_1286.JPG	PAG_073	2019-02-13 12:07:02	1	Day	empty	2
PAG_073	PAG_073__20190213_120702__IMG_1287.JPG	PAG_073	2019-02-13 12:07:02	2	Day	empty	2
PAG_073	PAG_073__20190213_120702__IMG_1288.JPG	PAG_073	2019-02-13 12:07:02	3	Day	empty	2
PAG_073	PAG_073__20190213_120702__IMG_1289.JPG	PAG_073	2019-02-13 12:07:02	4	Day	empty	2
PAG_073	PAG_073__20190213_120703__IMG_1290.JPG	PAG_073	2019-02-13 12:07:03	5	Day	empty	2
PAG_073	PAG_073__20190213_121303__IMG_1291.JPG	PAG_073	2019-02-13 12:13:03	0	Day	empty	2
PAG_073	PAG_073__20190213_121303__IMG_1292.JPG	PAG_073	2019-02-13 12:13:03	1	Day	empty	2
PAG_073	PAG_073__20190213_121303__IMG_1293.JPG	PAG_073	2019-02-13 12:13:03	2	Day	empty	2
PAG_073	PAG_073__20190213_121303__IMG_1294.JPG	PAG_073	2019-02-13 12:13:03	3	Day	empty	2
PAG_073	PAG_073__20190213_121304__IMG_1295.JPG	PAG_073	2019-02-13 12:13:04	4	Day	empty	2
PAG_073	PAG_073__20190213_121304__IMG_1296.JPG	PAG_073	2019-02-13 12:13:04	5	Day	empty	2
PAG_073	PAG_073__20190213_121809__IMG_1297.JPG	PAG_073	2019-02-13 12:18:09	0	Day	empty	2
PAG_073	PAG_073__20190213_121809__IMG_1298.JPG	PAG_073	2019-02-13 12:18:09	1	Day	empty	2
PAG_073	PAG_073__20190213_121810__IMG_1299.JPG	PAG_073	2019-02-13 12:18:10	2	Day	empty	2
PAG_073	PAG_073__20190213_121810__IMG_1300.JPG	PAG_073	2019-02-13 12:18:10	3	Day	empty	2
PAG_073	PAG_073__20190213_121810__IMG_1301.JPG	PAG_073	2019-02-13 12:18:10	4	Day	empty	2
PAG_073	PAG_073__20190213_121810__IMG_1302.JPG	PAG_073	2019-02-13 12:18:10	5	Day	empty	2
PAG_073	PAG_073__20190213_124452__IMG_0001.JPG	PAG_073	2019-02-13 12:44:52	0	Day	empty	2
PAG_073	PAG_073__20190213_124452__IMG_0002.JPG	PAG_073	2019-02-13 12:44:52	1	Day	empty	2
PAG_073	PAG_073__20190213_124453__IMG_0005.JPG	PAG_073	2019-02-13 12:44:53	4	Day	empty	2
PAG_073	PAG_073__20190213_124453__IMG_0006.JPG	PAG_073	2019-02-13 12:44:53	5	Day	empty	2
PAG_073	PAG_073__20190213_125021__IMG_0007.JPG	PAG_073	2019-02-13 12:50:21	0	Day	empty	2
PAG_073	PAG_073__20190213_125022__IMG_0008.JPG	PAG_073	2019-02-13 12:50:22	1	Day	empty	2
PAG_073	PAG_073__20190213_125022__IMG_0009.JPG	PAG_073	2019-02-13 12:50:22	2	Day	empty	2
PAG_073	PAG_073__20190213_125022__IMG_0010.JPG	PAG_073	2019-02-13 12:50:22	3	Day	empty	2
PAG_073	PAG_073__20190213_125023__IMG_0011.JPG	PAG_073	2019-02-13 12:50:23	4	Day	empty	2
PAG_073	PAG_073__20190213_125023__IMG_0012.JPG	PAG_073	2019-02-13 12:50:23	5	Day	empty	2
PAG_073	PAG_073__20190213_125541__IMG_0013.JPG	PAG_073	2019-02-13 12:55:41	0	Day	empty	2
PAG_073	PAG_073__20190213_125541__IMG_0014.JPG	PAG_073	2019-02-13 12:55:41	1	Day	empty	2
PAG_073	PAG_073__20190213_125541__IMG_0015.JPG	PAG_073	2019-02-13 12:55:41	2	Day	empty	2
PAG_073	PAG_073__20190213_125541__IMG_0016.JPG	PAG_073	2019-02-13 12:55:41	3	Day	empty	2
PAG_073	PAG_073__20190213_125542__IMG_0017.JPG	PAG_073	2019-02-13 12:55:42	4	Day	empty	2
PAG_073	PAG_073__20190213_125542__IMG_0018.JPG	PAG_073	2019-02-13 12:55:42	5	Day	empty	2
PAG_073	PAG_073__20190213_130045__IMG_0019.JPG	PAG_073	2019-02-13 13:00:45	0	Day	empty	2
PAG_073	PAG_073__20190213_130045__IMG_0021.JPG	PAG_073	2019-02-13 13:00:45	2	Day	empty	2
PAG_073	PAG_073__20190213_130046__IMG_0022.JPG	PAG_073	2019-02-13 13:00:46	3	Day	empty	2
PAG_073	PAG_073__20190213_130046__IMG_0023.JPG	PAG_073	2019-02-13 13:00:46	4	Day	empty	2
PAG_073	PAG_073__20190213_130046__IMG_0024.JPG	PAG_073	2019-02-13 13:00:46	5	Day	empty	2
PAG_073	PAG_073__20190213_130603__IMG_0025.JPG	PAG_073	2019-02-13 13:06:03	0	Day	empty	2
PAG_073	PAG_073__20190213_130604__IMG_0027.JPG	PAG_073	2019-02-13 13:06:04	2	Day	empty	2
PAG_073	PAG_073__20190213_130604__IMG_0029.JPG	PAG_073	2019-02-13 13:06:04	4	Day	empty	2
PAG_073	PAG_073__20190213_130605__IMG_0030.JPG	PAG_073	2019-02-13 13:06:05	5	Day	empty	2
PAG_073	PAG_073__20190213_131132__IMG_0032.JPG	PAG_073	2019-02-13 13:11:32	1	Day	empty	2
PAG_073	PAG_073__20190213_131132__IMG_0034.JPG	PAG_073	2019-02-13 13:11:32	3	Day	empty	2
PAG_073	PAG_073__20190213_131133__IMG_0035.JPG	PAG_073	2019-02-13 13:11:33	4	Day	empty	2
PAG_073	PAG_073__20190213_131636__IMG_0038.JPG	PAG_073	2019-02-13 13:16:36	1	Day	empty	2
PAG_073	PAG_073__20190213_131636__IMG_0039.JPG	PAG_073	2019-02-13 13:16:36	2	Day	empty	2
PAG_073	PAG_073__20190213_131636__IMG_0040.JPG	PAG_073	2019-02-13 13:16:36	3	Day	empty	2
PAG_073	PAG_073__20190213_131637__IMG_0041.JPG	PAG_073	2019-02-13 13:16:37	4	Day	empty	2
PAG_073	PAG_073__20190213_131637__IMG_0042.JPG	PAG_073	2019-02-13 13:16:37	5	Day	empty	2
PAG_073	PAG_073__20190213_132152__IMG_0043.JPG	PAG_073	2019-02-13 13:21:52	0	Day	empty	2
PAG_073	PAG_073__20190213_132152__IMG_0044.JPG	PAG_073	2019-02-13 13:21:52	1	Day	empty	2
PAG_073	PAG_073__20190213_132153__IMG_0045.JPG	PAG_073	2019-02-13 13:21:53	2	Day	empty	2
PAG_073	PAG_073__20190213_132153__IMG_0046.JPG	PAG_073	2019-02-13 13:21:53	3	Day	empty	2
PAG_073	PAG_073__20190213_132153__IMG_0047.JPG	PAG_073	2019-02-13 13:21:53	4	Day	empty	2
PAG_073	PAG_073__20190213_132153__IMG_0048.JPG	PAG_073	2019-02-13 13:21:53	5	Day	empty	2
PAG_073	PAG_073__20190213_132933__IMG_0049.JPG	PAG_073	2019-02-13 13:29:33	0	Day	empty	2
PAG_073	PAG_073__20190213_132933__IMG_0050.JPG	PAG_073	2019-02-13 13:29:33	1	Day	empty	2
PAG_073	PAG_073__20190213_132933__IMG_0052.JPG	PAG_073	2019-02-13 13:29:33	3	Day	empty	2
PAG_073	PAG_073__20190213_132934__IMG_0053.JPG	PAG_073	2019-02-13 13:29:34	4	Day	empty	2
PAG_073	PAG_073__20190213_132934__IMG_0054.JPG	PAG_073	2019-02-13 13:29:34	5	Day	empty	2
PAG_073	PAG_073__20190213_133439__IMG_0055.JPG	PAG_073	2019-02-13 13:34:39	0	Day	empty	2
PAG_073	PAG_073__20190213_133440__IMG_0056.JPG	PAG_073	2019-02-13 13:34:40	1	Day	empty	2
PAG_073	PAG_073__20190213_133440__IMG_0057.JPG	PAG_073	2019-02-13 13:34:40	2	Day	empty	2
PAG_073	PAG_073__20190213_133440__IMG_0058.JPG	PAG_073	2019-02-13 13:34:40	3	Day	empty	2
PAG_073	PAG_073__20190213_133440__IMG_0059.JPG	PAG_073	2019-02-13 13:34:40	4	Day	empty	2
PAG_073	PAG_073__20190213_133441__IMG_0060.JPG	PAG_073	2019-02-13 13:34:41	5	Day	empty	2
PAG_073	PAG_073__20190213_134005__IMG_0061.JPG	PAG_073	2019-02-13 13:40:05	0	Day	empty	2
PAG_073	PAG_073__20190213_134005__IMG_0062.JPG	PAG_073	2019-02-13 13:40:05	1	Day	empty	2
PAG_073	PAG_073__20190213_134006__IMG_0063.JPG	PAG_073	2019-02-13 13:40:06	2	Day	empty	2
PAG_073	PAG_073__20190213_134006__IMG_0064.JPG	PAG_073	2019-02-13 13:40:06	3	Day	empty	2
PAG_073	PAG_073__20190213_134006__IMG_0065.JPG	PAG_073	2019-02-13 13:40:06	4	Day	empty	2
PAG_073	PAG_073__20190213_134006__IMG_0066.JPG	PAG_073	2019-02-13 13:40:06	5	Day	empty	2
PAG_073	PAG_073__20190213_134515__IMG_0067.JPG	PAG_073	2019-02-13 13:45:15	0	Day	empty	2
PAG_073	PAG_073__20190213_134516__IMG_0068.JPG	PAG_073	2019-02-13 13:45:16	1	Day	empty	2
PAG_073	PAG_073__20190213_134516__IMG_0069.JPG	PAG_073	2019-02-13 13:45:16	2	Day	empty	2
PAG_073	PAG_073__20190213_134516__IMG_0070.JPG	PAG_073	2019-02-13 13:45:16	3	Day	empty	2
PAG_073	PAG_073__20190213_134516__IMG_0071.JPG	PAG_073	2019-02-13 13:45:16	4	Day	empty	2
PAG_073	PAG_073__20190213_134517__IMG_0072.JPG	PAG_073	2019-02-13 13:45:17	5	Day	empty	2
PAG_073	PAG_073__20190213_135025__IMG_0073.JPG	PAG_073	2019-02-13 13:50:25	0	Day	empty	2
PAG_073	PAG_073__20190213_135025__IMG_0074.JPG	PAG_073	2019-02-13 13:50:25	1	Day	empty	2
PAG_073	PAG_073__20190213_135025__IMG_0075.JPG	PAG_073	2019-02-13 13:50:25	2	Day	empty	2
PAG_073	PAG_073__20190213_135026__IMG_0076.JPG	PAG_073	2019-02-13 13:50:26	3	Day	empty	2
PAG_073	PAG_073__20190213_135026__IMG_0078.JPG	PAG_073	2019-02-13 13:50:26	5	Day	empty	2
PAG_073	PAG_073__20190213_135542__IMG_0079.JPG	PAG_073	2019-02-13 13:55:42	0	Day	empty	2
PAG_073	PAG_073__20190213_135542__IMG_0080.JPG	PAG_073	2019-02-13 13:55:42	1	Day	empty	2
PAG_073	PAG_073__20190213_135542__IMG_0081.JPG	PAG_073	2019-02-13 13:55:42	2	Day	empty	2
PAG_073	PAG_073__20190213_135543__IMG_0082.JPG	PAG_073	2019-02-13 13:55:43	3	Day	empty	2
PAG_073	PAG_073__20190213_135543__IMG_0083.JPG	PAG_073	2019-02-13 13:55:43	4	Day	empty	2
PAG_073	PAG_073__20190213_135543__IMG_0084.JPG	PAG_073	2019-02-13 13:55:43	5	Day	empty	2
PAG_073	PAG_073__20190213_140051__IMG_0085.JPG	PAG_073	2019-02-13 14:00:51	0	Day	empty	2
PAG_073	PAG_073__20190213_140052__IMG_0086.JPG	PAG_073	2019-02-13 14:00:52	1	Day	empty	2
PAG_073	PAG_073__20190213_140052__IMG_0087.JPG	PAG_073	2019-02-13 14:00:52	2	Day	empty	2
PAG_073	PAG_073__20190213_140052__IMG_0088.JPG	PAG_073	2019-02-13 14:00:52	3	Day	empty	2
PAG_073	PAG_073__20190213_140052__IMG_0089.JPG	PAG_073	2019-02-13 14:00:52	4	Day	empty	2
PAG_073	PAG_073__20190213_140053__IMG_0090.JPG	PAG_073	2019-02-13 14:00:53	5	Day	empty	2
PAG_073	PAG_073__20190213_140601__IMG_0091.JPG	PAG_073	2019-02-13 14:06:01	0	Day	empty	2
PAG_073	PAG_073__20190213_140601__IMG_0092.JPG	PAG_073	2019-02-13 14:06:01	1	Day	empty	2
PAG_073	PAG_073__20190213_140601__IMG_0093.JPG	PAG_073	2019-02-13 14:06:01	2	Day	empty	2
PAG_073	PAG_073__20190213_140602__IMG_0094.JPG	PAG_073	2019-02-13 14:06:02	3	Day	empty	2
PAG_073	PAG_073__20190213_140602__IMG_0095.JPG	PAG_073	2019-02-13 14:06:02	4	Day	empty	2
PAG_073	PAG_073__20190213_140602__IMG_0096.JPG	PAG_073	2019-02-13 14:06:02	5	Day	empty	2
PAG_073	PAG_073__20190213_141107__IMG_0097.JPG	PAG_073	2019-02-13 14:11:07	0	Day	empty	2
PAG_073	PAG_073__20190213_141107__IMG_0098.JPG	PAG_073	2019-02-13 14:11:07	1	Day	empty	2
PAG_073	PAG_073__20190213_141107__IMG_0099.JPG	PAG_073	2019-02-13 14:11:07	2	Day	empty	2
PAG_073	PAG_073__20190213_141108__IMG_0100.JPG	PAG_073	2019-02-13 14:11:08	3	Day	empty	2
PAG_073	PAG_073__20190213_141108__IMG_0101.JPG	PAG_073	2019-02-13 14:11:08	4	Day	empty	2
PAG_073	PAG_073__20190213_141108__IMG_0102.JPG	PAG_073	2019-02-13 14:11:08	5	Day	empty	2
PAG_073	PAG_073__20190213_141623__IMG_0103.JPG	PAG_073	2019-02-13 14:16:23	0	Day	empty	2
PAG_073	PAG_073__20190213_141623__IMG_0104.JPG	PAG_073	2019-02-13 14:16:23	1	Day	empty	2
PAG_073	PAG_073__20190213_141623__IMG_0105.JPG	PAG_073	2019-02-13 14:16:23	2	Day	empty	2
PAG_073	PAG_073__20190213_141623__IMG_0106.JPG	PAG_073	2019-02-13 14:16:23	3	Day	empty	2
PAG_073	PAG_073__20190213_141624__IMG_0107.JPG	PAG_073	2019-02-13 14:16:24	4	Day	empty	2
PAG_073	PAG_073__20190213_141624__IMG_0108.JPG	PAG_073	2019-02-13 14:16:24	5	Day	empty	2
PAG_073	PAG_073__20190213_142210__IMG_0109.JPG	PAG_073	2019-02-13 14:22:10	0	Day	empty	2
PAG_073	PAG_073__20190213_142210__IMG_0110.JPG	PAG_073	2019-02-13 14:22:10	1	Day	empty	2
PAG_073	PAG_073__20190213_142211__IMG_0111.JPG	PAG_073	2019-02-13 14:22:11	2	Day	empty	2
PAG_073	PAG_073__20190213_142211__IMG_0112.JPG	PAG_073	2019-02-13 14:22:11	3	Day	empty	2
PAG_073	PAG_073__20190213_142211__IMG_0113.JPG	PAG_073	2019-02-13 14:22:11	4	Day	Unknown	2
PAG_073	PAG_073__20190213_142211__IMG_0114.JPG	PAG_073	2019-02-13 14:22:11	5	Day	empty	2
PAG_073	PAG_073__20190213_142724__IMG_0115.JPG	PAG_073	2019-02-13 14:27:24	0	Day	empty	2
PAG_073	PAG_073__20190213_142724__IMG_0116.JPG	PAG_073	2019-02-13 14:27:24	1	Day	empty	2
PAG_073	PAG_073__20190213_142725__IMG_0117.JPG	PAG_073	2019-02-13 14:27:25	2	Day	empty	2
PAG_073	PAG_073__20190213_142725__IMG_0118.JPG	PAG_073	2019-02-13 14:27:25	3	Day	empty	2
PAG_073	PAG_073__20190213_142725__IMG_0119.JPG	PAG_073	2019-02-13 14:27:25	4	Day	empty	2
PAG_073	PAG_073__20190213_142726__IMG_0120.JPG	PAG_073	2019-02-13 14:27:26	5	Day	empty	2
PAG_073	PAG_073__20190213_143304__IMG_0121.JPG	PAG_073	2019-02-13 14:33:04	0	Day	empty	2
PAG_073	PAG_073__20190213_143304__IMG_0122.JPG	PAG_073	2019-02-13 14:33:04	1	Day	empty	2
PAG_073	PAG_073__20190213_143304__IMG_0123.JPG	PAG_073	2019-02-13 14:33:04	2	Day	empty	2
PAG_073	PAG_073__20190213_143305__IMG_0124.JPG	PAG_073	2019-02-13 14:33:05	3	Day	empty	2
PAG_073	PAG_073__20190213_143305__IMG_0125.JPG	PAG_073	2019-02-13 14:33:05	4	Day	empty	2
PAG_073	PAG_073__20190213_143305__IMG_0126.JPG	PAG_073	2019-02-13 14:33:05	5	Day	empty	2
PAG_073	PAG_073__20190213_143818__IMG_0127.JPG	PAG_073	2019-02-13 14:38:18	0	Day	empty	2
PAG_073	PAG_073__20190213_143818__IMG_0128.JPG	PAG_073	2019-02-13 14:38:18	1	Day	empty	2
PAG_073	PAG_073__20190213_143819__IMG_0129.JPG	PAG_073	2019-02-13 14:38:19	2	Day	empty	2
PAG_073	PAG_073__20190213_143819__IMG_0130.JPG	PAG_073	2019-02-13 14:38:19	3	Day	empty	2
PAG_073	PAG_073__20190213_143819__IMG_0131.JPG	PAG_073	2019-02-13 14:38:19	4	Day	empty	2
PAG_073	PAG_073__20190213_143819__IMG_0132.JPG	PAG_073	2019-02-13 14:38:19	5	Day	empty	2
PAG_073	PAG_073__20190213_144335__IMG_0133.JPG	PAG_073	2019-02-13 14:43:35	0	Day	empty	2
PAG_073	PAG_073__20190213_144335__IMG_0134.JPG	PAG_073	2019-02-13 14:43:35	1	Day	empty	2
PAG_073	PAG_073__20190213_144335__IMG_0135.JPG	PAG_073	2019-02-13 14:43:35	2	Day	empty	2
PAG_073	PAG_073__20190213_144335__IMG_0136.JPG	PAG_073	2019-02-13 14:43:35	3	Day	empty	2
PAG_073	PAG_073__20190213_144336__IMG_0137.JPG	PAG_073	2019-02-13 14:43:36	4	Day	empty	2
PAG_073	PAG_073__20190213_144336__IMG_0138.JPG	PAG_073	2019-02-13 14:43:36	5	Day	empty	2
PAG_073	PAG_073__20190213_144839__IMG_0139.JPG	PAG_073	2019-02-13 14:48:39	0	Day	empty	2
PAG_073	PAG_073__20190213_144839__IMG_0140.JPG	PAG_073	2019-02-13 14:48:39	1	Day	empty	2
PAG_073	PAG_073__20190213_144839__IMG_0141.JPG	PAG_073	2019-02-13 14:48:39	2	Day	empty	2
PAG_073	PAG_073__20190213_144839__IMG_0142.JPG	PAG_073	2019-02-13 14:48:39	3	Day	empty	2
PAG_073	PAG_073__20190213_144840__IMG_0143.JPG	PAG_073	2019-02-13 14:48:40	4	Day	empty	2
PAG_073	PAG_073__20190213_144840__IMG_0144.JPG	PAG_073	2019-02-13 14:48:40	5	Day	empty	2
PAG_073	PAG_073__20190213_145548__IMG_0145.JPG	PAG_073	2019-02-13 14:55:48	0	Day	empty	2
PAG_073	PAG_073__20190213_145548__IMG_0146.JPG	PAG_073	2019-02-13 14:55:48	1	Day	empty	2
PAG_073	PAG_073__20190213_145549__IMG_0147.JPG	PAG_073	2019-02-13 14:55:49	2	Day	empty	2
PAG_073	PAG_073__20190213_145549__IMG_0148.JPG	PAG_073	2019-02-13 14:55:49	3	Day	empty	2
PAG_073	PAG_073__20190213_145549__IMG_0149.JPG	PAG_073	2019-02-13 14:55:49	4	Day	empty	2
PAG_073	PAG_073__20190213_145549__IMG_0150.JPG	PAG_073	2019-02-13 14:55:49	5	Day	empty	2
PAG_073	PAG_073__20190213_150201__IMG_0151.JPG	PAG_073	2019-02-13 15:02:01	0	Day	empty	2
PAG_073	PAG_073__20190213_150202__IMG_0152.JPG	PAG_073	2019-02-13 15:02:02	1	Day	empty	2
PAG_073	PAG_073__20190213_150202__IMG_0153.JPG	PAG_073	2019-02-13 15:02:02	2	Day	empty	2
PAG_073	PAG_073__20190213_150202__IMG_0154.JPG	PAG_073	2019-02-13 15:02:02	3	Day	empty	2
PAG_073	PAG_073__20190213_150202__IMG_0155.JPG	PAG_073	2019-02-13 15:02:02	4	Day	empty	2
PAG_073	PAG_073__20190213_150203__IMG_0156.JPG	PAG_073	2019-02-13 15:02:03	5	Day	empty	2
PAG_073	PAG_073__20190213_150720__IMG_0157.JPG	PAG_073	2019-02-13 15:07:20	0	Day	empty	2
PAG_073	PAG_073__20190213_150721__IMG_0158.JPG	PAG_073	2019-02-13 15:07:21	1	Day	empty	2
PAG_073	PAG_073__20190213_150721__IMG_0159.JPG	PAG_073	2019-02-13 15:07:21	2	Day	empty	2
PAG_073	PAG_073__20190213_150721__IMG_0160.JPG	PAG_073	2019-02-13 15:07:21	3	Day	empty	2
PAG_073	PAG_073__20190213_150721__IMG_0161.JPG	PAG_073	2019-02-13 15:07:21	4	Day	empty	2
PAG_073	PAG_073__20190213_150722__IMG_0162.JPG	PAG_073	2019-02-13 15:07:22	5	Day	empty	2
PAG_073	PAG_073__20190213_151230__IMG_0163.JPG	PAG_073	2019-02-13 15:12:30	0	Day	empty	2
PAG_073	PAG_073__20190213_151230__IMG_0164.JPG	PAG_073	2019-02-13 15:12:30	1	Day	empty	2
PAG_073	PAG_073__20190213_151230__IMG_0165.JPG	PAG_073	2019-02-13 15:12:30	2	Day	empty	2
PAG_073	PAG_073__20190213_151231__IMG_0166.JPG	PAG_073	2019-02-13 15:12:31	3	Day	empty	2
PAG_073	PAG_073__20190213_151231__IMG_0167.JPG	PAG_073	2019-02-13 15:12:31	4	Day	empty	2
PAG_073	PAG_073__20190213_151231__IMG_0168.JPG	PAG_073	2019-02-13 15:12:31	5	Day	empty	2
PAG_073	PAG_073__20190213_151757__IMG_0169.JPG	PAG_073	2019-02-13 15:17:57	0	Day	empty	2
PAG_073	PAG_073__20190213_151757__IMG_0170.JPG	PAG_073	2019-02-13 15:17:57	1	Day	empty	2
PAG_073	PAG_073__20190213_151757__IMG_0171.JPG	PAG_073	2019-02-13 15:17:57	2	Day	empty	2
PAG_073	PAG_073__20190213_151757__IMG_0172.JPG	PAG_073	2019-02-13 15:17:57	3	Day	empty	2
PAG_073	PAG_073__20190213_151758__IMG_0173.JPG	PAG_073	2019-02-13 15:17:58	4	Day	empty	2
PAG_073	PAG_073__20190213_151758__IMG_0174.JPG	PAG_073	2019-02-13 15:17:58	5	Day	empty	2
PAG_073	PAG_073__20190213_152350__IMG_0175.JPG	PAG_073	2019-02-13 15:23:50	0	Day	empty	2
PAG_073	PAG_073__20190213_152350__IMG_0176.JPG	PAG_073	2019-02-13 15:23:50	1	Day	empty	2
PAG_073	PAG_073__20190213_152350__IMG_0177.JPG	PAG_073	2019-02-13 15:23:50	2	Day	empty	2
PAG_073	PAG_073__20190213_152351__IMG_0178.JPG	PAG_073	2019-02-13 15:23:51	3	Day	empty	2
PAG_073	PAG_073__20190213_152351__IMG_0179.JPG	PAG_073	2019-02-13 15:23:51	4	Day	empty	2
PAG_073	PAG_073__20190213_152351__IMG_0180.JPG	PAG_073	2019-02-13 15:23:51	5	Day	empty	2
PAG_073	PAG_073__20190213_152939__IMG_0181.JPG	PAG_073	2019-02-13 15:29:39	0	Day	empty	2
PAG_073	PAG_073__20190213_152939__IMG_0182.JPG	PAG_073	2019-02-13 15:29:39	1	Day	empty	2
PAG_073	PAG_073__20190213_152939__IMG_0183.JPG	PAG_073	2019-02-13 15:29:39	2	Day	empty	2
PAG_073	PAG_073__20190213_152940__IMG_0184.JPG	PAG_073	2019-02-13 15:29:40	3	Day	empty	2
PAG_073	PAG_073__20190213_152940__IMG_0185.JPG	PAG_073	2019-02-13 15:29:40	4	Day	empty	2
PAG_073	PAG_073__20190213_152940__IMG_0186.JPG	PAG_073	2019-02-13 15:29:40	5	Day	empty	2
PAG_073	PAG_073__20190213_153457__IMG_0187.JPG	PAG_073	2019-02-13 15:34:57	0	Day	empty	2
PAG_073	PAG_073__20190213_153457__IMG_0188.JPG	PAG_073	2019-02-13 15:34:57	1	Day	empty	2
PAG_073	PAG_073__20190213_153457__IMG_0189.JPG	PAG_073	2019-02-13 15:34:57	2	Day	empty	2
PAG_073	PAG_073__20190213_153458__IMG_0190.JPG	PAG_073	2019-02-13 15:34:58	3	Day	empty	2
PAG_073	PAG_073__20190213_153458__IMG_0191.JPG	PAG_073	2019-02-13 15:34:58	4	Day	empty	2
PAG_073	PAG_073__20190213_153458__IMG_0192.JPG	PAG_073	2019-02-13 15:34:58	5	Day	empty	2
PAG_073	PAG_073__20190213_154033__IMG_0193.JPG	PAG_073	2019-02-13 15:40:33	0	Day	empty	2
PAG_073	PAG_073__20190213_154033__IMG_0194.JPG	PAG_073	2019-02-13 15:40:33	1	Day	empty	2
PAG_073	PAG_073__20190213_154034__IMG_0195.JPG	PAG_073	2019-02-13 15:40:34	2	Day	empty	2
PAG_073	PAG_073__20190213_154034__IMG_0196.JPG	PAG_073	2019-02-13 15:40:34	3	Day	empty	2
PAG_073	PAG_073__20190213_154034__IMG_0197.JPG	PAG_073	2019-02-13 15:40:34	4	Day	empty	2
PAG_073	PAG_073__20190213_154034__IMG_0198.JPG	PAG_073	2019-02-13 15:40:34	5	Day	empty	2
PAG_073	PAG_073__20190213_154559__IMG_0199.JPG	PAG_073	2019-02-13 15:45:59	0	Day	empty	2
PAG_073	PAG_073__20190213_154559__IMG_0200.JPG	PAG_073	2019-02-13 15:45:59	1	Day	empty	2
PAG_073	PAG_073__20190213_154600__IMG_0201.JPG	PAG_073	2019-02-13 15:46:00	2	Day	empty	2
PAG_073	PAG_073__20190213_154600__IMG_0202.JPG	PAG_073	2019-02-13 15:46:00	3	Day	empty	2
PAG_073	PAG_073__20190213_154600__IMG_0203.JPG	PAG_073	2019-02-13 15:46:00	4	Day	empty	2
PAG_073	PAG_073__20190213_154601__IMG_0204.JPG	PAG_073	2019-02-13 15:46:01	5	Day	empty	2
PAG_073	PAG_073__20190213_155115__IMG_0205.JPG	PAG_073	2019-02-13 15:51:15	0	Day	Unknown	2
PAG_073	PAG_073__20190213_155115__IMG_0206.JPG	PAG_073	2019-02-13 15:51:15	1	Day	Unknown	2
PAG_073	PAG_073__20190213_155116__IMG_0207.JPG	PAG_073	2019-02-13 15:51:16	2	Day	Unknown	2
PAG_073	PAG_073__20190213_155116__IMG_0208.JPG	PAG_073	2019-02-13 15:51:16	3	Day	Unknown	2
PAG_073	PAG_073__20190213_155116__IMG_0209.JPG	PAG_073	2019-02-13 15:51:16	4	Day	Unknown	2
PAG_073	PAG_073__20190213_155117__IMG_0210.JPG	PAG_073	2019-02-13 15:51:17	5	Day	empty	2
PAG_073	PAG_073__20190213_155721__IMG_0211.JPG	PAG_073	2019-02-13 15:57:21	0	Day	empty	2
PAG_073	PAG_073__20190213_155722__IMG_0212.JPG	PAG_073	2019-02-13 15:57:22	1	Day	empty	2
PAG_073	PAG_073__20190213_155722__IMG_0213.JPG	PAG_073	2019-02-13 15:57:22	2	Day	empty	2
PAG_073	PAG_073__20190213_155722__IMG_0214.JPG	PAG_073	2019-02-13 15:57:22	3	Day	empty	2
PAG_073	PAG_073__20190213_155722__IMG_0215.JPG	PAG_073	2019-02-13 15:57:22	4	Day	empty	2
PAG_073	PAG_073__20190213_155723__IMG_0216.JPG	PAG_073	2019-02-13 15:57:23	5	Day	empty	2
PAG_073	PAG_073__20190213_160230__IMG_0217.JPG	PAG_073	2019-02-13 16:02:30	0	Day	empty	2
PAG_073	PAG_073__20190213_160230__IMG_0218.JPG	PAG_073	2019-02-13 16:02:30	1	Day	empty	2
PAG_073	PAG_073__20190213_160231__IMG_0219.JPG	PAG_073	2019-02-13 16:02:31	2	Day	empty	2
PAG_073	PAG_073__20190213_160231__IMG_0220.JPG	PAG_073	2019-02-13 16:02:31	3	Day	empty	2
PAG_073	PAG_073__20190213_160231__IMG_0221.JPG	PAG_073	2019-02-13 16:02:31	4	Day	empty	2
PAG_073	PAG_073__20190213_160231__IMG_0222.JPG	PAG_073	2019-02-13 16:02:31	5	Day	empty	2
PAG_073	PAG_073__20190213_160900__IMG_0223.JPG	PAG_073	2019-02-13 16:09:00	0	Day	empty	2
PAG_073	PAG_073__20190213_160900__IMG_0224.JPG	PAG_073	2019-02-13 16:09:00	1	Day	empty	2
PAG_073	PAG_073__20190213_160901__IMG_0225.JPG	PAG_073	2019-02-13 16:09:01	2	Day	empty	2
PAG_073	PAG_073__20190213_160901__IMG_0226.JPG	PAG_073	2019-02-13 16:09:01	3	Day	empty	2
PAG_073	PAG_073__20190213_160901__IMG_0227.JPG	PAG_073	2019-02-13 16:09:01	4	Day	empty	2
PAG_073	PAG_073__20190213_160901__IMG_0228.JPG	PAG_073	2019-02-13 16:09:01	5	Day	empty	2
PAG_073	PAG_073__20190213_161409__IMG_0229.JPG	PAG_073	2019-02-13 16:14:09	0	Day	empty	2
PAG_073	PAG_073__20190213_161409__IMG_0230.JPG	PAG_073	2019-02-13 16:14:09	1	Day	Unknown	2
PAG_073	PAG_073__20190213_161409__IMG_0231.JPG	PAG_073	2019-02-13 16:14:09	2	Day	empty	2
PAG_073	PAG_073__20190213_161410__IMG_0232.JPG	PAG_073	2019-02-13 16:14:10	3	Day	empty	2
PAG_073	PAG_073__20190213_161410__IMG_0233.JPG	PAG_073	2019-02-13 16:14:10	4	Day	Unknown	2
PAG_073	PAG_073__20190213_161410__IMG_0234.JPG	PAG_073	2019-02-13 16:14:10	5	Day	Unknown	2
PAG_073	PAG_073__20190213_162044__IMG_0235.JPG	PAG_073	2019-02-13 16:20:44	0	Day	Unknown	2
PAG_073	PAG_073__20190213_162044__IMG_0236.JPG	PAG_073	2019-02-13 16:20:44	1	Day	Unknown	2
PAG_073	PAG_073__20190213_162045__IMG_0237.JPG	PAG_073	2019-02-13 16:20:45	2	Day	empty	2
PAG_073	PAG_073__20190213_162045__IMG_0238.JPG	PAG_073	2019-02-13 16:20:45	3	Day	empty	2
PAG_073	PAG_073__20190213_162045__IMG_0239.JPG	PAG_073	2019-02-13 16:20:45	4	Day	empty	2
PAG_073	PAG_073__20190213_162045__IMG_0240.JPG	PAG_073	2019-02-13 16:20:45	5	Day	Unknown	2
PAG_073	PAG_073__20190213_162600__IMG_0241.JPG	PAG_073	2019-02-13 16:26:00	0	Day	empty	2
PAG_073	PAG_073__20190213_162600__IMG_0242.JPG	PAG_073	2019-02-13 16:26:00	1	Day	empty	2
PAG_073	PAG_073__20190213_162600__IMG_0243.JPG	PAG_073	2019-02-13 16:26:00	2	Day	empty	2
PAG_073	PAG_073__20190213_162600__IMG_0244.JPG	PAG_073	2019-02-13 16:26:00	3	Day	empty	2
PAG_073	PAG_073__20190213_162601__IMG_0245.JPG	PAG_073	2019-02-13 16:26:01	4	Day	empty	2
PAG_073	PAG_073__20190213_162601__IMG_0246.JPG	PAG_073	2019-02-13 16:26:01	5	Day	empty	2
PAG_073	PAG_073__20190213_163147__IMG_0247.JPG	PAG_073	2019-02-13 16:31:47	0	Day	Unknown	2
PAG_073	PAG_073__20190213_163148__IMG_0248.JPG	PAG_073	2019-02-13 16:31:48	1	Day	Unknown	2
PAG_073	PAG_073__20190213_163148__IMG_0249.JPG	PAG_073	2019-02-13 16:31:48	2	Day	Unknown	2
PAG_073	PAG_073__20190213_163148__IMG_0250.JPG	PAG_073	2019-02-13 16:31:48	3	Day	Unknown	2
PAG_073	PAG_073__20190213_163149__IMG_0251.JPG	PAG_073	2019-02-13 16:31:49	4	Day	empty	2
PAG_073	PAG_073__20190213_163149__IMG_0252.JPG	PAG_073	2019-02-13 16:31:49	5	Day	Unknown	2
PAG_073	PAG_073__20190213_164702__IMG_0253.JPG	PAG_073	2019-02-13 16:47:02	0	Day	Unknown	2
PAG_073	PAG_073__20190213_164702__IMG_0254.JPG	PAG_073	2019-02-13 16:47:02	1	Day	Unknown	2
PAG_073	PAG_073__20190213_164702__IMG_0255.JPG	PAG_073	2019-02-13 16:47:02	2	Day	empty	2
PAG_073	PAG_073__20190213_164702__IMG_0256.JPG	PAG_073	2019-02-13 16:47:02	3	Day	Unknown	2
PAG_073	PAG_073__20190213_164703__IMG_0257.JPG	PAG_073	2019-02-13 16:47:03	4	Day	Unknown	2
PAG_073	PAG_073__20190213_164703__IMG_0258.JPG	PAG_073	2019-02-13 16:47:03	5	Day	empty	2
PAG_073	PAG_073__20190213_165220__IMG_0259.JPG	PAG_073	2019-02-13 16:52:20	0	Day	empty	2
PAG_073	PAG_073__20190213_165220__IMG_0260.JPG	PAG_073	2019-02-13 16:52:20	1	Day	empty	2
PAG_073	PAG_073__20190213_165220__IMG_0261.JPG	PAG_073	2019-02-13 16:52:20	2	Day	empty	2
PAG_073	PAG_073__20190213_165220__IMG_0262.JPG	PAG_073	2019-02-13 16:52:20	3	Day	empty	2
PAG_073	PAG_073__20190213_165221__IMG_0263.JPG	PAG_073	2019-02-13 16:52:21	4	Day	Unknown	2
PAG_073	PAG_073__20190213_165221__IMG_0264.JPG	PAG_073	2019-02-13 16:52:21	5	Day	empty	2
PAG_073	PAG_073__20190213_165759__IMG_0265.JPG	PAG_073	2019-02-13 16:57:59	0	Day	empty	2
PAG_073	PAG_073__20190213_165759__IMG_0266.JPG	PAG_073	2019-02-13 16:57:59	1	Day	empty	2
PAG_073	PAG_073__20190213_165800__IMG_0267.JPG	PAG_073	2019-02-13 16:58:00	2	Day	empty	2
PAG_073	PAG_073__20190213_165800__IMG_0268.JPG	PAG_073	2019-02-13 16:58:00	3	Day	empty	2
PAG_073	PAG_073__20190213_165800__IMG_0269.JPG	PAG_073	2019-02-13 16:58:00	4	Day	empty	2
PAG_073	PAG_073__20190213_165800__IMG_0270.JPG	PAG_073	2019-02-13 16:58:00	5	Day	empty	2
PAG_073	PAG_073__20190214_113748__IMG_0271.JPG	PAG_073	2019-02-14 11:37:48	0	Day	empty	1
PAG_073	PAG_073__20190214_113749__IMG_0273.JPG	PAG_073	2019-02-14 11:37:49	2	Day	empty	1
PAG_073	PAG_073__20190214_115144__IMG_0277.JPG	PAG_073	2019-02-14 11:51:44	0	Day	empty	1
PAG_073	PAG_073__20190214_115144__IMG_0278.JPG	PAG_073	2019-02-14 11:51:44	1	Day	empty	1
PAG_073	PAG_073__20190214_115145__IMG_0279.JPG	PAG_073	2019-02-14 11:51:45	2	Day	empty	1
PAG_073	PAG_073__20190214_115145__IMG_0280.JPG	PAG_073	2019-02-14 11:51:45	3	Day	empty	1
PAG_073	PAG_073__20190214_115145__IMG_0281.JPG	PAG_073	2019-02-14 11:51:45	4	Day	empty	1
PAG_073	PAG_073__20190214_115145__IMG_0282.JPG	PAG_073	2019-02-14 11:51:45	5	Day	empty	1
PAG_073	PAG_073__20190214_121604__IMG_0287.JPG	PAG_073	2019-02-14 12:16:04	4	Day	empty	1
PAG_073	PAG_073__20190214_124539__IMG_0289.JPG	PAG_073	2019-02-14 12:45:39	0	Day	empty	1
PAG_073	PAG_073__20190214_124540__IMG_0290.JPG	PAG_073	2019-02-14 12:45:40	1	Day	empty	1
PAG_073	PAG_073__20190214_124540__IMG_0291.JPG	PAG_073	2019-02-14 12:45:40	2	Day	empty	1
PAG_073	PAG_073__20190214_124540__IMG_0293.JPG	PAG_073	2019-02-14 12:45:40	4	Day	empty	1
PAG_073	PAG_073__20190214_124541__IMG_0294.JPG	PAG_073	2019-02-14 12:45:41	5	Day	empty	1
PAG_073	PAG_073__20190214_134354__IMG_0295.JPG	PAG_073	2019-02-14 13:43:54	0	Day	empty	1
PAG_073	PAG_073__20190214_134354__IMG_0297.JPG	PAG_073	2019-02-14 13:43:54	2	Day	empty	1
PAG_073	PAG_073__20190214_134355__IMG_0299.JPG	PAG_073	2019-02-14 13:43:55	4	Day	empty	1
PAG_073	PAG_073__20190214_134355__IMG_0300.JPG	PAG_073	2019-02-14 13:43:55	5	Day	empty	1
PAG_073	PAG_073__20190214_140417__IMG_0301.JPG	PAG_073	2019-02-14 14:04:17	0	Day	empty	1
PAG_073	PAG_073__20190214_140417__IMG_0302.JPG	PAG_073	2019-02-14 14:04:17	1	Day	empty	1
PAG_073	PAG_073__20190214_140417__IMG_0303.JPG	PAG_073	2019-02-14 14:04:17	2	Day	empty	1
PAG_073	PAG_073__20190214_140418__IMG_0306.JPG	PAG_073	2019-02-14 14:04:18	5	Day	empty	1
PAG_073	PAG_073__20190214_222338__IMG_0307.JPG	PAG_073	2019-02-14 22:23:38	0	Night	empty	1
PAG_073	PAG_073__20190214_222339__IMG_0308.JPG	PAG_073	2019-02-14 22:23:39	1	Night	empty	1
PAG_073	PAG_073__20190214_222339__IMG_0312.JPG	PAG_073	2019-02-14 22:23:39	5	Night	empty	1
PAG_073	PAG_073__20190215_103158__IMG_0313.JPG	PAG_073	2019-02-15 10:31:58	0	Day	rabbit	1
PAG_073	PAG_073__20190215_103158__IMG_0314.JPG	PAG_073	2019-02-15 10:31:58	1	Day	rabbit	1
PAG_073	PAG_073__20190215_103158__IMG_0315.JPG	PAG_073	2019-02-15 10:31:58	2	Day	rabbit	1
PAG_073	PAG_073__20190215_103158__IMG_0316.JPG	PAG_073	2019-02-15 10:31:58	3	Day	rabbit	1
PAG_073	PAG_073__20190215_103159__IMG_0317.JPG	PAG_073	2019-02-15 10:31:59	4	Day	rabbit	1
PAG_073	PAG_073__20190215_103159__IMG_0318.JPG	PAG_073	2019-02-15 10:31:59	5	Day	rabbit	1
PAG_073	PAG_073__20190215_103728__IMG_0319.JPG	PAG_073	2019-02-15 10:37:28	0	Day	empty	1
PAG_073	PAG_073__20190215_103728__IMG_0320.JPG	PAG_073	2019-02-15 10:37:28	1	Day	empty	1
PAG_073	PAG_073__20190215_103728__IMG_0321.JPG	PAG_073	2019-02-15 10:37:28	2	Day	empty	1
PAG_073	PAG_073__20190215_103729__IMG_0322.JPG	PAG_073	2019-02-15 10:37:29	3	Day	empty	1
PAG_073	PAG_073__20190215_103729__IMG_0323.JPG	PAG_073	2019-02-15 10:37:29	4	Day	empty	1
PAG_073	PAG_073__20190215_103729__IMG_0324.JPG	PAG_073	2019-02-15 10:37:29	5	Day	empty	1
PAG_073	PAG_073__20190215_104351__IMG_0325.JPG	PAG_073	2019-02-15 10:43:51	0	Day	empty	1
PAG_073	PAG_073__20190215_104351__IMG_0326.JPG	PAG_073	2019-02-15 10:43:51	1	Day	empty	1
PAG_073	PAG_073__20190215_104351__IMG_0327.JPG	PAG_073	2019-02-15 10:43:51	2	Day	empty	1
PAG_073	PAG_073__20190215_104352__IMG_0330.JPG	PAG_073	2019-02-15 10:43:52	5	Day	empty	1
PAG_073	PAG_073__20190215_105224__IMG_0331.JPG	PAG_073	2019-02-15 10:52:24	0	Day	empty	1
PAG_073	PAG_073__20190215_105224__IMG_0332.JPG	PAG_073	2019-02-15 10:52:24	1	Day	empty	1
PAG_073	PAG_073__20190215_105224__IMG_0333.JPG	PAG_073	2019-02-15 10:52:24	2	Day	empty	1
PAG_073	PAG_073__20190215_105224__IMG_0334.JPG	PAG_073	2019-02-15 10:52:24	3	Day	empty	1
PAG_073	PAG_073__20190215_105225__IMG_0335.JPG	PAG_073	2019-02-15 10:52:25	4	Day	empty	1
PAG_073	PAG_073__20190215_105225__IMG_0336.JPG	PAG_073	2019-02-15 10:52:25	5	Day	empty	1
PAG_073	PAG_073__20190215_110429__IMG_0337.JPG	PAG_073	2019-02-15 11:04:29	0	Day	empty	1
PAG_073	PAG_073__20190215_110429__IMG_0338.JPG	PAG_073	2019-02-15 11:04:29	1	Day	Unknown	1
PAG_073	PAG_073__20190215_110429__IMG_0339.JPG	PAG_073	2019-02-15 11:04:29	2	Day	Unknown	1
PAG_073	PAG_073__20190215_110430__IMG_0340.JPG	PAG_073	2019-02-15 11:04:30	3	Day	empty	1
PAG_073	PAG_073__20190215_110430__IMG_0341.JPG	PAG_073	2019-02-15 11:04:30	4	Day	empty	1
PAG_073	PAG_073__20190215_110430__IMG_0342.JPG	PAG_073	2019-02-15 11:04:30	5	Day	empty	1
PAG_073	PAG_073__20190215_111705__IMG_0345.JPG	PAG_073	2019-02-15 11:17:05	2	Day	empty	1
PAG_073	PAG_073__20190215_111705__IMG_0347.JPG	PAG_073	2019-02-15 11:17:05	4	Day	empty	1
PAG_073	PAG_073__20190215_112248__IMG_0349.JPG	PAG_073	2019-02-15 11:22:48	0	Day	rabbit	1
PAG_073	PAG_073__20190215_112248__IMG_0350.JPG	PAG_073	2019-02-15 11:22:48	1	Day	rabbit	1
PAG_073	PAG_073__20190215_112248__IMG_0351.JPG	PAG_073	2019-02-15 11:22:48	2	Day	rabbit	1
PAG_073	PAG_073__20190215_112249__IMG_0352.JPG	PAG_073	2019-02-15 11:22:49	3	Day	rabbit	1
PAG_073	PAG_073__20190215_112249__IMG_0353.JPG	PAG_073	2019-02-15 11:22:49	4	Day	rabbit	1
PAG_073	PAG_073__20190215_112249__IMG_0354.JPG	PAG_073	2019-02-15 11:22:49	5	Day	rabbit	1
PAG_073	PAG_073__20190215_112806__IMG_0355.JPG	PAG_073	2019-02-15 11:28:06	0	Day	empty	1
[truncated: 153,040 more rows]
