# Supplementary material for: Introduced and native vertebrates in pink-footed shearwater (Ardenna creatopus) breeding colonies in Chile
Source: PLoS One. 2021 Jul 29;16(7):e0254416. doi: 10.1371/journal.pone.0254416 (PMC8321096; doi:10.1371/journal.pone.0254416)
Supplement: S3 Data — (XLSX) [file pone.0254416.s011.xlsx]

## Sheet: Sheet1
Isla Robinson Crusoe
Column name	Description
folder	camera folder
filename	filename
camera	camera name
datetime	date time in GMT-3
frame	frame number for each burst
flash	flash T/F
species	class name
count	number of animals detection
Isla Mocha
Column name	Description
tipo_registro	Taxa group
tipo_Imagen	image or video
nombre_comun	common name of animal detected
nombre_especie	scientific name of animal detected
dia	day
mes	month
anyo	year
reserva	reserve (island)
habitat	habitat type
lugar	site name
coordenadas	coordinants (not a stadardized format)
codigo_camara	camera name (code)
datetime	date time GMT-3
event	Event number (unique
n_individuos	number of individuals in image
n_images	number of images
